# Supplementary material for: High resolution discovery and confirmation of copy number variants in 90 Yoruba Nigerians
Source: Genome Biol. 2009 Nov 9;10(11):R125. doi: 10.1186/gb-2009-10-11-r125 (PMC3091319; doi:10.1186/gb-2009-10-11-r125)
Supplement: Additional data file 6 — Log 2 ratios of the event segments are also listed, along with event coordinates on genome build 36. [file gb-2009-10-11-r125-S6.TXT]

DataSet	LocusID	AltID	DNA_ID	Call	LogRatio	chrom	start	end	Length	NumProbes
chp-Confirmed	1		NA18515	1	-0.18	chr1	1379	59855	58476	13
chp-Confirmed	1		NA18854	3	0.24	chr1	1379	240156	238777	41
chp-Confirmed	1		NA18858	3	0.34	chr1	1379	69601	68222	15
chp-Confirmed	1		NA18860	3	0.18	chr1	1379	45236	43857	10
chp-Confirmed	1		NA18871	1	-0.20	chr1	25744	74474	48730	11
chp-Confirmed	1		NA19092	1	-0.20	chr1	1379	240156	238777	41
chp-Confirmed	1		NA19102	3	0.21	chr1	1379	79347	77968	17
chp-Confirmed	1		NA19132	3	0.19	chr1	1379	240156	238777	41
chp-Confirmed	1		NA19138	1	-0.26	chr1	50109	74474	24365	6
chp-Confirmed	1		NA19140	3	0.18	chr1	30624	79347	48723	11
chp-Confirmed	1		NA19154	1	-0.23	chr1	1379	74474	73095	16
chp-Confirmed	1		NA19192	1	-0.27	chr1	25744	69601	43857	10
chp-Confirmed	1		NA19204	1	-0.23	chr1	30624	59855	29231	7
chp-Confirmed	1		NA19209	3	0.19	chr1	25744	74474	48730	11
chp-Confirmed	1		NA19223	3	0.28	chr1	1379	59855	58476	13
chp-Confirmed	2		NA18858	1	-0.39	chr1	407533	563542	156009	18
chp-Confirmed	2		NA19132	3	0.23	chr1	427882	522937	95055	9
chp-Confirmed	2		NA19145	3	0.21	chr1	393967	577108	183141	22
chp-Confirmed	2		NA19171	1	-0.27	chr1	441448	522937	81489	7
chp-Confirmed	2		NA19192	3	0.17	chr1	346486	678853	332367	44
chp-Confirmed	2		NA19203	1	-0.28	chr1	414316	543193	128877	14
chp-Confirmed	3		NA18501	1	-0.30	chr1	745493	749315	3822	50
chp-Confirmed	3		NA18516	1	-0.25	chr1	745493	749315	3822	50
chp-Confirmed	3		NA18517	1	-0.28	chr1	745493	749315	3822	50
chp-Confirmed	3		NA18522	3	0.32	chr1	745493	749315	3822	50
chp-Confirmed	3		NA18855	1	-0.35	chr1	745493	749315	3822	50
chp-Confirmed	3		NA18857	1	-0.27	chr1	745493	748847	3354	44
chp-Confirmed	3		NA18859	3	0.18	chr1	745493	748847	3354	44
chp-Confirmed	3		NA18863	1	-0.22	chr1	745493	748847	3354	44
chp-Confirmed	3		NA18870	1	-0.26	chr1	745493	749315	3822	50
chp-Confirmed	3		NA19092	1	-0.29	chr1	745493	749315	3822	50
chp-Confirmed	3		NA19103	1	-0.27	chr1	745493	749315	3822	50
chp-Confirmed	3		NA19120	3	0.18	chr1	745493	749315	3822	50
chp-Confirmed	3		NA19128	3	0.19	chr1	745493	748847	3354	44
chp-Confirmed	3		NA19131	3	0.28	chr1	745493	748847	3354	44
chp-Confirmed	3		NA19143	3	0.18	chr1	745493	749315	3822	50
chp-Confirmed	3		NA19153	1	-0.18	chr1	745493	748847	3354	44
chp-Confirmed	3		NA19192	3	0.17	chr1	745493	749315	3822	50
chp-Confirmed	3		NA19202	1	-0.18	chr1	748925	749315	390	6
chp-Confirmed	3		NA19203	3	0.26	chr1	745493	749315	3822	50
chp-Confirmed	3		NA19208	3	0.29	chr1	745493	748847	3354	44
chp-Confirmed	3		NA19211	1	-0.24	chr1	745493	748613	3120	41
chp-Confirmed	3		NA19221	1	-0.23	chr1	745493	749315	3822	50
chp-Confirmed	3		NA19238	1	-0.26	chr1	745493	749315	3822	50
chp-Confirmed	3		NA19240	1	-0.35	chr1	745493	749315	3822	50
chp-Confirmed	4		NA18501	1	-0.18	chr1	803607	820076	16469	48
chp-Confirmed	4		NA18516	1	-0.23	chr1	803607	820076	16469	48
chp-Confirmed	4		NA18517	1	-0.21	chr1	803607	820076	16469	48
chp-Confirmed	4		NA18870	1	-0.18	chr1	803607	820076	16469	48
chp-Confirmed	4		NA18871	3	0.19	chr1	803607	820076	16469	48
chp-Confirmed	4		NA19192	3	0.20	chr1	803607	820076	16469	48
chp-Confirmed	4		NA19203	3	0.17	chr1	803607	820076	16469	48
chp-Confirmed	4		NA19222	3	0.24	chr1	803607	820076	16469	21
chp-Confirmed	4		NA19238	1	-0.18	chr1	803607	820076	16469	48
chp-Confirmed	4		NA19240	1	-0.18	chr1	803607	820076	16469	48
chp-Confirmed	5		NA18501	1	-0.33	chr1	1022303	1034647	12344	30
chp-Confirmed	5		NA18522	3	0.24	chr1	1024194	1034647	10453	26
chp-Confirmed	5		NA19211	1	-0.18	chr1	1018374	1037386	19012	46
chp-Confirmed	5		NA19240	1	-0.19	chr1	1018374	1037386	19012	46
chp-Confirmed	6		NA18500	3	0.21	chr1	1077664	1078840	1176	50
chp-Confirmed	6		NA18501	1	-0.32	chr1	1077664	1078840	1176	50
chp-Confirmed	6		NA18503	3	0.32	chr1	1077664	1078840	1176	50
chp-Confirmed	6		NA18506	1	-0.22	chr1	1077664	1078840	1176	50
chp-Confirmed	6		NA18507	1	-0.31	chr1	1077664	1078840	1176	50
chp-Confirmed	6		NA18516	1	-0.33	chr1	1077664	1078840	1176	50
chp-Confirmed	6		NA18521	3	0.20	chr1	1077664	1078840	1176	50
chp-Confirmed	6		NA18522	3	0.37	chr1	1077664	1078840	1176	50
chp-Confirmed	6		NA18854	3	0.36	chr1	1077664	1078840	1176	50
chp-Confirmed	6		NA18855	1	-0.26	chr1	1077664	1078840	1176	50
chp-Confirmed	6		NA18857	1	-0.43	chr1	1077664	1078840	1176	50
chp-Confirmed	6		NA18858	3	0.19	chr1	1077664	1078840	1176	50
chp-Confirmed	6		NA18860	3	0.33	chr1	1077664	1078840	1176	50
chp-Confirmed	6		NA18861	3	0.30	chr1	1077664	1078840	1176	50
chp-Confirmed	6		NA18870	1	-0.35	chr1	1077664	1078840	1176	50
chp-Confirmed	6		NA18871	3	0.24	chr1	1077664	1078840	1176	50
chp-Confirmed	6		NA18872	3	0.17	chr1	1077664	1078840	1176	50
chp-Confirmed	6		NA18913	1	-0.27	chr1	1077664	1078840	1176	50
chp-Confirmed	6		NA19092	1	-0.35	chr1	1077664	1078840	1176	50
chp-Confirmed	6		NA19102	3	0.19	chr1	1077664	1078840	1176	50
chp-Confirmed	6		NA19103	1	-0.34	chr1	1077664	1078840	1176	50
chp-Confirmed	6		NA19120	3	0.39	chr1	1077664	1078840	1176	50
chp-Confirmed	6		NA19131	3	0.23	chr1	1077664	1078840	1176	50
chp-Confirmed	6		NA19132	3	0.34	chr1	1077664	1078840	1176	50
chp-Confirmed	6		NA19137	1	-0.51	chr1	1077664	1078840	1176	50
chp-Confirmed	6		NA19140	1	-0.33	chr1	1077664	1078840	1176	50
chp-Confirmed	6		NA19143	4	0.59	chr1	1077664	1078840	1176	50
chp-Confirmed	6		NA19145	1	-0.37	chr1	1077664	1078840	1176	50
chp-Confirmed	6		NA19153	1	-0.34	chr1	1077664	1078840	1176	50
chp-Confirmed	6		NA19171	1	-0.28	chr1	1077664	1078840	1176	50
chp-Confirmed	6		NA19192	3	0.26	chr1	1077664	1078840	1176	50
chp-Confirmed	6		NA19194	1	-0.23	chr1	1077664	1078840	1176	50
chp-Confirmed	6		NA19200	1	-0.24	chr1	1077664	1078840	1176	50
chp-Confirmed	6		NA19203	3	0.37	chr1	1077664	1078840	1176	50
chp-Confirmed	6		NA19204	3	0.33	chr1	1077664	1078840	1176	50
chp-Confirmed	6		NA19205	3	0.36	chr1	1077664	1078840	1176	50
chp-Confirmed	6		NA19210	3	0.24	chr1	1077664	1078840	1176	50
chp-Confirmed	6		NA19211	1	-0.22	chr1	1077664	1078840	1176	50
chp-Confirmed	6		NA19238	1	-0.23	chr1	1077664	1078840	1176	50
chp-Confirmed	6		NA19240	1	-0.30	chr1	1077664	1078840	1176	50
chp-Confirmed	7		NA18500	3	0.27	chr1	1117697	1118007	310	32
chp-Confirmed	7		NA18501	1	-0.56	chr1	1117697	1118007	310	29
chp-Confirmed	7		NA18503	3	0.44	chr1	1117697	1118007	310	32
chp-Confirmed	7		NA18504	3	0.20	chr1	1117697	1118007	310	32
chp-Confirmed	7		NA18505	1	-0.35	chr1	1117697	1118007	310	32
chp-Confirmed	7		NA18506	1	-0.23	chr1	1117697	1118007	310	32
chp-Confirmed	7		NA18508	1	-0.38	chr1	1117697	1118007	310	32
chp-Confirmed	7		NA18516	1	-0.61	chr1	1117697	1118007	310	32
chp-Confirmed	7		NA18521	4	0.56	chr1	1117697	1118007	310	32
chp-Confirmed	7		NA18522	3	0.41	chr1	1117697	1118007	310	32
chp-Confirmed	7		NA18852	3	0.18	chr1	1117697	1118007	310	32
chp-Confirmed	7		NA18854	4	0.53	chr1	1117697	1118007	310	32
chp-Confirmed	7		NA18855	1	-0.30	chr1	1117697	1118007	310	32
chp-Confirmed	7		NA18857	1	-0.43	chr1	1117697	1118007	310	32
chp-Confirmed	7		NA18858	4	0.46	chr1	1117697	1118007	310	32
chp-Confirmed	7		NA18860	3	0.43	chr1	1117697	1118007	310	32
chp-Confirmed	7		NA18861	3	0.37	chr1	1117697	1118007	310	32
chp-Confirmed	7		NA18862	4	0.51	chr1	1117697	1118007	310	32
chp-Confirmed	7		NA18870	1	-0.48	chr1	1117697	1118007	310	32
chp-Confirmed	7		NA18871	3	0.21	chr1	1117697	1118007	310	32
chp-Confirmed	7		NA18872	3	0.27	chr1	1117697	1118007	310	32
chp-Confirmed	7		NA18912	3	0.21	chr1	1117697	1118007	310	32
chp-Confirmed	7		NA19092	1	-0.55	chr1	1117697	1118007	310	32
chp-Confirmed	7		NA19099	3	0.29	chr1	1117697	1118007	310	32
chp-Confirmed	7		NA19102	3	0.28	chr1	1117697	1118007	310	32
chp-Confirmed	7		NA19103	1	-0.45	chr1	1117697	1118007	310	32
chp-Confirmed	7		NA19119	4	0.46	chr1	1117697	1118007	310	32
chp-Confirmed	7		NA19120	4	0.52	chr1	1117697	1118007	310	32
chp-Confirmed	7		NA19131	3	0.22	chr1	1117697	1118007	310	32
chp-Confirmed	7		NA19132	3	0.43	chr1	1117697	1118007	310	32
chp-Confirmed	7		NA19137	1	-0.61	chr1	1117697	1118007	310	32
chp-Confirmed	7		NA19140	1	-0.29	chr1	1117697	1118007	310	32
chp-Confirmed	7		NA19141	3	0.18	chr1	1117697	1118007	310	32
chp-Confirmed	7		NA19143	4	0.66	chr1	1117697	1118007	310	32
chp-Confirmed	7		NA19144	1	-0.28	chr1	1117697	1118007	310	32
chp-Confirmed	7		NA19145	1	-0.36	chr1	1117697	1118007	310	32
chp-Confirmed	7		NA19152	1	-0.20	chr1	1117697	1118007	310	32
chp-Confirmed	7		NA19153	1	-0.36	chr1	1117697	1118007	310	32
chp-Confirmed	7		NA19159	1	-0.21	chr1	1117697	1118007	310	32
chp-Confirmed	7		NA19160	3	0.35	chr1	1117697	1118007	310	32
chp-Confirmed	7		NA19161	3	0.26	chr1	1117697	1118007	310	32
chp-Confirmed	7		NA19171	1	-0.38	chr1	1117697	1118007	310	32
chp-Confirmed	7		NA19172	3	0.21	chr1	1117697	1118007	310	32
chp-Confirmed	7		NA19192	3	0.38	chr1	1117697	1118007	310	32
chp-Confirmed	7		NA19194	1	-0.36	chr1	1117697	1118007	310	32
chp-Confirmed	7		NA19200	1	-0.39	chr1	1117697	1118007	310	32
chp-Confirmed	7		NA19201	1	-0.19	chr1	1117697	1118007	310	32
chp-Confirmed	7		NA19202	1	-0.29	chr1	1117697	1118007	310	32
chp-Confirmed	7		NA19203	3	0.27	chr1	1117697	1118007	310	32
chp-Confirmed	7		NA19204	3	0.32	chr1	1117697	1118007	310	32
chp-Confirmed	7		NA19205	4	0.52	chr1	1117697	1118007	310	32
chp-Confirmed	7		NA19207	1	-0.29	chr1	1117697	1118007	310	32
chp-Confirmed	7		NA19209	1	-0.24	chr1	1117697	1118007	310	32
chp-Confirmed	7		NA19210	3	0.27	chr1	1117697	1118007	310	32
chp-Confirmed	7		NA19211	1	-0.35	chr1	1117697	1118007	310	32
chp-Confirmed	7		NA19238	1	-0.45	chr1	1117697	1118007	310	32
chp-Confirmed	7		NA19240	1	-0.39	chr1	1117697	1118007	310	32
chp-Confirmed	8		NA18506	1	-0.31	chr1	1761949	1766359	4410	30
chp-Confirmed	8		NA18507	1	-0.34	chr1	1761949	1766359	4410	30
chp-Confirmed	8		NA19205	3	0.27	chr1	1765742	1766359	617	8
chp-Confirmed	9		NA18515	1	-0.27	chr1	2042896	2045573	2677	86
chp-Confirmed	9		NA18516	3	0.22	chr1	2045174	2045468	294	15
chp-Confirmed	9		NA18521	3	0.19	chr1	2041396	2042896	1500	17
chp-Confirmed	9		NA18522	1	-0.19	chr1	2043016	2045573	2557	84
chp-Confirmed	9		NA18853	3	0.19	chr1	2042956	2045573	2617	85
chp-Confirmed	9		NA18860	1	-0.23	chr1	2045153	2045573	420	21
chp-Confirmed	9		NA18861	1	-0.25	chr1	2045090	2045468	378	19
chp-Confirmed	9		NA18870	3	0.26	chr1	2045174	2045447	273	14
chp-Confirmed	9		NA18871	1	-0.22	chr1	2042956	2045573	2617	85
chp-Confirmed	9		NA18912	1	-0.30	chr1	2042956	2045468	2512	80
chp-Confirmed	9		NA19092	3	0.19	chr1	2045070	2045447	377	19
chp-Confirmed	9		NA19098	1	-0.19	chr1	2045111	2045573	462	23
chp-Confirmed	9		NA19129	3	0.19	chr1	2042956	2045573	2617	85
chp-Confirmed	9		NA19131	3	0.17	chr1	2041396	2041996	600	6
chp-Confirmed	9		NA19139	1	-0.36	chr1	2042956	2045468	2512	80
chp-Confirmed	9		NA19140	3	0.26	chr1	2042836	2045573	2737	87
chp-Confirmed	9		NA19143	1	-0.25	chr1	2042956	2045573	2617	85
chp-Confirmed	9		NA19171	3	0.18	chr1	2042656	2045573	2917	90
chp-Confirmed	9		NA19172	1	-0.21	chr1	2045174	2045468	294	15
chp-Confirmed	9		NA19194	3	0.27	chr1	2043136	2045573	2437	82
chp-Confirmed	9		NA19209	3	0.18	chr1	2042836	2045531	2695	85
chp-Confirmed	9		NA19211	3	0.23	chr1	2045070	2045573	503	25
chp-Confirmed	9		NA19238	1	-0.24	chr1	2041396	2042107	711	8
chp-Confirmed	9		NA19239	3	0.25	chr1	2042956	2045468	2512	80
chp-Confirmed	10		NA18501	1	-0.41	chr1	2758368	2759099	731	44
chp-Confirmed	10		NA18504	3	0.29	chr1	2758470	2759099	629	38
chp-Confirmed	10		NA18506	1	-0.51	chr1	2758266	2759099	833	50
chp-Confirmed	10		NA18515	1	-0.17	chr1	2758266	2759099	833	50
chp-Confirmed	10		NA18516	1	-0.49	chr1	2758368	2759099	731	44
chp-Confirmed	10		NA18517	1	-0.34	chr1	2758368	2759099	731	44
chp-Confirmed	10		NA18522	4	0.49	chr1	2758385	2759099	714	43
chp-Confirmed	10		NA18523	1	-0.30	chr1	2758436	2759099	663	40
chp-Confirmed	10		NA18852	3	0.34	chr1	2758436	2759099	663	40
chp-Confirmed	10		NA18853	3	0.32	chr1	2758402	2759099	697	42
chp-Confirmed	10		NA18854	4	0.45	chr1	2758385	2759099	714	43
chp-Confirmed	10		NA18855	1	-0.32	chr1	2758385	2759099	714	43
chp-Confirmed	10		NA18856	3	0.24	chr1	2758266	2759099	833	50
chp-Confirmed	10		NA18857	1	-0.27	chr1	2758385	2759099	714	43
chp-Confirmed	10		NA18858	3	0.24	chr1	2758368	2759099	731	44
chp-Confirmed	10		NA18859	3	0.18	chr1	2758385	2759099	714	43
chp-Confirmed	10		NA18860	3	0.25	chr1	2758266	2759099	833	50
chp-Confirmed	10		NA18861	3	0.28	chr1	2758266	2759099	833	50
chp-Confirmed	10		NA18870	1	-0.50	chr1	2758385	2759099	714	43
chp-Confirmed	10		NA18871	3	0.30	chr1	2758266	2759099	833	50
chp-Confirmed	10		NA18912	3	0.40	chr1	2758385	2759099	714	43
chp-Confirmed	10		NA18914	3	0.28	chr1	2758385	2759099	714	43
chp-Confirmed	10		NA19092	1	-0.39	chr1	2758351	2759099	748	45
chp-Confirmed	10		NA19093	1	-0.25	chr1	2758266	2759099	833	50
chp-Confirmed	10		NA19099	3	0.34	chr1	2758368	2759099	731	44
chp-Confirmed	10		NA19100	1	-0.22	chr1	2758266	2759099	833	50
chp-Confirmed	10		NA19103	1	-0.27	chr1	2758385	2759099	714	43
chp-Confirmed	10		NA19119	3	0.31	chr1	2758334	2759099	765	46
chp-Confirmed	10		NA19120	4	0.75	chr1	2758266	2759099	833	50
chp-Confirmed	10		NA19127	1	-0.42	chr1	2758334	2759099	765	46
chp-Confirmed	10		NA19128	3	0.38	chr1	2758266	2759099	833	50
chp-Confirmed	10		NA19129	1	-0.41	chr1	2758385	2759099	714	43
chp-Confirmed	10		NA19130	1	-0.21	chr1	2758402	2759099	697	42
chp-Confirmed	10		NA19131	3	0.36	chr1	2758385	2759099	714	43
chp-Confirmed	10		NA19132	3	0.23	chr1	2758351	2759099	748	45
chp-Confirmed	10		NA19137	1	-0.57	chr1	2758266	2759099	833	50
chp-Confirmed	10		NA19140	1	-0.27	chr1	2758385	2758708	323	20
chp-Confirmed	10		NA19145	1	-0.31	chr1	2758266	2759099	833	50
chp-Confirmed	10		NA19152	3	0.28	chr1	2758266	2759099	833	50
chp-Confirmed	10		NA19153	1	-0.36	chr1	2758368	2759099	731	44
chp-Confirmed	10		NA19159	1	-0.30	chr1	2758385	2759099	714	43
chp-Confirmed	10		NA19171	1	-0.34	chr1	2758436	2759099	663	40
chp-Confirmed	10		NA19192	4	0.60	chr1	2758368	2759099	731	44
chp-Confirmed	10		NA19200	1	-0.44	chr1	2758436	2759099	663	40
chp-Confirmed	10		NA19203	4	0.54	chr1	2758385	2759099	714	43
chp-Confirmed	10		NA19204	3	0.22	chr1	2758419	2759099	680	41
chp-Confirmed	10		NA19205	4	0.48	chr1	2758385	2759099	714	43
chp-Confirmed	10		NA19206	1	-0.20	chr1	2758266	2759099	833	50
chp-Confirmed	10		NA19208	3	0.26	chr1	2758385	2759099	714	43
chp-Confirmed	10		NA19209	1	-0.30	chr1	2758436	2759099	663	40
chp-Confirmed	10		NA19210	4	0.48	chr1	2758385	2759099	714	43
chp-Confirmed	10		NA19211	1	-0.27	chr1	2758385	2759099	714	43
chp-Confirmed	10		NA19221	1	-0.37	chr1	2758402	2759099	697	42
chp-Confirmed	10		NA19222	1	-0.18	chr1	2758436	2759099	663	40
chp-Confirmed	10		NA19239	1	-0.36	chr1	2758385	2759099	714	43
chp-Confirmed	10		NA19240	1	-0.57	chr1	2758385	2759099	714	43
chp-Confirmed	11		NA18500	1	-0.19	chr1	3205636	3206322	686	50
chp-Confirmed	11		NA18501	1	-0.25	chr1	3205636	3206322	686	50
chp-Confirmed	11		NA18502	1	-0.56	chr1	3205692	3206322	630	46
chp-Confirmed	11		NA18504	1	-0.50	chr1	3205706	3206280	574	42
chp-Confirmed	11		NA18506	1	-0.52	chr1	3205636	3206322	686	50
chp-Confirmed	11		NA18508	1	-0.31	chr1	3205636	3206322	686	50
chp-Confirmed	11		NA18516	1	-0.26	chr1	3205636	3206322	686	50
chp-Confirmed	11		NA18521	3	0.36	chr1	3205664	3206294	630	46
chp-Confirmed	11		NA18852	3	0.33	chr1	3205636	3206322	686	50
chp-Confirmed	11		NA18853	3	0.22	chr1	3205636	3206322	686	50
chp-Confirmed	11		NA18854	4	0.58	chr1	3205692	3206322	630	46
chp-Confirmed	11		NA18856	1	-0.40	chr1	3205636	3206322	686	50
chp-Confirmed	11		NA18857	1	-0.22	chr1	3205636	3206322	686	50
chp-Confirmed	11		NA18858	4	0.52	chr1	3205692	3206294	602	44
chp-Confirmed	11		NA18861	1	-0.44	chr1	3205636	3206322	686	50
chp-Confirmed	11		NA18863	1	-0.48	chr1	3205692	3206294	602	44
chp-Confirmed	11		NA18870	1	-0.39	chr1	3205720	3206322	602	44
chp-Confirmed	11		NA18871	3	0.20	chr1	3205636	3206322	686	50
chp-Confirmed	11		NA18912	3	0.35	chr1	3205664	3206294	630	46
chp-Confirmed	11		NA19094	3	0.31	chr1	3205636	3206322	686	50
chp-Confirmed	11		NA19099	3	0.30	chr1	3205636	3206322	686	50
chp-Confirmed	11		NA19102	3	0.18	chr1	3205636	3206322	686	50
chp-Confirmed	11		NA19119	3	0.40	chr1	3205692	3206294	602	44
chp-Confirmed	11		NA19120	4	0.51	chr1	3205664	3206294	630	46
chp-Confirmed	11		NA19128	3	0.20	chr1	3205664	3206294	630	46
chp-Confirmed	11		NA19130	3	0.22	chr1	3205636	3206322	686	50
chp-Confirmed	11		NA19137	1	-0.19	chr1	3205692	3206322	630	46
chp-Confirmed	11		NA19139	3	0.34	chr1	3205664	3206294	630	46
chp-Confirmed	11		NA19141	3	0.19	chr1	3205636	3206322	686	50
chp-Confirmed	11		NA19145	1	-0.22	chr1	3205636	3206322	686	50
chp-Confirmed	11		NA19154	1	-0.22	chr1	3205636	3206322	686	50
chp-Confirmed	11		NA19159	1	-0.17	chr1	3205636	3206322	686	50
chp-Confirmed	11		NA19172	3	0.35	chr1	3205678	3206280	602	44
chp-Confirmed	11		NA19192	4	0.43	chr1	3205636	3206280	644	47
chp-Confirmed	11		NA19193	1	-0.45	chr1	3205636	3206322	686	50
chp-Confirmed	11		NA19201	1	-0.26	chr1	3205636	3206322	686	50
chp-Confirmed	11		NA19202	3	0.27	chr1	3205678	3206322	644	47
chp-Confirmed	11		NA19221	1	-0.35	chr1	3205636	3206322	686	50
chp-Confirmed	11		NA19223	1	-0.38	chr1	3205636	3206322	686	50
chp-Confirmed	11		NA19238	1	-0.52	chr1	3205692	3206294	602	44
chp-Confirmed	11		NA19239	1	-0.23	chr1	3205636	3206322	686	50
chp-Confirmed	11		NA19240	1	-0.59	chr1	3205706	3206294	588	43
chp-Confirmed	12		NA18500	3	0.17	chr1	3646048	3646498	450	46
chp-Confirmed	12		NA18501	1	-0.41	chr1	3646048	3646498	450	46
chp-Confirmed	12		NA18505	1	-0.19	chr1	3646048	3646498	450	46
chp-Confirmed	12		NA18516	1	-0.32	chr1	3646048	3646498	450	46
chp-Confirmed	12		NA18517	1	-0.18	chr1	3646048	3646498	450	46
chp-Confirmed	12		NA18522	3	0.30	chr1	3646048	3646498	450	46
chp-Confirmed	12		NA18854	3	0.37	chr1	3646048	3646498	450	46
chp-Confirmed	12		NA18855	1	-0.28	chr1	3646048	3646498	450	46
chp-Confirmed	12		NA18857	1	-0.36	chr1	3646048	3646498	450	46
chp-Confirmed	12		NA18858	3	0.21	chr1	3646048	3646498	450	46
chp-Confirmed	12		NA18860	3	0.21	chr1	3646048	3646498	450	46
chp-Confirmed	12		NA18861	3	0.22	chr1	3646048	3646498	450	46
chp-Confirmed	12		NA18863	1	-0.18	chr1	3646048	3646498	450	46
chp-Confirmed	12		NA18870	1	-0.31	chr1	3646048	3646498	450	46
chp-Confirmed	12		NA18871	3	0.19	chr1	3646048	3646498	450	46
chp-Confirmed	12		NA19092	1	-0.43	chr1	3646048	3646498	450	46
chp-Confirmed	12		NA19099	3	0.21	chr1	3646048	3646498	450	46
chp-Confirmed	12		NA19103	1	-0.28	chr1	3646048	3646498	450	46
chp-Confirmed	12		NA19119	3	0.22	chr1	3646048	3646498	450	46
chp-Confirmed	12		NA19120	3	0.40	chr1	3646048	3646498	450	46
chp-Confirmed	12		NA19131	3	0.32	chr1	3646048	3646498	450	46
chp-Confirmed	12		NA19132	3	0.39	chr1	3646048	3646498	450	46
chp-Confirmed	12		NA19137	1	-0.42	chr1	3646048	3646498	450	46
chp-Confirmed	12		NA19140	1	-0.27	chr1	3646048	3646498	450	46
chp-Confirmed	12		NA19143	4	0.48	chr1	3646048	3646498	450	46
chp-Confirmed	12		NA19145	1	-0.23	chr1	3646048	3646498	450	46
chp-Confirmed	12		NA19153	1	-0.25	chr1	3646048	3646498	450	46
chp-Confirmed	12		NA19171	1	-0.20	chr1	3646048	3646498	450	46
chp-Confirmed	12		NA19192	3	0.27	chr1	3646048	3646498	450	46
chp-Confirmed	12		NA19194	1	-0.17	chr1	3646048	3646498	450	46
chp-Confirmed	12		NA19200	1	-0.20	chr1	3646048	3646498	450	46
chp-Confirmed	12		NA19203	3	0.41	chr1	3646048	3646498	450	46
chp-Confirmed	12		NA19205	3	0.24	chr1	3646048	3646498	450	46
chp-Confirmed	12		NA19207	1	-0.18	chr1	3646048	3646498	450	46
chp-Confirmed	12		NA19208	3	0.21	chr1	3646048	3646498	450	46
chp-Confirmed	12		NA19211	1	-0.30	chr1	3646048	3646498	450	46
chp-Confirmed	12		NA19221	1	-0.18	chr1	3646048	3646498	450	46
chp-Confirmed	12		NA19238	1	-0.28	chr1	3646048	3646498	450	46
chp-Confirmed	12		NA19239	1	-0.28	chr1	3646048	3646498	450	46
chp-Confirmed	12		NA19240	1	-0.35	chr1	3646048	3646498	450	46
chp-Confirmed	13		NA18500	1	-0.22	chr1	3738798	3738952	154	15
chp-Confirmed	13		NA18501	1	-0.24	chr1	3738413	3738952	539	50
chp-Confirmed	13		NA18502	1	-0.24	chr1	3738820	3738952	132	13
chp-Confirmed	13		NA18505	1	-0.21	chr1	3738732	3738952	220	21
chp-Confirmed	13		NA18508	1	-0.18	chr1	3738655	3738754	99	10
chp-Confirmed	13		NA18516	1	-0.29	chr1	3738611	3738798	187	18
chp-Confirmed	13		NA18517	1	-0.26	chr1	3738622	3738952	330	31
chp-Confirmed	13		NA18521	3	0.30	chr1	3738413	3738952	539	50
chp-Confirmed	13		NA18852	3	0.41	chr1	3738721	3738952	231	22
chp-Confirmed	13		NA18853	1	-0.19	chr1	3738809	3738952	143	14
chp-Confirmed	13		NA18857	1	-0.25	chr1	3738743	3738952	209	20
chp-Confirmed	13		NA18861	3	0.17	chr1	3738622	3738952	330	31
chp-Confirmed	13		NA18870	1	-0.22	chr1	3738622	3738952	330	31
chp-Confirmed	13		NA18871	3	0.22	chr1	3738622	3738952	330	31
chp-Confirmed	13		NA19092	1	-0.38	chr1	3738666	3738721	55	6
chp-Confirmed	13		NA19093	3	0.21	chr1	3738413	3738479	66	7
chp-Confirmed	13		NA19094	3	0.23	chr1	3738732	3738952	220	21
chp-Confirmed	13		NA19098	3	0.19	chr1	3738732	3738952	220	21
chp-Confirmed	13		NA19099	3	0.18	chr1	3738413	3738952	539	47
chp-Confirmed	13		NA19102	3	0.18	chr1	3738633	3738952	319	30
chp-Confirmed	13		NA19103	1	-0.23	chr1	3738622	3738721	99	10
chp-Confirmed	13		NA19116	1	-0.22	chr1	3738732	3738952	220	21
chp-Confirmed	13		NA19119	3	0.31	chr1	3738655	3738798	143	14
chp-Confirmed	13		NA19120	3	0.27	chr1	3738534	3738798	264	25
chp-Confirmed	13		NA19129	1	-0.27	chr1	3738732	3738952	220	21
chp-Confirmed	13		NA19131	3	0.28	chr1	3738611	3738721	110	11
chp-Confirmed	13		NA19132	3	0.19	chr1	3738413	3738721	308	29
chp-Confirmed	13		NA19137	1	-0.25	chr1	3738413	3738952	539	50
chp-Confirmed	13		NA19138	1	-0.26	chr1	3738567	3738633	66	7
chp-Confirmed	13		NA19139	3	0.26	chr1	3738622	3738952	330	31
chp-Confirmed	13		NA19152	3	0.25	chr1	3738897	3738952	55	6
chp-Confirmed	13		NA19153	1	-0.25	chr1	3738622	3738710	88	9
chp-Confirmed	13		NA19160	3	0.31	chr1	3738710	3738952	242	23
chp-Confirmed	13		NA19161	3	0.20	chr1	3738413	3738952	539	50
chp-Confirmed	13		NA19192	3	0.18	chr1	3738567	3738952	385	36
chp-Confirmed	13		NA19200	1	-0.29	chr1	3738611	3738952	341	32
chp-Confirmed	13		NA19203	3	0.23	chr1	3738600	3738952	352	33
chp-Confirmed	13		NA19205	3	0.22	chr1	3738545	3738721	176	17
chp-Confirmed	13		NA19207	1	-0.20	chr1	3738622	3738809	187	18
chp-Confirmed	13		NA19208	3	0.30	chr1	3738611	3738721	110	11
chp-Confirmed	13		NA19211	1	-0.30	chr1	3738622	3738798	176	17
chp-Confirmed	13		NA19223	3	0.20	chr1	3738622	3738743	121	12
chp-Confirmed	13		NA19238	1	-0.29	chr1	3738611	3738952	341	32
chp-Confirmed	13		NA19239	1	-0.51	chr1	3738622	3738952	330	31
chp-Confirmed	13		NA19240	1	-0.34	chr1	3738567	3738952	385	36
chp-Confirmed	14		NA18501	3	0.18	chr1	5201896	5204101	2205	43
chp-Confirmed	14		NA18912	1	-0.52	chr1	5201896	5204101	2205	43
chp-Confirmed	14		NA18914	1	-0.21	chr1	5201896	5204101	2205	43
chp-Confirmed	14		NA19152	1	-0.37	chr1	5201896	5204101	2205	43
chp-Confirmed	14		NA19154	1	-0.25	chr1	5201896	5204101	2205	43
chp-Confirmed	15		NA18856	1	-0.51	chr1	5259275	5261529	2254	50
chp-Confirmed	15		NA19205	3	0.18	chr1	5260241	5260563	322	8
chp-Confirmed	16		NA18500	1	-0.37	chr1	5509032	5511527	2495	18
chp-Confirmed	16		NA18501	3	0.17	chr1	5505647	5512850	7203	49
chp-Confirmed	16		NA18521	1	-0.20	chr1	5505647	5512850	7203	43
chp-Confirmed	16		NA18522	1	-0.17	chr1	5506267	5511527	5260	37
chp-Confirmed	16		NA18854	1	-0.23	chr1	5505647	5512850	7203	49
chp-Confirmed	16		NA18855	3	0.18	chr1	5505647	5511527	5880	40
chp-Confirmed	16		NA18861	3	0.18	chr1	5511086	5512850	1764	13
chp-Confirmed	16		NA18871	3	0.27	chr1	5511821	5512850	1029	8
chp-Confirmed	16		NA19119	1	-0.18	chr1	5505647	5512850	7203	49
chp-Confirmed	16		NA19120	1	-0.18	chr1	5505647	5512850	7203	49
chp-Confirmed	16		NA19131	1	-0.21	chr1	5505647	5511527	5880	40
chp-Confirmed	16		NA19132	1	-0.22	chr1	5505647	5512850	7203	49
chp-Confirmed	16		NA19161	1	-0.19	chr1	5505647	5512850	7203	49
chp-Confirmed	16		NA19192	1	-0.24	chr1	5505647	5512850	7203	49
chp-Confirmed	16		NA19205	1	-0.17	chr1	5505647	5512850	7203	49
chp-Confirmed	16		NA19207	1	-0.19	chr1	5511821	5512850	1029	8
chp-Confirmed	16		NA19211	3	0.19	chr1	5505647	5511674	6027	41
chp-Confirmed	16		NA19238	3	0.18	chr1	5505647	5512850	7203	49
chp-Confirmed	16		NA19240	3	0.18	chr1	5505647	5512850	7203	49
chp-Confirmed	17		NA18501	1	-0.20	chr1	5648629	5658674	10045	46
chp-Confirmed	17		NA18504	3	0.18	chr1	5648629	5658674	10045	46
chp-Confirmed	17		NA18516	1	-0.23	chr1	5648629	5658674	10045	46
chp-Confirmed	17		NA18517	1	-0.22	chr1	5648629	5658674	10045	46
chp-Confirmed	17		NA18855	1	-0.19	chr1	5648629	5658674	10045	46
chp-Confirmed	17		NA18870	1	-0.22	chr1	5648629	5658674	10045	46
chp-Confirmed	17		NA19093	1	-0.20	chr1	5654779	5656624	1845	9
chp-Confirmed	17		NA19116	3	0.17	chr1	5656624	5658674	2050	9
chp-Confirmed	17		NA19131	3	0.18	chr1	5648629	5658674	10045	46
chp-Confirmed	17		NA19192	3	0.21	chr1	5648629	5658674	10045	46
chp-Confirmed	17		NA19203	3	0.22	chr1	5648629	5658674	10045	46
chp-Confirmed	17		NA19211	1	-0.19	chr1	5648629	5658674	10045	46
chp-Confirmed	17		NA19240	1	-0.20	chr1	5648629	5658674	10045	46
chp-Confirmed	18		NA18501	3	0.25	chr1	5791611	5792297	686	50
chp-Confirmed	18		NA18515	3	0.23	chr1	5791611	5792297	686	50
chp-Confirmed	18		NA18516	3	0.25	chr1	5791611	5791723	112	9
chp-Confirmed	18		NA18517	3	0.20	chr1	5791611	5791737	126	10
chp-Confirmed	18		NA18521	1	-0.17	chr1	5791611	5792297	686	50
chp-Confirmed	18		NA18913	1	-0.28	chr1	5791611	5791709	98	8
chp-Confirmed	18		NA19099	3	0.18	chr1	5791611	5792297	686	50
chp-Confirmed	18		NA19103	3	0.19	chr1	5791611	5791709	98	8
chp-Confirmed	18		NA19160	1	-0.23	chr1	5791611	5792297	686	50
chp-Confirmed	18		NA19238	3	0.17	chr1	5791611	5791723	112	9
chp-Confirmed	19		NA18515	1	-0.17	chr1	6417439	6446434	28995	48
chp-Confirmed	19		NA18854	3	0.17	chr1	6417439	6446434	28995	48
chp-Confirmed	19		NA19120	3	0.44	chr1	6424907	6428023	3116	6
chp-Confirmed	20		NA18500	1	-0.21	chr1	6543224	6543319	95	11
chp-Confirmed	20		NA18501	3	0.22	chr1	6543224	6543319	95	11
chp-Confirmed	20		NA18508	1	-0.20	chr1	6543224	6543319	95	11
chp-Confirmed	20		NA18516	3	0.23	chr1	6543224	6543319	95	11
chp-Confirmed	20		NA18522	1	-0.24	chr1	6543224	6543319	95	11
chp-Confirmed	20		NA18854	1	-0.37	chr1	6543224	6543319	95	11
chp-Confirmed	20		NA18855	3	0.21	chr1	6543224	6543319	95	11
chp-Confirmed	20		NA18870	3	0.20	chr1	6543224	6543319	95	11
chp-Confirmed	20		NA18912	1	-0.19	chr1	6543224	6543319	95	11
chp-Confirmed	20		NA19092	3	0.21	chr1	6543224	6543319	95	11
chp-Confirmed	20		NA19103	3	0.22	chr1	6543224	6543319	95	11
chp-Confirmed	20		NA19119	1	-0.22	chr1	6543224	6543319	95	11
chp-Confirmed	20		NA19131	1	-0.19	chr1	6543224	6543319	95	11
chp-Confirmed	20		NA19132	1	-0.37	chr1	6543224	6543319	95	11
chp-Confirmed	20		NA19137	3	0.18	chr1	6543224	6543319	95	11
chp-Confirmed	20		NA19143	1	-0.19	chr1	6543224	6543319	95	11
chp-Confirmed	20		NA19153	3	0.23	chr1	6543224	6543319	95	11
chp-Confirmed	20		NA19203	1	-0.19	chr1	6543224	6543319	95	11
chp-Confirmed	20		NA19205	1	-0.22	chr1	6543224	6543319	95	11
chp-Confirmed	20		NA19211	3	0.31	chr1	6543224	6543319	95	11
chp-Confirmed	20		NA19221	3	0.21	chr1	6543224	6543319	95	11
chp-Confirmed	20		NA19238	3	0.20	chr1	6543224	6543319	95	11
chp-Confirmed	20		NA19239	3	0.20	chr1	6543224	6543319	95	11
chp-Confirmed	20		NA19240	3	0.25	chr1	6543224	6543319	95	11
chp-Confirmed	21		NA19153	3	0.22	chr1	6710263	6717569	7306	23
chp-Confirmed	21		NA19154	3	0.22	chr1	6710263	6713635	3372	12
chp-Confirmed	21		NA19203	1	-0.35	chr1	6710263	6724032	13769	44
chp-Confirmed	21		NA19205	1	-0.31	chr1	6710263	6724032	13769	44
chp-Confirmed	22		NA18872	3	0.18	chr1	8107369	8108515	1146	7
chp-Confirmed	22		NA19127	1	-0.22	chr1	8104313	8113672	9359	39
chp-Confirmed	22		NA19153	1	-0.21	chr1	8104313	8113672	9359	39
chp-Confirmed	22		NA19154	1	-0.19	chr1	8104313	8113672	9359	39
chp-Confirmed	22		NA19172	1	-0.24	chr1	8111189	8113672	2483	8
chp-Confirmed	22		NA19204	1	-0.60	chr1	8104313	8113672	9359	39
chp-Confirmed	22		NA19205	1	-0.25	chr1	8104313	8113672	9359	39
chp-Confirmed	22		NA19207	1	-0.19	chr1	8104313	8113672	9359	39
chp-Confirmed	23		NA18500	3	0.20	chr1	8473136	8473626	490	50
chp-Confirmed	23		NA18501	3	0.24	chr1	8473416	8473486	70	8
chp-Confirmed	23		NA18502	3	0.27	chr1	8473136	8473626	490	21
chp-Confirmed	23		NA18505	3	0.22	chr1	8473136	8473206	70	8
chp-Confirmed	23		NA18506	3	0.22	chr1	8473186	8473476	290	30
chp-Confirmed	23		NA18508	1	-0.50	chr1	8473136	8473626	490	50
chp-Confirmed	23		NA18515	1	-0.50	chr1	8473136	8473626	490	50
chp-Confirmed	23		NA18517	1	-0.52	chr1	8473136	8473626	490	42
chp-Confirmed	23		NA18521	3	0.22	chr1	8473136	8473626	490	50
chp-Confirmed	23		NA18852	3	0.23	chr1	8473136	8473276	140	15
chp-Confirmed	23		NA18854	3	0.22	chr1	8473136	8473626	490	40
chp-Confirmed	23		NA18856	1	-0.58	chr1	8473136	8473626	490	50
chp-Confirmed	23		NA18858	0	-2.13	chr1	8473136	8473626	490	50
chp-Confirmed	23		NA18859	0	-1.65	chr1	8473136	8473626	490	50
chp-Confirmed	23		NA18860	0	-1.93	chr1	8473136	8473626	490	50
chp-Confirmed	23		NA18870	1	-0.52	chr1	8473136	8473626	490	42
chp-Confirmed	23		NA18872	1	-0.54	chr1	8473136	8473626	490	50
chp-Confirmed	23		NA19093	1	-0.52	chr1	8473136	8473626	490	50
chp-Confirmed	23		NA19094	1	-0.45	chr1	8473136	8473626	490	50
chp-Confirmed	23		NA19116	1	-0.47	chr1	8473136	8473626	490	50
chp-Confirmed	23		NA19119	3	0.28	chr1	8473136	8473626	490	33
chp-Confirmed	23		NA19120	3	0.17	chr1	8473136	8473626	490	50
chp-Confirmed	23		NA19128	1	-0.51	chr1	8473136	8473626	490	50
chp-Confirmed	23		NA19129	1	-0.51	chr1	8473136	8473626	490	50
chp-Confirmed	23		NA19130	1	-0.46	chr1	8473136	8473626	490	50
chp-Confirmed	23		NA19132	1	-0.51	chr1	8473136	8473626	490	50
chp-Confirmed	23		NA19139	3	0.20	chr1	8473136	8473626	490	43
chp-Confirmed	23		NA19140	1	-0.45	chr1	8473136	8473626	490	50
chp-Confirmed	23		NA19141	3	0.17	chr1	8473136	8473626	490	50
chp-Confirmed	23		NA19142	1	-0.51	chr1	8473136	8473626	490	50
chp-Confirmed	23		NA19153	1	-0.53	chr1	8473136	8473626	490	50
chp-Confirmed	23		NA19172	1	-0.50	chr1	8473136	8473626	490	50
chp-Confirmed	23		NA19202	1	-0.19	chr1	8473566	8473626	60	7
chp-Confirmed	23		NA19203	3	0.19	chr1	8473136	8473626	490	21
chp-Confirmed	23		NA19204	1	-0.55	chr1	8473136	8473626	490	50
chp-Confirmed	23		NA19205	1	-0.54	chr1	8473136	8473626	490	50
chp-Confirmed	23		NA19206	0	-1.83	chr1	8473136	8473626	490	50
chp-Confirmed	23		NA19208	1	-0.42	chr1	8473136	8473626	490	50
chp-Confirmed	23		NA19210	1	-0.51	chr1	8473136	8473626	490	46
chp-Confirmed	24		NA18500	3	0.27	chr1	8593333	8607445	14112	49
chp-Confirmed	24		NA18501	3	0.18	chr1	8593333	8607445	14112	49
chp-Confirmed	24		NA18505	1	-0.20	chr1	8593333	8607445	14112	49
chp-Confirmed	24		NA18506	1	-0.20	chr1	8593333	8596789	3456	12
chp-Confirmed	24		NA18517	1	-0.19	chr1	8593333	8607445	14112	49
chp-Confirmed	24		NA18521	3	0.23	chr1	8596789	8599093	2304	9
chp-Confirmed	24		NA18852	1	-0.35	chr1	8597077	8599093	2016	8
chp-Confirmed	24		NA18854	3	0.22	chr1	8593333	8607445	14112	49
chp-Confirmed	24		NA18855	1	-0.53	chr1	8597653	8599093	1440	6
chp-Confirmed	24		NA18856	3	0.27	chr1	8593333	8607445	14112	49
chp-Confirmed	24		NA18858	1	-0.23	chr1	8593333	8607445	14112	49
chp-Confirmed	24		NA18861	1	-0.32	chr1	8597077	8599093	2016	8
chp-Confirmed	24		NA18870	1	-0.40	chr1	8596501	8602837	6336	23
chp-Confirmed	24		NA18912	1	-0.21	chr1	8593333	8607445	14112	49
chp-Confirmed	24		NA18913	3	0.17	chr1	8593333	8607445	14112	49
chp-Confirmed	24		NA19093	1	-0.29	chr1	8593333	8607445	14112	49
chp-Confirmed	24		NA19100	1	-0.24	chr1	8597077	8599093	2016	8
chp-Confirmed	24		NA19100	3	0.21	chr1	8593333	8596789	3456	12
chp-Confirmed	24		NA19102	1	-0.34	chr1	8593333	8607445	14112	49
chp-Confirmed	24		NA19116	1	-0.35	chr1	8597077	8599093	2016	8
chp-Confirmed	24		NA19127	1	-0.23	chr1	8593333	8607445	14112	49
chp-Confirmed	24		NA19129	1	-0.26	chr1	8593333	8607445	14112	49
chp-Confirmed	24		NA19137	1	-0.17	chr1	8593333	8607445	14112	49
chp-Confirmed	24		NA19140	1	-0.26	chr1	8593333	8607445	14112	49
chp-Confirmed	24		NA19143	1	-0.38	chr1	8596789	8599093	2304	9
chp-Confirmed	24		NA19144	3	0.27	chr1	8599669	8602261	2592	10
chp-Confirmed	24		NA19145	3	0.19	chr1	8595925	8607445	11520	41
chp-Confirmed	24		NA19159	1	-0.24	chr1	8593333	8607445	14112	49
chp-Confirmed	24		NA19172	1	-0.22	chr1	8593333	8607445	14112	49
chp-Confirmed	24		NA19192	3	0.28	chr1	8593333	8607445	14112	49
chp-Confirmed	24		NA19193	1	-0.29	chr1	8596501	8607445	10944	39
chp-Confirmed	24		NA19201	1	-0.38	chr1	8597077	8599093	2016	8
chp-Confirmed	24		NA19201	3	0.21	chr1	8593333	8596789	3456	12
chp-Confirmed	24		NA19203	3	0.29	chr1	8593333	8607445	14112	49
chp-Confirmed	24		NA19204	1	-0.31	chr1	8597077	8598517	1440	6
chp-Confirmed	24		NA19206	1	-0.28	chr1	8593333	8607445	14112	49
chp-Confirmed	24		NA19208	3	0.30	chr1	8593333	8607445	14112	49
chp-Confirmed	24		NA19209	1	-0.37	chr1	8597077	8599093	2016	8
chp-Confirmed	24		NA19221	1	-0.28	chr1	8593333	8607445	14112	49
chp-Confirmed	25		NA18506	1	-0.32	chr1	8689079	8697164	8085	45
chp-Confirmed	25		NA18508	1	-0.47	chr1	8689079	8697164	8085	45
chp-Confirmed	26		NA18500	1	-0.34	chr1	10292271	10301056	8785	31
chp-Confirmed	26		NA18501	1	-0.27	chr1	10288341	10301056	12715	46
chp-Confirmed	26		NA18502	1	-0.44	chr1	10292271	10301056	8785	31
chp-Confirmed	26		NA18505	1	-0.44	chr1	10292271	10301056	8785	31
chp-Confirmed	26		NA18506	1	-0.42	chr1	10292271	10301056	8785	31
chp-Confirmed	26		NA18508	1	-0.49	chr1	10292271	10301056	8785	31
chp-Confirmed	26		NA18515	3	0.23	chr1	10288341	10301056	12715	46
chp-Confirmed	26		NA18853	1	-0.41	chr1	10292271	10301056	8785	31
chp-Confirmed	26		NA18854	1	-0.51	chr1	10292271	10301056	8785	31
chp-Confirmed	26		NA18858	3	0.18	chr1	10295153	10298152	2999	10
chp-Confirmed	26		NA18861	1	-0.37	chr1	10288341	10301056	12715	46
chp-Confirmed	26		NA18863	1	-0.41	chr1	10292271	10301056	8785	31
chp-Confirmed	26		NA18912	0	-1.18	chr1	10288341	10301056	12715	46
chp-Confirmed	26		NA18913	1	-0.44	chr1	10292271	10301056	8785	31
chp-Confirmed	26		NA18914	1	-0.42	chr1	10292271	10301056	8785	31
chp-Confirmed	26		NA19130	0	-1.03	chr1	10288341	10301056	12715	46
chp-Confirmed	26		NA19132	1	-0.49	chr1	10292271	10301056	8785	31
chp-Confirmed	26		NA19192	1	-0.45	chr1	10292271	10301056	8785	31
chp-Confirmed	26		NA19207	1	-0.27	chr1	10288341	10301056	12715	46
chp-Confirmed	26		NA19238	1	-0.29	chr1	10288341	10301056	12715	46
chp-Confirmed	27		NA18500	0	-0.72	chr1	10405180	10406039	859	32
chp-Confirmed	27		NA18502	1	-0.51	chr1	10405180	10406039	859	32
chp-Confirmed	27		NA18503	3	0.21	chr1	10405180	10406039	859	32
chp-Confirmed	27		NA18515	1	-0.20	chr1	10405180	10406039	859	32
chp-Confirmed	27		NA18516	3	0.23	chr1	10405180	10406039	859	32
chp-Confirmed	27		NA18521	3	0.32	chr1	10405180	10406039	859	32
chp-Confirmed	27		NA18523	3	0.27	chr1	10405180	10406039	859	32
chp-Confirmed	27		NA18852	3	0.19	chr1	10405180	10406039	859	32
chp-Confirmed	27		NA18855	3	0.18	chr1	10405180	10406039	859	32
chp-Confirmed	27		NA18858	3	0.31	chr1	10405180	10406039	859	32
chp-Confirmed	27		NA18859	1	-0.40	chr1	10405180	10406039	859	32
chp-Confirmed	27		NA18912	1	-0.60	chr1	10405180	10406039	859	32
chp-Confirmed	27		NA18913	1	-0.59	chr1	10405180	10406039	859	32
chp-Confirmed	27		NA18914	1	-0.27	chr1	10405180	10406039	859	32
chp-Confirmed	27		NA19098	3	0.33	chr1	10405180	10406039	859	32
chp-Confirmed	27		NA19099	3	0.27	chr1	10405180	10406039	859	32
chp-Confirmed	27		NA19100	3	0.17	chr1	10405180	10406039	859	32
chp-Confirmed	27		NA19101	1	-0.38	chr1	10405180	10406039	859	32
chp-Confirmed	27		NA19102	1	-0.46	chr1	10405180	10406039	859	32
chp-Confirmed	27		NA19120	0	-0.70	chr1	10405180	10406039	859	32
chp-Confirmed	27		NA19127	1	-0.33	chr1	10405180	10406039	859	32
chp-Confirmed	27		NA19128	1	-0.55	chr1	10405180	10406039	859	32
chp-Confirmed	27		NA19129	1	-0.35	chr1	10405180	10406039	859	32
chp-Confirmed	27		NA19130	1	-0.47	chr1	10405180	10406039	859	32
chp-Confirmed	27		NA19142	3	0.29	chr1	10405180	10406039	859	32
chp-Confirmed	27		NA19152	3	0.19	chr1	10405180	10406039	859	32
chp-Confirmed	27		NA19153	3	0.25	chr1	10405180	10406039	859	32
chp-Confirmed	27		NA19154	3	0.23	chr1	10405180	10406039	859	32
chp-Confirmed	27		NA19159	3	0.18	chr1	10405180	10406039	859	32
chp-Confirmed	27		NA19160	3	0.30	chr1	10405180	10406039	859	32
chp-Confirmed	27		NA19161	3	0.23	chr1	10405180	10406039	859	32
chp-Confirmed	27		NA19171	3	0.23	chr1	10405180	10406039	859	32
chp-Confirmed	27		NA19172	1	-0.51	chr1	10405180	10406039	859	32
chp-Confirmed	27		NA19192	1	-0.20	chr1	10405180	10406039	859	32
chp-Confirmed	27		NA19200	3	0.18	chr1	10405180	10406039	859	32
chp-Confirmed	27		NA19209	1	-0.21	chr1	10405180	10406039	859	32
chp-Confirmed	27		NA19221	3	0.23	chr1	10405180	10406039	859	32
chp-Confirmed	27		NA19222	3	0.25	chr1	10405180	10406039	859	32
chp-Confirmed	27		NA19239	3	0.30	chr1	10405180	10406039	859	32
chp-Confirmed	27		NA19240	3	0.35	chr1	10405180	10406039	859	32
chp-Confirmed	28		NA18852	3	0.18	chr1	10760587	10760647	60	7
chp-Confirmed	28		NA19099	3	0.20	chr1	10760407	10760807	400	41
chp-Confirmed	28		NA19119	3	0.29	chr1	10760407	10760807	400	41
chp-Confirmed	28		NA19120	3	0.34	chr1	10760597	10760647	50	6
chp-Confirmed	28		NA19137	1	-0.28	chr1	10760587	10760807	220	23
chp-Confirmed	28		NA19145	1	-0.18	chr1	10760407	10760807	400	41
chp-Confirmed	28		NA19159	1	-0.19	chr1	10760407	10760807	400	41
chp-Confirmed	28		NA19161	3	0.39	chr1	10760407	10760467	60	7
chp-Confirmed	28		NA19205	3	0.21	chr1	10760407	10760807	400	34
chp-Confirmed	28		NA19239	1	-0.22	chr1	10760407	10760807	400	41
chp-Confirmed	29		NA18500	3	0.17	chr1	11325867	11330767	4900	39
chp-Confirmed	29		NA18912	1	-0.18	chr1	11325867	11330767	4900	39
chp-Confirmed	29		NA19127	1	-0.22	chr1	11325867	11330767	4900	39
chp-Confirmed	29		NA19130	1	-0.26	chr1	11325867	11330767	4900	39
chp-Confirmed	29		NA19132	1	-0.33	chr1	11325867	11330767	4900	39
chp-Confirmed	29		NA19210	3	0.18	chr1	11325867	11330767	4900	39
chp-Confirmed	30		NA18506	1	-0.34	chr1	12666017	12668663	2646	50
chp-Confirmed	30		NA18507	1	-0.31	chr1	12666017	12668663	2646	43
chp-Confirmed	30		NA18522	1	-0.37	chr1	12666017	12668663	2646	50
chp-Confirmed	30		NA18853	1	-0.29	chr1	12666017	12668663	2646	50
chp-Confirmed	30		NA18854	1	-0.52	chr1	12666017	12668663	2646	50
chp-Confirmed	30		NA19102	1	-0.30	chr1	12666017	12668663	2646	50
chp-Confirmed	30		NA19171	1	-0.64	chr1	12666017	12668663	2646	50
chp-Confirmed	30		NA19173	1	-0.32	chr1	12666017	12668663	2646	50
chp-Confirmed	31		NA18861	3	0.17	chr1	12771612	12783660	12048	46
chp-Confirmed	31		NA19094	3	0.23	chr1	12771612	12783660	12048	46
chp-Confirmed	31		NA19103	1	-0.35	chr1	12771612	12783660	12048	46
chp-Confirmed	31		NA19129	1	-0.20	chr1	12771612	12783660	12048	46
chp-Confirmed	31		NA19192	3	0.18	chr1	12774624	12780146	5522	21
chp-Confirmed	32		NA18500	1	-0.21	chr1	12944120	12946850	2730	11
chp-Confirmed	32		NA18501	1	-0.24	chr1	12938114	12946850	8736	32
chp-Confirmed	32		NA18515	3	0.30	chr1	12938114	12946850	8736	32
chp-Confirmed	32		NA18856	1	-0.51	chr1	12945128	12946850	1722	8
chp-Confirmed	32		NA18857	1	-0.25	chr1	12938114	12946850	8736	32
chp-Confirmed	32		NA18870	1	-0.21	chr1	12938114	12946850	8736	32
chp-Confirmed	32		NA18872	1	-0.39	chr1	12943574	12946850	3276	14
chp-Confirmed	32		NA18912	3	0.17	chr1	12938114	12946850	8736	32
chp-Confirmed	32		NA19094	3	0.34	chr1	12938114	12946850	8736	32
chp-Confirmed	32		NA19103	1	-0.37	chr1	12938114	12946850	8736	32
chp-Confirmed	32		NA19127	1	-0.17	chr1	12938114	12946850	8736	32
chp-Confirmed	32		NA19129	1	-0.26	chr1	12938114	12946850	8736	32
chp-Confirmed	32		NA19132	3	0.21	chr1	12938114	12943206	5092	18
chp-Confirmed	32		NA19141	3	0.32	chr1	12938114	12946850	8736	32
chp-Confirmed	32		NA19142	3	0.32	chr1	12938114	12946850	8736	32
chp-Confirmed	32		NA19152	3	0.25	chr1	12944302	12946850	2548	10
chp-Confirmed	32		NA19161	3	0.20	chr1	12938114	12946850	8736	32
chp-Confirmed	32		NA19203	3	0.17	chr1	12938114	12946850	8736	32
chp-Confirmed	32		NA19204	3	0.41	chr1	12938114	12946850	8736	32
chp-Confirmed	32		NA19205	3	0.18	chr1	12938114	12946850	8736	32
chp-Confirmed	32		NA19206	1	-0.21	chr1	12938114	12946850	8736	32
chp-Confirmed	32		NA19207	1	-0.22	chr1	12939570	12942373	2803	8
chp-Confirmed	32		NA19209	1	-0.22	chr1	12938114	12946850	8736	32
chp-Confirmed	32		NA19211	1	-0.20	chr1	12938114	12946850	8736	32
chp-Confirmed	32		NA19222	1	-0.22	chr1	12945128	12946850	1722	8
chp-Confirmed	32		NA19240	1	-0.21	chr1	12938114	12946850	8736	32
chp-Confirmed	33		NA18515	3	0.28	chr1	12959968	12960175	207	24
chp-Confirmed	33		NA19103	1	-0.17	chr1	12959968	12960175	207	24
chp-Confirmed	33		NA19129	1	-0.23	chr1	12959968	12960175	207	24
chp-Confirmed	34		NA18500	3	0.25	chr1	12960285	12972343	12058	23
chp-Confirmed	34		NA18502	3	0.22	chr1	12960285	12963371	3086	14
chp-Confirmed	34		NA18507	3	0.19	chr1	12960285	12963116	2831	13
chp-Confirmed	34		NA18508	3	0.21	chr1	12960285	12963621	3336	15
chp-Confirmed	34		NA18515	3	0.36	chr1	12960285	12972343	12058	22
chp-Confirmed	34		NA18521	3	0.18	chr1	12970282	12972343	2061	8
chp-Confirmed	34		NA18856	1	-0.19	chr1	12960285	12963371	3086	14
chp-Confirmed	34		NA18857	1	-0.29	chr1	12960285	12972343	12058	22
chp-Confirmed	34		NA18859	3	0.20	chr1	12960285	12963116	2831	13
chp-Confirmed	34		NA18861	1	-0.28	chr1	12960285	12963371	3086	14
chp-Confirmed	34		NA18862	3	0.23	chr1	12960285	12972343	12058	22
chp-Confirmed	34		NA19093	1	-0.20	chr1	12968981	12972343	3362	13
chp-Confirmed	34		NA19100	3	0.18	chr1	12960285	12963371	3086	14
chp-Confirmed	34		NA19101	1	-0.36	chr1	12960285	12963371	3086	14
chp-Confirmed	34		NA19103	1	-0.23	chr1	12960285	12972343	12058	19
chp-Confirmed	34		NA19116	1	-0.18	chr1	12960285	12963371	3086	14
chp-Confirmed	34		NA19119	3	0.24	chr1	12970511	12972343	1832	7
chp-Confirmed	34		NA19120	1	-0.27	chr1	12960285	12963621	3336	15
chp-Confirmed	34		NA19127	1	-0.33	chr1	12960285	12972343	12058	22
chp-Confirmed	34		NA19129	0	-0.62	chr1	12960285	12972343	12058	21
chp-Confirmed	34		NA19132	3	0.31	chr1	12960285	12972343	12058	22
chp-Confirmed	34		NA19141	3	0.31	chr1	12960285	12963371	3086	14
chp-Confirmed	34		NA19142	3	0.21	chr1	12960285	12963371	3086	14
chp-Confirmed	34		NA19153	1	-0.35	chr1	12960285	12963371	3086	14
chp-Confirmed	34		NA19172	1	-0.46	chr1	12960285	12963371	3086	14
chp-Confirmed	34		NA19192	3	0.25	chr1	12970282	12972343	2061	8
chp-Confirmed	34		NA19203	3	0.23	chr1	12960285	12963116	2831	13
chp-Confirmed	34		NA19204	3	0.31	chr1	12960285	12962861	2576	12
chp-Confirmed	34		NA19205	3	0.28	chr1	12960285	12972343	12058	22
chp-Confirmed	34		NA19209	1	-0.43	chr1	12960285	12963371	3086	14
chp-Confirmed	34		NA19211	1	-0.29	chr1	12960285	12972343	12058	23
chp-Confirmed	34		NA19223	3	0.20	chr1	12960285	12963371	3086	14
chp-Confirmed	34		NA19239	1	-0.57	chr1	12960285	12963371	3086	14
chp-Confirmed	34		NA19240	1	-0.34	chr1	12960285	12972343	12058	24
chp-Confirmed	35		NA18515	3	0.18	chr1	13045081	13046894	1813	34
chp-Confirmed	35		NA18516	1	-0.18	chr1	13045081	13046894	1813	34
chp-Confirmed	35		NA18853	1	-0.18	chr1	13045081	13046894	1813	34
chp-Confirmed	35		NA18858	1	-0.19	chr1	13045081	13046894	1813	34
chp-Confirmed	35		NA19103	1	-0.30	chr1	13045081	13046894	1813	34
chp-Confirmed	35		NA19132	3	0.20	chr1	13045081	13046894	1813	34
chp-Confirmed	35		NA19141	3	0.21	chr1	13045081	13046894	1813	34
chp-Confirmed	35		NA19142	3	0.20	chr1	13045081	13046894	1813	34
chp-Confirmed	35		NA19204	3	0.26	chr1	13045081	13046894	1813	34
chp-Confirmed	35		NA19205	3	0.19	chr1	13045081	13046894	1813	34
chp-Confirmed	35		NA19238	1	-0.26	chr1	13045081	13046894	1813	34
chp-Confirmed	36		NA19093	1	-0.44	chr1	13069429	13134947	65518	50
chp-Confirmed	36		NA19094	1	-0.22	chr1	13069429	13134947	65518	50
chp-Confirmed	36		NA19127	1	-0.21	chr1	13069429	13134947	65518	50
chp-Confirmed	36		NA19129	1	-0.22	chr1	13069429	13134947	65518	50
chp-Confirmed	36		NA19141	1	-0.38	chr1	13069429	13134947	65518	50
chp-Confirmed	36		NA19142	1	-0.31	chr1	13069429	13134947	65518	50
chp-Confirmed	36		NA19204	1	-0.29	chr1	13069429	13134947	65518	39
chp-Confirmed	37		NA18515	3	0.23	chr1	13140360	13205433	65073	14
chp-Confirmed	37		NA19129	1	-0.30	chr1	13140360	13205433	65073	14
chp-Confirmed	37		NA19172	1	-0.19	chr1	13140360	13205433	65073	14
chp-Confirmed	37		NA19209	1	-0.29	chr1	13199047	13205433	6386	6
chp-Confirmed	38		NA18501	1	-0.17	chr1	13211355	13232158	20803	43
chp-Confirmed	38		NA18515	3	0.26	chr1	13211355	13232158	20803	43
chp-Confirmed	38		NA18516	1	-0.19	chr1	13211355	13232158	20803	27
chp-Confirmed	38		NA18856	1	-0.40	chr1	13214435	13218305	3870	10
chp-Confirmed	38		NA18857	1	-0.50	chr1	13214435	13216711	2276	6
chp-Confirmed	38		NA18860	3	0.20	chr1	13214166	13220025	5859	15
chp-Confirmed	38		NA18870	1	-0.18	chr1	13211355	13232158	20803	43
chp-Confirmed	38		NA18872	1	-0.46	chr1	13214166	13218735	4569	12
chp-Confirmed	38		NA19094	3	0.26	chr1	13211355	13232158	20803	43
chp-Confirmed	38		NA19102	1	-0.20	chr1	13215195	13219595	4400	11
chp-Confirmed	38		NA19103	1	-0.34	chr1	13211355	13232158	20803	43
chp-Confirmed	38		NA19119	3	0.19	chr1	13211355	13232158	20803	43
chp-Confirmed	38		NA19127	1	-0.17	chr1	13211355	13232158	20803	43
chp-Confirmed	38		NA19129	1	-0.23	chr1	13211355	13232158	20803	43
chp-Confirmed	38		NA19141	3	0.26	chr1	13211355	13232158	20803	43
chp-Confirmed	38		NA19142	3	0.24	chr1	13211355	13232158	20803	43
chp-Confirmed	38		NA19204	3	0.27	chr1	13211355	13232158	20803	43
chp-Confirmed	38		NA19205	3	0.19	chr1	13211355	13232158	20803	43
chp-Confirmed	38		NA19239	1	-0.22	chr1	13211355	13218305	6950	15
chp-Confirmed	38		NA19240	1	-0.18	chr1	13211355	13232158	20803	43
chp-Confirmed	39		NA18506	1	-0.23	chr1	13316688	13325947	9259	18
chp-Confirmed	39		NA18515	3	0.17	chr1	13316688	13343491	26803	49
chp-Confirmed	39		NA18516	1	-0.30	chr1	13333098	13343491	10393	19
chp-Confirmed	39		NA18855	1	-0.18	chr1	13316688	13343491	26803	49
chp-Confirmed	39		NA19094	3	0.18	chr1	13316688	13343491	26803	49
chp-Confirmed	39		NA19103	1	-0.28	chr1	13316688	13343491	26803	49
chp-Confirmed	39		NA19119	3	0.25	chr1	13316688	13325947	9259	18
chp-Confirmed	39		NA19127	1	-0.34	chr1	13316688	13325440	8752	17
chp-Confirmed	39		NA19129	1	-0.26	chr1	13316688	13343491	26803	31
chp-Confirmed	39		NA19171	3	0.20	chr1	13339662	13343491	3829	7
chp-Confirmed	40		NA18500	3	0.18	chr1	13345794	13347607	1813	31
chp-Confirmed	40		NA18502	3	0.20	chr1	13345794	13347607	1813	31
chp-Confirmed	40		NA18503	1	-0.19	chr1	13345794	13347607	1813	31
chp-Confirmed	40		NA18515	3	0.35	chr1	13345794	13347607	1813	31
chp-Confirmed	40		NA18856	1	-0.18	chr1	13345794	13347607	1813	31
chp-Confirmed	40		NA18857	1	-0.24	chr1	13345794	13347607	1813	31
chp-Confirmed	40		NA18861	1	-0.20	chr1	13345794	13347607	1813	31
chp-Confirmed	40		NA19101	1	-0.22	chr1	13345794	13347607	1813	31
chp-Confirmed	40		NA19103	1	-0.20	chr1	13345794	13347607	1813	31
chp-Confirmed	40		NA19127	1	-0.21	chr1	13345794	13347607	1813	31
chp-Confirmed	40		NA19129	1	-0.53	chr1	13345794	13347607	1813	31
chp-Confirmed	40		NA19132	3	0.26	chr1	13345794	13347607	1813	31
chp-Confirmed	40		NA19141	3	0.20	chr1	13345794	13347607	1813	31
chp-Confirmed	40		NA19153	1	-0.21	chr1	13345794	13347607	1813	31
chp-Confirmed	40		NA19172	1	-0.32	chr1	13345794	13347607	1813	31
chp-Confirmed	40		NA19205	3	0.19	chr1	13345794	13347607	1813	31
chp-Confirmed	40		NA19209	1	-0.44	chr1	13345979	13346904	925	11
chp-Confirmed	40		NA19211	1	-0.23	chr1	13345794	13347607	1813	31
chp-Confirmed	40		NA19239	1	-0.30	chr1	13345794	13347607	1813	31
chp-Confirmed	40		NA19240	1	-0.31	chr1	13345794	13347607	1813	31
chp-Confirmed	41		NA18515	3	0.22	chr1	13543166	13548703	5537	35
chp-Confirmed	41		NA18521	3	0.19	chr1	13543166	13548703	5537	35
chp-Confirmed	41		NA18857	1	-0.18	chr1	13543166	13548703	5537	35
chp-Confirmed	41		NA19094	3	0.20	chr1	13543166	13548703	5537	35
chp-Confirmed	41		NA19103	1	-0.29	chr1	13543166	13548703	5537	35
chp-Confirmed	41		NA19119	3	0.25	chr1	13543166	13548703	5537	35
chp-Confirmed	41		NA19120	3	0.21	chr1	13543166	13548703	5537	35
chp-Confirmed	41		NA19127	1	-0.21	chr1	13543166	13548703	5537	35
chp-Confirmed	41		NA19129	1	-0.25	chr1	13543166	13548703	5537	35
chp-Confirmed	41		NA19200	1	-0.19	chr1	13543166	13548703	5537	35
chp-Confirmed	42		NA18500	3	0.24	chr1	13566098	13568646	2548	37
chp-Confirmed	42		NA18502	3	0.20	chr1	13566098	13568646	2548	37
chp-Confirmed	42		NA18503	1	-0.19	chr1	13566098	13568646	2548	37
chp-Confirmed	42		NA18515	3	0.34	chr1	13566098	13568646	2548	37
chp-Confirmed	42		NA18856	1	-0.19	chr1	13566098	13568646	2548	37
chp-Confirmed	42		NA18857	1	-0.28	chr1	13566098	13568646	2548	37
chp-Confirmed	42		NA18861	1	-0.19	chr1	13566098	13568646	2548	37
chp-Confirmed	42		NA19101	1	-0.25	chr1	13566098	13568646	2548	37
chp-Confirmed	42		NA19103	1	-0.22	chr1	13566098	13568646	2548	37
chp-Confirmed	42		NA19119	3	0.22	chr1	13566098	13568646	2548	37
chp-Confirmed	42		NA19127	1	-0.22	chr1	13566098	13568646	2548	37
chp-Confirmed	42		NA19129	1	-0.56	chr1	13566098	13568646	2548	37
chp-Confirmed	42		NA19132	3	0.27	chr1	13566098	13568646	2548	37
chp-Confirmed	42		NA19141	3	0.19	chr1	13566098	13568646	2548	37
chp-Confirmed	42		NA19153	1	-0.20	chr1	13566098	13568646	2548	37
chp-Confirmed	42		NA19172	1	-0.28	chr1	13566098	13568646	2548	37
chp-Confirmed	42		NA19203	3	0.18	chr1	13566098	13568646	2548	37
chp-Confirmed	42		NA19204	3	0.21	chr1	13566098	13568646	2548	37
chp-Confirmed	42		NA19205	3	0.22	chr1	13566098	13568646	2548	37
chp-Confirmed	42		NA19209	1	-0.27	chr1	13566098	13568646	2548	37
chp-Confirmed	42		NA19211	1	-0.23	chr1	13566098	13568646	2548	37
chp-Confirmed	42		NA19239	1	-0.38	chr1	13566098	13568646	2548	37
chp-Confirmed	42		NA19240	1	-0.32	chr1	13566098	13568646	2548	37
chp-Confirmed	43		NA18500	1	-0.22	chr1	13646688	13649300	2612	21
chp-Confirmed	43		NA18502	1	-0.41	chr1	13646688	13648661	1973	12
chp-Confirmed	43		NA18515	1	-0.37	chr1	13646688	13648661	1973	12
chp-Confirmed	43		NA18516	1	-0.44	chr1	13646688	13648590	1902	11
chp-Confirmed	43		NA18521	1	-0.29	chr1	13646688	13649300	2612	21
chp-Confirmed	43		NA18523	1	-0.39	chr1	13646688	13648590	1902	11
chp-Confirmed	43		NA18858	1	-0.37	chr1	13646688	13649300	2612	21
chp-Confirmed	43		NA18860	1	-0.38	chr1	13646688	13648661	1973	12
chp-Confirmed	43		NA19137	1	-0.39	chr1	13646688	13648661	1973	12
chp-Confirmed	43		NA19153	1	-0.39	chr1	13646688	13648590	1902	11
chp-Confirmed	43		NA19154	1	-0.25	chr1	13646688	13649300	2612	21
chp-Confirmed	43		NA19172	1	-0.43	chr1	13646688	13648661	1973	12
chp-Confirmed	43		NA19173	1	-0.38	chr1	13646688	13648661	1973	12
chp-Confirmed	43		NA19206	1	-0.29	chr1	13646688	13649300	2612	21
chp-Confirmed	43		NA19209	1	-0.45	chr1	13646688	13648661	1973	12
chp-Confirmed	43		NA19210	1	-0.39	chr1	13646688	13648661	1973	12
chp-Confirmed	43		NA19211	1	-0.29	chr1	13646688	13649300	2612	21
chp-Confirmed	43		NA19239	1	-0.47	chr1	13646688	13648661	1973	12
chp-Confirmed	43		NA19240	1	-0.41	chr1	13646688	13648661	1973	12
chp-Confirmed	44		NA18501	1	-0.26	chr1	14035714	14039438	3724	37
chp-Confirmed	44		NA18503	1	-0.26	chr1	14035714	14039438	3724	37
chp-Confirmed	44		NA18505	1	-0.19	chr1	14035714	14039438	3724	37
chp-Confirmed	44		NA18515	1	-0.24	chr1	14035714	14039438	3724	37
chp-Confirmed	44		NA18517	1	-0.26	chr1	14035714	14039438	3724	37
chp-Confirmed	44		NA18521	1	-0.32	chr1	14037658	14038982	1324	9
chp-Confirmed	44		NA18852	1	-0.25	chr1	14035714	14039438	3724	37
chp-Confirmed	44		NA18854	1	-0.28	chr1	14035714	14039438	3724	37
chp-Confirmed	44		NA18858	1	-0.31	chr1	14035714	14039438	3724	37
chp-Confirmed	44		NA18914	3	0.19	chr1	14035714	14037382	1668	19
chp-Confirmed	44		NA19092	1	-0.21	chr1	14035714	14039438	3724	37
chp-Confirmed	44		NA19093	1	-0.35	chr1	14035714	14039438	3724	37
chp-Confirmed	44		NA19094	1	-0.58	chr1	14035714	14039438	3724	37
chp-Confirmed	44		NA19099	1	-0.27	chr1	14035714	14039438	3724	37
chp-Confirmed	44		NA19101	1	-0.53	chr1	14035714	14039438	3724	37
chp-Confirmed	44		NA19103	1	-0.25	chr1	14035714	14039438	3724	37
chp-Confirmed	44		NA19130	1	-0.27	chr1	14035714	14039438	3724	37
chp-Confirmed	44		NA19132	0	-0.75	chr1	14035714	14039438	3724	37
chp-Confirmed	44		NA19140	1	-0.19	chr1	14035714	14039438	3724	37
chp-Confirmed	44		NA19143	3	0.21	chr1	14035714	14036550	836	8
chp-Confirmed	44		NA19171	1	-0.19	chr1	14035714	14039438	3724	37
chp-Confirmed	46		NA18501	3	0.22	chr1	14308987	14311887	2900	121
chp-Confirmed	46		NA18502	3	0.25	chr1	14308987	14311503	2516	63
chp-Confirmed	46		NA18506	1	-0.46	chr1	14308987	14311429	2442	62
chp-Confirmed	46		NA18515	3	0.38	chr1	14308987	14310786	1799	52
chp-Confirmed	46		NA18517	3	0.27	chr1	14308987	14311392	2405	62
chp-Confirmed	46		NA18521	0	-0.64	chr1	14308987	14311887	2900	91
chp-Confirmed	46		NA18522	1	-0.17	chr1	14308987	14311887	2900	121
chp-Confirmed	46		NA18523	1	-0.20	chr1	14308987	14311887	2900	121
chp-Confirmed	46		NA18854	0	-0.76	chr1	14308987	14311887	2900	91
chp-Confirmed	46		NA18855	3	0.27	chr1	14308987	14311887	2900	100
chp-Confirmed	46		NA18856	3	0.33	chr1	14308987	14311503	2516	58
chp-Confirmed	46		NA18857	3	0.44	chr1	14308987	14310763	1776	50
chp-Confirmed	46		NA18871	3	0.23	chr1	14309631	14311466	1835	45
chp-Confirmed	46		NA18913	3	0.38	chr1	14309085	14310763	1678	43
chp-Confirmed	46		NA19092	3	0.34	chr1	14308987	14311887	2900	98
chp-Confirmed	46		NA19094	3	0.24	chr1	14309099	14310763	1664	53
chp-Confirmed	46		NA19098	1	-0.54	chr1	14308987	14310763	1776	51
chp-Confirmed	46		NA19099	1	-0.57	chr1	14308987	14311887	2900	93
chp-Confirmed	46		NA19100	1	-0.62	chr1	14308987	14311503	2516	62
chp-Confirmed	46		NA19103	3	0.24	chr1	14308987	14311887	2900	97
chp-Confirmed	46		NA19116	1	-0.25	chr1	14308987	14311887	2900	121
chp-Confirmed	46		NA19119	1	-0.21	chr1	14309690	14311887	2197	72
chp-Confirmed	46		NA19120	0	-0.67	chr1	14308987	14311887	2900	91
chp-Confirmed	46		NA19127	1	-0.49	chr1	14308987	14310763	1776	50
chp-Confirmed	46		NA19129	1	-0.62	chr1	14308987	14311503	2516	61
chp-Confirmed	46		NA19131	3	0.26	chr1	14309631	14310208	577	19
chp-Confirmed	46		NA19132	1	-0.18	chr1	14311466	14311887	421	32
chp-Confirmed	46		NA19132	3	0.18	chr1	14308987	14309057	70	6
chp-Confirmed	46		NA19138	1	-0.53	chr1	14308987	14311392	2405	58
chp-Confirmed	46		NA19139	0	-0.59	chr1	14308987	14311887	2900	93
chp-Confirmed	46		NA19140	1	-0.38	chr1	14308987	14310763	1776	44
chp-Confirmed	46		NA19144	3	0.28	chr1	14309673	14310578	905	26
chp-Confirmed	46		NA19152	3	0.34	chr1	14308987	14311503	2516	65
chp-Confirmed	46		NA19160	3	0.29	chr1	14308987	14311503	2516	68
chp-Confirmed	46		NA19171	3	0.27	chr1	14308987	14311318	2331	62
chp-Confirmed	46		NA19172	3	0.22	chr1	14308987	14311557	2570	65
chp-Confirmed	46		NA19173	3	0.18	chr1	14308987	14311503	2516	63
chp-Confirmed	46		NA19192	1	-0.23	chr1	14308987	14311887	2900	121
chp-Confirmed	46		NA19194	3	0.42	chr1	14309015	14311503	2488	60
chp-Confirmed	46		NA19203	1	-0.24	chr1	14311577	14311887	310	28
chp-Confirmed	46		NA19205	3	0.21	chr1	14308987	14309211	224	17
chp-Confirmed	46		NA19209	3	0.26	chr1	14308987	14311429	2442	68
chp-Confirmed	46		NA19210	1	-0.54	chr1	14308987	14311429	2442	60
chp-Confirmed	46		NA19211	3	0.24	chr1	14309449	14311887	2438	53
chp-Confirmed	46		NA19221	3	0.23	chr1	14308987	14311887	2900	93
chp-Confirmed	46		NA19222	3	0.37	chr1	14308987	14311503	2516	65
chp-Confirmed	46		NA19238	3	0.19	chr1	14308987	14311887	2900	121
chp-Confirmed	46		NA19239	3	0.40	chr1	14308987	14311392	2405	59
chp-Confirmed	47		NA18501	3	0.27	chr1	14852054	14855386	3332	46
chp-Confirmed	47		NA18516	3	0.18	chr1	14852054	14855386	3332	46
chp-Confirmed	47		NA18521	1	-0.17	chr1	14852054	14855386	3332	46
chp-Confirmed	47		NA18854	1	-0.31	chr1	14852054	14855386	3332	46
chp-Confirmed	47		NA18855	3	0.19	chr1	14852054	14855386	3332	46
chp-Confirmed	47		NA18857	3	0.18	chr1	14852054	14855386	3332	46
chp-Confirmed	47		NA19092	3	0.19	chr1	14852054	14855386	3332	46
chp-Confirmed	47		NA19103	3	0.19	chr1	14852054	14855386	3332	46
chp-Confirmed	47		NA19119	1	-0.18	chr1	14852054	14855386	3332	46
chp-Confirmed	47		NA19131	1	-0.23	chr1	14852054	14855386	3332	46
chp-Confirmed	47		NA19132	1	-0.26	chr1	14852054	14855386	3332	46
chp-Confirmed	47		NA19154	3	0.18	chr1	14852054	14855386	3332	46
chp-Confirmed	47		NA19161	1	-0.18	chr1	14852054	14855386	3332	46
chp-Confirmed	47		NA19192	1	-0.21	chr1	14852054	14855386	3332	46
chp-Confirmed	47		NA19203	1	-0.23	chr1	14852054	14855386	3332	46
chp-Confirmed	47		NA19205	1	-0.18	chr1	14852054	14855386	3332	46
chp-Confirmed	47		NA19211	3	0.23	chr1	14852054	14855386	3332	46
chp-Confirmed	47		NA19238	3	0.22	chr1	14852054	14855386	3332	46
chp-Confirmed	47		NA19240	3	0.26	chr1	14852054	14855386	3332	46
chp-Confirmed	48		NA19102	1	-0.28	chr1	15359792	15364692	4900	36
chp-Confirmed	48		NA19103	1	-0.27	chr1	15359792	15364692	4900	36
chp-Confirmed	48		NA19206	0	-0.75	chr1	15359792	15364692	4900	36
chp-Confirmed	48		NA19208	1	-0.25	chr1	15359792	15364692	4900	36
chp-Confirmed	49		NA18501	1	-0.31	chr1	16705865	16719640	13775	20
chp-Confirmed	49		NA18506	1	-0.20	chr1	16706590	16715290	8700	13
chp-Confirmed	49		NA18854	3	0.20	chr1	16684115	16719640	35525	26
chp-Confirmed	49		NA18858	3	0.19	chr1	16684115	16692104	7989	12
chp-Confirmed	49		NA19103	1	-0.18	chr1	16702965	16719640	16675	24
chp-Confirmed	49		NA19137	1	-0.22	chr1	16705188	16719640	14452	21
chp-Confirmed	49		NA19160	3	0.18	chr1	16684115	16719640	35525	50
chp-Confirmed	49		NA19205	3	0.20	chr1	16702965	16719640	16675	24
chp-Confirmed	49		NA19206	1	-0.18	chr1	16705865	16719640	13775	20
chp-Confirmed	49		NA19211	1	-0.24	chr1	16702965	16719640	16675	24
chp-Confirmed	49		NA19240	1	-0.31	chr1	16705188	16719640	14452	21
chp-Confirmed	50		NA18501	1	-0.26	chr1	16720695	16746443	25748	52
chp-Confirmed	50		NA18502	3	0.18	chr1	16720695	16746443	25748	52
chp-Confirmed	50		NA18516	1	-0.21	chr1	16720695	16746443	25748	52
chp-Confirmed	50		NA18853	3	0.17	chr1	16720695	16732758	12063	26
chp-Confirmed	50		NA18855	1	-0.17	chr1	16720695	16746443	25748	52
chp-Confirmed	50		NA18858	3	0.27	chr1	16727018	16746443	19425	35
chp-Confirmed	50		NA18870	1	-0.18	chr1	16735375	16746443	11068	22
chp-Confirmed	50		NA19129	3	0.20	chr1	16723871	16733320	9449	19
chp-Confirmed	50		NA19137	1	-0.18	chr1	16720695	16746443	25748	52
chp-Confirmed	50		NA19139	3	0.24	chr1	16720695	16726618	5923	14
chp-Confirmed	50		NA19142	3	0.22	chr1	16742243	16746443	4200	9
chp-Confirmed	50		NA19143	3	0.19	chr1	16720695	16746443	25748	52
chp-Confirmed	50		NA19160	3	0.29	chr1	16720695	16731208	10513	23
chp-Confirmed	50		NA19171	1	-0.18	chr1	16720695	16746443	25748	52
chp-Confirmed	50		NA19205	3	0.18	chr1	16720695	16746443	25748	52
chp-Confirmed	50		NA19206	1	-0.20	chr1	16727543	16746443	18900	37
chp-Confirmed	50		NA19211	1	-0.21	chr1	16720695	16746443	25748	52
chp-Confirmed	50		NA19238	1	-0.20	chr1	16720695	16746443	25748	52
chp-Confirmed	50		NA19240	1	-0.27	chr1	16720695	16746443	25748	52
chp-Confirmed	51		NA18501	1	-0.33	chr1	16798824	16891434	92610	120
chp-Confirmed	51		NA18502	3	0.27	chr1	16798824	16881765	82941	110
chp-Confirmed	51		NA18503	3	0.19	chr1	16818534	16832284	13750	17
chp-Confirmed	51		NA18504	3	0.43	chr1	16886160	16891434	5274	6
chp-Confirmed	51		NA18505	1	-0.27	chr1	16845193	16867479	22286	22
chp-Confirmed	51		NA18507	1	-0.36	chr1	16845193	16854729	9536	10
chp-Confirmed	51		NA18515	1	-0.29	chr1	16798824	16916925	118101	149
chp-Confirmed	51		NA18516	1	-0.20	chr1	16798824	16891434	92610	120
chp-Confirmed	51		NA18521	3	0.24	chr1	16798824	16844088	45264	73
chp-Confirmed	51		NA18854	3	0.17	chr1	16798824	16916925	118101	149
chp-Confirmed	51		NA18858	3	0.32	chr1	16818534	16873856	55322	56
chp-Confirmed	51		NA18861	1	-0.25	chr1	16878249	16916925	38676	44
chp-Confirmed	51		NA18862	1	-0.24	chr1	16882644	16894950	12306	14
chp-Confirmed	51		NA18863	1	-0.21	chr1	16798824	16892313	93489	121
chp-Confirmed	51		NA18912	1	-0.21	chr1	16882644	16916925	34281	39
chp-Confirmed	51		NA19119	3	0.21	chr1	16843047	16891434	48387	49
chp-Confirmed	51		NA19129	3	0.25	chr1	16845193	16856853	11660	12
chp-Confirmed	51		NA19132	1	-0.17	chr1	16892313	16916925	24612	29
chp-Confirmed	51		NA19132	3	0.34	chr1	16843047	16867479	24432	24
chp-Confirmed	51		NA19137	1	-0.25	chr1	16820745	16874733	53988	52
chp-Confirmed	51		NA19142	3	0.21	chr1	16798824	16890555	91731	119
chp-Confirmed	51		NA19143	3	0.20	chr1	16798824	16876351	77527	104
chp-Confirmed	51		NA19159	1	-0.18	chr1	16815030	16854729	39699	46
chp-Confirmed	51		NA19171	1	-0.19	chr1	16798824	16916925	118101	149
chp-Confirmed	51		NA19173	1	-0.21	chr1	16798824	16891434	92610	120
chp-Confirmed	51		NA19202	3	0.25	chr1	16881765	16890555	8790	10
chp-Confirmed	51		NA19203	3	0.20	chr1	16798824	16916925	118101	149
chp-Confirmed	51		NA19204	3	0.22	chr1	16798824	16916925	118101	149
chp-Confirmed	51		NA19205	3	0.30	chr1	16798824	16891434	92610	120
chp-Confirmed	51		NA19206	1	-0.32	chr1	16798824	16891434	92610	120
chp-Confirmed	51		NA19209	1	-0.19	chr1	16856853	16871728	14875	15
chp-Confirmed	51		NA19211	1	-0.17	chr1	16798824	16878249	79425	106
chp-Confirmed	51		NA19238	1	-0.18	chr1	16798824	16892313	93489	121
chp-Confirmed	51		NA19240	1	-0.30	chr1	16798824	16891434	92610	120
chp-Confirmed	52		NA18500	3	0.28	chr1	16966880	16996539	29659	20
chp-Confirmed	52		NA18501	1	-0.22	chr1	16920050	16960661	40611	27
chp-Confirmed	52		NA18502	3	0.30	chr1	16920050	16959065	39015	26
chp-Confirmed	52		NA18507	1	-0.34	chr1	16947819	16996539	48720	32
chp-Confirmed	52		NA18515	3	0.23	chr1	16966880	16996539	29659	20
chp-Confirmed	52		NA18516	1	-0.17	chr1	16923172	16955953	32781	22
chp-Confirmed	52		NA18517	3	0.18	chr1	16951270	16996539	45269	30
chp-Confirmed	52		NA18521	3	0.18	chr1	16920050	16960661	40611	27
chp-Confirmed	52		NA18522	3	0.17	chr1	16920050	16957514	37464	25
chp-Confirmed	52		NA18856	1	-0.19	chr1	16947819	16996539	48720	32
chp-Confirmed	52		NA18858	3	0.38	chr1	16932498	16996539	64041	42
chp-Confirmed	52		NA18913	1	-0.38	chr1	16952831	16996539	43708	29
chp-Confirmed	52		NA19098	3	0.25	chr1	16945026	16973124	28098	19
chp-Confirmed	52		NA19100	3	0.21	chr1	16920050	16996539	76489	50
chp-Confirmed	52		NA19101	1	-0.24	chr1	16966880	16996539	29659	20
chp-Confirmed	52		NA19119	3	0.26	chr1	16920050	16996539	76489	50
chp-Confirmed	52		NA19120	3	0.18	chr1	16932498	16960661	28163	19
chp-Confirmed	52		NA19127	3	0.21	chr1	16974685	16996539	21854	15
chp-Confirmed	52		NA19128	3	0.24	chr1	16966880	16996539	29659	20
chp-Confirmed	52		NA19131	3	0.40	chr1	16980907	16996539	15632	11
chp-Confirmed	52		NA19132	3	0.37	chr1	16943465	16996539	53074	35
chp-Confirmed	52		NA19137	1	-0.23	chr1	16920050	16996539	76489	50
chp-Confirmed	52		NA19138	1	-0.19	chr1	16920050	16962197	42147	28
chp-Confirmed	52		NA19139	1	-0.18	chr1	16959065	16996539	37474	25
chp-Confirmed	52		NA19140	3	0.25	chr1	16951270	16965319	14049	10
chp-Confirmed	52		NA19141	1	-0.17	chr1	16962197	16996539	34342	23
chp-Confirmed	52		NA19143	3	0.20	chr1	16934099	16959065	24966	17
chp-Confirmed	52		NA19152	3	0.30	chr1	16982490	16996539	14049	10
chp-Confirmed	52		NA19159	1	-0.29	chr1	16951270	16960661	9391	7
chp-Confirmed	52		NA19161	3	0.17	chr1	16920050	16996539	76489	50
chp-Confirmed	52		NA19203	3	0.22	chr1	16920050	16959065	39015	26
chp-Confirmed	52		NA19205	3	0.23	chr1	16920050	16996539	76489	50
chp-Confirmed	52		NA19206	1	-0.28	chr1	16920050	16996539	76489	50
chp-Confirmed	52		NA19210	1	-0.21	chr1	16965319	16996539	31220	21
chp-Confirmed	52		NA19211	1	-0.21	chr1	16920050	16996539	76489	50
chp-Confirmed	52		NA19238	1	-0.17	chr1	16920050	16959065	39015	26
chp-Confirmed	52		NA19239	1	-0.30	chr1	16951270	16996539	45269	30
chp-Confirmed	52		NA19240	1	-0.35	chr1	16920050	16959065	39015	26
chp-Confirmed	53		NA18501	1	-0.22	chr1	17048332	17152568	104236	148
chp-Confirmed	53		NA18508	1	-0.27	chr1	17147465	17152568	5103	9
chp-Confirmed	53		NA18858	3	0.20	chr1	17093078	17101741	8663	11
chp-Confirmed	53		NA19092	3	0.21	chr1	17111020	17127575	16555	22
chp-Confirmed	53		NA19093	3	0.20	chr1	17111020	17126486	15466	20
chp-Confirmed	53		NA19099	3	0.27	chr1	17111020	17136125	25105	37
chp-Confirmed	53		NA19142	3	0.22	chr1	17048332	17152568	104236	41
chp-Confirmed	53		NA19143	3	0.18	chr1	17048332	17131589	83257	113
chp-Confirmed	53		NA19152	3	0.22	chr1	17048332	17106770	58438	36
chp-Confirmed	53		NA19160	3	0.27	chr1	17058448	17150300	91852	129
chp-Confirmed	53		NA19192	3	0.22	chr1	17048332	17118744	70412	94
chp-Confirmed	53		NA19203	3	0.31	chr1	17048332	17061120	12788	20
chp-Confirmed	53		NA19204	3	0.32	chr1	17048332	17064460	16128	25
chp-Confirmed	53		NA19205	3	0.27	chr1	17048332	17152568	104236	73
chp-Confirmed	53		NA19206	1	-0.33	chr1	17048332	17063788	15456	24
chp-Confirmed	53		NA19206	1	-0.20	chr1	17142929	17152568	9639	17
chp-Confirmed	53		NA19206	3	0.20	chr1	17111020	17127053	16033	21
chp-Confirmed	53		NA19238	1	-0.18	chr1	17048332	17152568	104236	148
chp-Confirmed	53		NA19240	1	-0.21	chr1	17048332	17109223	60891	83
chp-Confirmed	55		NA18500	1	-0.31	chr1	18555964	18556324	360	37
chp-Confirmed	55		NA18501	4	0.58	chr1	18555964	18556324	360	37
chp-Confirmed	55		NA18502	1	-0.42	chr1	18555964	18556324	360	37
chp-Confirmed	55		NA18504	1	-0.26	chr1	18555964	18556324	360	37
chp-Confirmed	55		NA18506	3	0.28	chr1	18555964	18556324	360	37
chp-Confirmed	55		NA18507	1	-0.20	chr1	18555964	18556324	360	37
chp-Confirmed	55		NA18515	1	-0.24	chr1	18555964	18556324	360	37
chp-Confirmed	55		NA18516	3	0.29	chr1	18555964	18556324	360	37
chp-Confirmed	55		NA18517	3	0.25	chr1	18555964	18556324	360	37
chp-Confirmed	55		NA18521	1	-0.45	chr1	18555964	18556324	360	37
chp-Confirmed	55		NA18522	1	-0.28	chr1	18555964	18556324	360	37
chp-Confirmed	55		NA18852	1	-0.28	chr1	18555964	18556324	360	37
chp-Confirmed	55		NA18854	1	-0.45	chr1	18555964	18556324	360	37
chp-Confirmed	55		NA18855	3	0.39	chr1	18555964	18556324	360	37
chp-Confirmed	55		NA18857	3	0.30	chr1	18555964	18556324	360	37
chp-Confirmed	55		NA18858	1	-0.19	chr1	18555964	18556324	360	37
chp-Confirmed	55		NA18863	3	0.20	chr1	18555964	18556324	360	37
chp-Confirmed	55		NA18870	3	0.23	chr1	18555964	18556324	360	37
chp-Confirmed	55		NA18871	1	-0.23	chr1	18555964	18556324	360	37
chp-Confirmed	55		NA18912	1	-0.51	chr1	18555964	18556324	360	37
chp-Confirmed	55		NA18914	3	0.19	chr1	18555964	18556324	360	37
chp-Confirmed	55		NA19092	3	0.36	chr1	18555964	18556324	360	37
chp-Confirmed	55		NA19103	3	0.30	chr1	18555964	18556324	360	37
chp-Confirmed	55		NA19120	1	-0.52	chr1	18555964	18556324	360	37
chp-Confirmed	55		NA19128	1	-0.25	chr1	18556254	18556324	70	8
chp-Confirmed	55		NA19131	1	-0.45	chr1	18555964	18556324	360	37
chp-Confirmed	55		NA19132	1	-0.34	chr1	18555964	18556324	360	37
chp-Confirmed	55		NA19137	3	0.21	chr1	18555964	18556324	360	37
chp-Confirmed	55		NA19139	1	-0.50	chr1	18555964	18556324	360	37
chp-Confirmed	55		NA19140	4	0.47	chr1	18555964	18556324	360	37
chp-Confirmed	55		NA19143	1	-0.37	chr1	18555964	18556324	360	37
chp-Confirmed	55		NA19153	3	0.21	chr1	18555964	18556324	360	37
chp-Confirmed	55		NA19154	3	0.22	chr1	18555964	18556324	360	37
chp-Confirmed	55		NA19160	1	-0.23	chr1	18555964	18556324	360	37
chp-Confirmed	55		NA19171	3	0.20	chr1	18555964	18556324	360	37
chp-Confirmed	55		NA19192	1	-0.35	chr1	18555964	18556324	360	37
chp-Confirmed	55		NA19194	4	0.51	chr1	18555964	18556324	360	37
chp-Confirmed	55		NA19200	3	0.30	chr1	18555964	18556324	360	37
chp-Confirmed	55		NA19202	3	0.19	chr1	18555964	18556324	360	37
chp-Confirmed	55		NA19203	1	-0.40	chr1	18555964	18556324	360	37
chp-Confirmed	55		NA19204	1	-0.27	chr1	18555964	18556324	360	37
chp-Confirmed	55		NA19205	1	-0.25	chr1	18555964	18556324	360	37
chp-Confirmed	55		NA19206	3	0.24	chr1	18555964	18556324	360	37
chp-Confirmed	55		NA19207	3	0.20	chr1	18555964	18556324	360	37
chp-Confirmed	55		NA19208	1	-0.34	chr1	18555964	18556324	360	37
chp-Confirmed	55		NA19209	3	0.34	chr1	18555964	18556324	360	37
chp-Confirmed	55		NA19211	3	0.33	chr1	18555964	18556274	310	32
chp-Confirmed	55		NA19223	1	-0.23	chr1	18555964	18556324	360	37
chp-Confirmed	55		NA19238	4	0.46	chr1	18555964	18556324	360	37
chp-Confirmed	55		NA19239	3	0.28	chr1	18555964	18556324	360	37
chp-Confirmed	55		NA19240	4	0.60	chr1	18555964	18556324	360	37
chp-Confirmed	56		NA18500	3	0.20	chr1	19000541	19001045	504	43
chp-Confirmed	56		NA18508	3	0.18	chr1	19000541	19001129	588	50
chp-Confirmed	56		NA18515	3	0.27	chr1	19000541	19001129	588	50
chp-Confirmed	56		NA18857	1	-0.30	chr1	19000541	19001129	588	50
chp-Confirmed	56		NA18913	1	-0.19	chr1	19000541	19001129	588	50
chp-Confirmed	56		NA19119	3	0.21	chr1	19000541	19001129	588	50
chp-Confirmed	56		NA19153	1	-0.20	chr1	19000541	19001129	588	50
chp-Confirmed	56		NA19160	1	-0.23	chr1	19000541	19001129	588	50
chp-Confirmed	56		NA19193	1	-0.21	chr1	19000541	19001129	588	50
chp-Confirmed	56		NA19203	3	0.17	chr1	19000541	19001129	588	50
chp-Confirmed	56		NA19204	3	0.23	chr1	19000541	19001129	588	28
chp-Confirmed	56		NA19205	3	0.17	chr1	19000541	19001129	588	50
chp-Confirmed	56		NA19206	1	-0.18	chr1	19000577	19000661	84	8
chp-Confirmed	56		NA19207	1	-0.20	chr1	19000661	19000721	60	6
chp-Confirmed	57		NA18501	1	-0.18	chr1	20280838	20281657	819	8
chp-Confirmed	57		NA18501	3	0.21	chr1	20279343	20280752	1409	14
chp-Confirmed	57		NA18506	1	-0.20	chr1	20279343	20283704	4361	45
chp-Confirmed	57		NA18507	1	-0.19	chr1	20279343	20283704	4361	45
chp-Confirmed	57		NA18515	1	-0.34	chr1	20279343	20283259	3916	40
chp-Confirmed	57		NA18516	1	-0.25	chr1	20281165	20281657	492	7
chp-Confirmed	57		NA18516	3	0.22	chr1	20279343	20280838	1495	15
chp-Confirmed	57		NA18855	1	-0.19	chr1	20280838	20281746	908	9
chp-Confirmed	57		NA18855	3	0.18	chr1	20279343	20280752	1409	14
chp-Confirmed	57		NA18870	1	-0.24	chr1	20280838	20281746	908	9
chp-Confirmed	57		NA18870	3	0.23	chr1	20279343	20280752	1409	14
chp-Confirmed	57		NA18871	1	-0.27	chr1	20279343	20280752	1409	14
chp-Confirmed	57		NA18871	3	0.26	chr1	20280838	20281657	819	8
chp-Confirmed	57		NA18872	1	-0.21	chr1	20279343	20283704	4361	45
chp-Confirmed	57		NA19099	1	-0.27	chr1	20280838	20281657	819	8
chp-Confirmed	57		NA19129	1	-0.25	chr1	20279343	20283704	4361	45
chp-Confirmed	57		NA19139	1	-0.45	chr1	20279343	20283259	3916	32
chp-Confirmed	57		NA19201	1	-0.19	chr1	20279343	20283704	4361	45
chp-Confirmed	57		NA19202	1	-0.18	chr1	20279343	20282992	3649	37
chp-Confirmed	57		NA19203	3	0.23	chr1	20280838	20281657	819	8
chp-Confirmed	57		NA19211	1	-0.18	chr1	20280838	20281657	819	8
chp-Confirmed	57		NA19211	3	0.25	chr1	20279343	20280752	1409	14
chp-Confirmed	57		NA19238	3	0.29	chr1	20279343	20280752	1409	14
chp-Confirmed	57		NA19240	3	0.17	chr1	20279343	20283704	4361	45
chp-Confirmed	58		NA18505	1	-0.30	chr1	21181482	21191233	9751	45
chp-Confirmed	58		NA18507	1	-0.22	chr1	21184069	21186855	2786	15
chp-Confirmed	58		NA18521	1	-0.29	chr1	21181482	21191233	9751	45
chp-Confirmed	58		NA18854	1	-0.23	chr1	21181482	21191233	9751	45
chp-Confirmed	58		NA18860	3	0.18	chr1	21181482	21191233	9751	45
chp-Confirmed	58		NA18871	3	0.25	chr1	21187054	21189315	2261	11
chp-Confirmed	58		NA18872	1	-0.25	chr1	21181482	21191233	9751	45
chp-Confirmed	58		NA19093	3	0.18	chr1	21181482	21191233	9751	45
chp-Confirmed	58		NA19098	1	-0.19	chr1	21189442	21191233	1791	8
chp-Confirmed	58		NA19101	1	-0.17	chr1	21181482	21191233	9751	45
chp-Confirmed	58		NA19103	1	-0.28	chr1	21187452	21189442	1990	10
chp-Confirmed	58		NA19120	3	0.18	chr1	21181482	21191233	9751	45
chp-Confirmed	58		NA19141	3	0.31	chr1	21184467	21186258	1791	10
chp-Confirmed	58		NA19171	1	-0.23	chr1	21181482	21191233	9751	45
chp-Confirmed	58		NA19192	1	-0.24	chr1	21181482	21191233	9751	45
chp-Confirmed	58		NA19194	1	-0.19	chr1	21181482	21191233	9751	45
chp-Confirmed	58		NA19204	3	0.22	chr1	21181482	21191233	9751	45
chp-Confirmed	58		NA19208	1	-0.28	chr1	21181482	21191233	9751	34
chp-Confirmed	58		NA19239	1	-0.27	chr1	21181482	21191233	9751	45
chp-Confirmed	59		NA18501	1	-0.20	chr1	21610379	21627455	17076	50
chp-Confirmed	59		NA18516	1	-0.26	chr1	21610379	21627455	17076	50
chp-Confirmed	59		NA18517	1	-0.23	chr1	21610379	21627455	17076	50
chp-Confirmed	59		NA18870	1	-0.18	chr1	21610379	21627455	17076	50
chp-Confirmed	59		NA18871	3	0.18	chr1	21611414	21627455	16041	47
chp-Confirmed	59		NA19093	1	-0.33	chr1	21624179	21625893	1714	6
chp-Confirmed	59		NA19139	3	0.18	chr1	21610379	21620039	9660	29
chp-Confirmed	59		NA19171	1	-0.19	chr1	21610379	21627455	17076	50
chp-Confirmed	59		NA19192	3	0.23	chr1	21610379	21627455	17076	50
chp-Confirmed	59		NA19203	3	0.24	chr1	21610379	21627455	17076	50
chp-Confirmed	59		NA19204	3	0.28	chr1	21610379	21627455	17076	50
chp-Confirmed	59		NA19205	3	0.24	chr1	21610379	21627455	17076	50
chp-Confirmed	59		NA19206	1	-0.20	chr1	21610379	21627455	17076	50
chp-Confirmed	59		NA19211	1	-0.19	chr1	21610379	21625893	15514	46
chp-Confirmed	60		NA18500	1	-0.30	chr1	21658552	21659238	686	15
chp-Confirmed	60		NA18501	1	-0.26	chr1	21640220	21658268	18048	49
chp-Confirmed	60		NA18516	1	-0.23	chr1	21640220	21678001	37781	99
chp-Confirmed	60		NA18517	1	-0.19	chr1	21640220	21678001	37781	100
chp-Confirmed	60		NA18522	1	-0.21	chr1	21658552	21659268	716	21
chp-Confirmed	60		NA18854	1	-0.30	chr1	21658552	21659310	758	29
chp-Confirmed	60		NA18855	3	0.20	chr1	21658552	21659298	746	28
chp-Confirmed	60		NA18856	3	0.23	chr1	21659038	21659148	110	12
chp-Confirmed	60		NA18860	1	-0.28	chr1	21659048	21659298	250	26
chp-Confirmed	60		NA18862	1	-0.18	chr1	21659088	21659148	60	7
chp-Confirmed	60		NA18870	1	-0.17	chr1	21640220	21658268	18048	49
chp-Confirmed	60		NA18870	3	0.18	chr1	21658552	21659298	746	28
chp-Confirmed	60		NA18871	1	-0.17	chr1	21659148	21659298	150	16
chp-Confirmed	60		NA18912	1	-0.21	chr1	21659168	21659288	120	13
chp-Confirmed	60		NA19099	1	-0.26	chr1	21659188	21659238	50	6
chp-Confirmed	60		NA19101	1	-0.27	chr1	21659078	21659128	50	6
chp-Confirmed	60		NA19103	3	0.18	chr1	21658552	21659298	746	28
chp-Confirmed	60		NA19120	1	-0.27	chr1	21658552	21659310	758	29
chp-Confirmed	60		NA19128	1	-0.39	chr1	21659058	21659128	70	8
chp-Confirmed	60		NA19129	1	-0.26	chr1	21659088	21659278	190	20
chp-Confirmed	60		NA19131	1	-0.25	chr1	21658552	21659298	746	28
chp-Confirmed	60		NA19132	1	-0.55	chr1	21659038	21659278	240	25
chp-Confirmed	60		NA19139	1	-0.20	chr1	21659178	21659268	90	10
chp-Confirmed	60		NA19140	3	0.17	chr1	21659048	21659258	210	22
chp-Confirmed	60		NA19143	3	0.31	chr1	21659098	21659148	50	6
chp-Confirmed	60		NA19161	1	-0.17	chr1	21659098	21659298	200	21
chp-Confirmed	60		NA19171	1	-0.22	chr1	21640220	21658268	18048	49
chp-Confirmed	60		NA19172	1	-0.34	chr1	21659188	21659238	50	6
chp-Confirmed	60		NA19173	1	-0.18	chr1	21651124	21657140	6016	17
chp-Confirmed	60		NA19192	3	0.22	chr1	21640220	21658268	18048	49
chp-Confirmed	60		NA19194	1	-0.41	chr1	21659088	21659148	60	7
chp-Confirmed	60		NA19203	1	-0.21	chr1	21659148	21659278	130	14
chp-Confirmed	60		NA19203	3	0.19	chr1	21640220	21658268	18048	49
chp-Confirmed	60		NA19204	1	-0.21	chr1	21658552	21659298	746	28
chp-Confirmed	60		NA19204	3	0.18	chr1	21640220	21658268	18048	49
chp-Confirmed	60		NA19204	3	0.18	chr1	21659310	21678001	18691	50
chp-Confirmed	60		NA19205	3	0.21	chr1	21640220	21657516	17296	47
chp-Confirmed	60		NA19206	1	-0.18	chr1	21640220	21678001	37781	91
chp-Confirmed	60		NA19207	1	-0.29	chr1	21656388	21658552	2164	7
chp-Confirmed	60		NA19211	1	-0.18	chr1	21640220	21659038	18818	51
chp-Confirmed	60		NA19211	3	0.20	chr1	21659048	21659298	250	26
chp-Confirmed	60		NA19221	3	0.20	chr1	21659158	21659268	110	12
chp-Confirmed	60		NA19223	3	0.35	chr1	21659098	21659148	50	6
chp-Confirmed	60		NA19238	1	-0.18	chr1	21640220	21658268	18048	49
chp-Confirmed	60		NA19239	3	0.18	chr1	21659148	21659298	150	16
chp-Confirmed	60		NA19240	1	-0.26	chr1	21640220	21658268	18048	49
chp-Confirmed	62		NA18522	1	-0.20	chr1	22785849	22788369	2520	8
chp-Confirmed	62		NA19209	3	0.19	chr1	22785129	22788009	2880	9
chp-Confirmed	63		NA18852	1	-0.35	chr1	23965025	23972032	7007	28
chp-Confirmed	63		NA18854	1	-0.39	chr1	23965025	23972032	7007	28
chp-Confirmed	63		NA19128	1	-0.34	chr1	23965025	23972032	7007	28
chp-Confirmed	63		NA19131	1	-0.38	chr1	23965025	23972032	7007	28
chp-Confirmed	63		NA19132	1	-0.37	chr1	23965025	23972032	7007	28
chp-Confirmed	64		NA19131	1	-0.51	chr1	24081449	24084389	2940	26
chp-Confirmed	64		NA19132	1	-0.55	chr1	24081449	24083849	2400	22
chp-Confirmed	64		NA19192	1	-0.20	chr1	24081449	24084389	2940	26
chp-Confirmed	65		NA18501	3	0.23	chr1	24677926	24679396	1470	28
chp-Confirmed	65		NA18502	1	-0.38	chr1	24677926	24679396	1470	28
chp-Confirmed	65		NA18859	1	-0.23	chr1	24677926	24679396	1470	28
chp-Confirmed	65		NA18860	1	-0.39	chr1	24677926	24679396	1470	28
chp-Confirmed	65		NA18912	1	-0.47	chr1	24677926	24679396	1470	28
chp-Confirmed	65		NA19098	1	-0.21	chr1	24677926	24679396	1470	28
chp-Confirmed	65		NA19101	1	-0.33	chr1	24677926	24679396	1470	28
chp-Confirmed	65		NA19152	0	-1.04	chr1	24677926	24679396	1470	28
chp-Confirmed	65		NA19153	1	-0.19	chr1	24677926	24679396	1470	28
chp-Confirmed	65		NA19154	1	-0.66	chr1	24677926	24679396	1470	28
chp-Confirmed	65		NA19160	1	-0.46	chr1	24677926	24679396	1470	28
chp-Confirmed	65		NA19201	1	-0.50	chr1	24677926	24679396	1470	28
chp-Confirmed	65		NA19202	0	-0.89	chr1	24677926	24679396	1470	28
chp-Confirmed	65		NA19203	1	-0.44	chr1	24677926	24679396	1470	28
chp-Confirmed	65		NA19205	1	-0.46	chr1	24677926	24679396	1470	28
chp-Confirmed	65		NA19209	1	-0.18	chr1	24677926	24679396	1470	28
chp-Confirmed	65		NA19210	1	-0.24	chr1	24677926	24679396	1470	28
chp-Confirmed	66		NA18505	1	-0.40	chr1	24768466	24771394	2928	14
chp-Confirmed	66		NA18522	1	-0.20	chr1	24765538	24774505	8967	41
chp-Confirmed	66		NA18853	1	-0.28	chr1	24768466	24772309	3843	19
chp-Confirmed	66		NA18854	1	-0.31	chr1	24765538	24774505	8967	41
chp-Confirmed	66		NA18912	1	-0.23	chr1	24765538	24774505	8967	41
chp-Confirmed	66		NA19098	1	-0.45	chr1	24768466	24770113	1647	9
chp-Confirmed	66		NA19100	1	-0.27	chr1	24769629	24774505	4876	21
chp-Confirmed	66		NA19140	1	-0.33	chr1	24768466	24771024	2558	12
chp-Confirmed	66		NA19172	1	-0.39	chr1	24769930	24771394	1464	7
chp-Confirmed	66		NA19206	1	-0.27	chr1	24768466	24772126	3660	18
chp-Confirmed	66		NA19210	1	-0.27	chr1	24768466	24772309	3843	19
chp-Confirmed	67		NA18501	1	-0.50	chr1	25106725	25107313	588	50
chp-Confirmed	67		NA18516	1	-0.49	chr1	25106725	25107313	588	50
chp-Confirmed	67		NA18517	1	-0.38	chr1	25106725	25107313	588	50
chp-Confirmed	67		NA18521	3	0.38	chr1	25106725	25107313	588	50
chp-Confirmed	67		NA18522	3	0.25	chr1	25106725	25107313	588	50
chp-Confirmed	67		NA18854	3	0.38	chr1	25106725	25107313	588	50
chp-Confirmed	67		NA18855	1	-0.42	chr1	25106725	25107313	588	50
chp-Confirmed	67		NA18857	1	-0.30	chr1	25106725	25107313	588	50
chp-Confirmed	67		NA18858	3	0.31	chr1	25106725	25107313	588	50
chp-Confirmed	67		NA18859	3	0.17	chr1	25106725	25107313	588	50
chp-Confirmed	67		NA18870	1	-0.39	chr1	25106725	25107313	588	50
chp-Confirmed	67		NA18912	3	0.26	chr1	25106725	25107313	588	50
chp-Confirmed	67		NA19092	1	-0.39	chr1	25106725	25107313	588	50
chp-Confirmed	67		NA19099	3	0.23	chr1	25106725	25107313	588	50
chp-Confirmed	67		NA19103	1	-0.39	chr1	25106725	25107313	588	50
chp-Confirmed	67		NA19119	3	0.37	chr1	25106725	25107313	588	50
chp-Confirmed	67		NA19120	3	0.38	chr1	25106725	25107313	588	50
chp-Confirmed	67		NA19131	3	0.34	chr1	25106725	25107313	588	50
chp-Confirmed	67		NA19132	3	0.34	chr1	25106725	25107313	588	50
chp-Confirmed	67		NA19137	1	-0.40	chr1	25106725	25107313	588	50
chp-Confirmed	67		NA19140	1	-0.19	chr1	25106725	25107313	588	50
chp-Confirmed	67		NA19143	3	0.31	chr1	25106725	25107313	588	50
chp-Confirmed	67		NA19144	1	-0.20	chr1	25106725	25107313	588	50
chp-Confirmed	67		NA19145	1	-0.19	chr1	25106725	25107313	588	50
chp-Confirmed	67		NA19153	1	-0.19	chr1	25106725	25107313	588	50
chp-Confirmed	67		NA19154	1	-0.23	chr1	25106725	25107313	588	50
chp-Confirmed	67		NA19160	3	0.26	chr1	25106725	25107313	588	50
chp-Confirmed	67		NA19161	3	0.18	chr1	25106725	25107313	588	50
chp-Confirmed	67		NA19192	3	0.19	chr1	25106725	25107313	588	50
chp-Confirmed	67		NA19194	1	-0.19	chr1	25106725	25107313	588	50
chp-Confirmed	67		NA19200	1	-0.46	chr1	25106725	25107313	588	50
chp-Confirmed	67		NA19201	1	-0.25	chr1	25106725	25107313	588	50
chp-Confirmed	67		NA19202	1	-0.21	chr1	25106725	25107313	588	50
chp-Confirmed	67		NA19203	3	0.23	chr1	25106725	25107313	588	50
chp-Confirmed	67		NA19204	3	0.20	chr1	25106725	25107313	588	50
chp-Confirmed	67		NA19205	3	0.24	chr1	25106725	25107313	588	50
chp-Confirmed	67		NA19209	1	-0.31	chr1	25106725	25107313	588	50
chp-Confirmed	67		NA19211	1	-0.38	chr1	25106725	25107313	588	50
chp-Confirmed	67		NA19221	1	-0.19	chr1	25106725	25107313	588	50
chp-Confirmed	67		NA19238	1	-0.39	chr1	25106725	25107313	588	50
chp-Confirmed	67		NA19240	1	-0.48	chr1	25106725	25107313	588	50
chp-Confirmed	68		NA19160	1	-0.29	chr1	25358193	25372011	13818	49
chp-Confirmed	69		NA18515	1	-0.20	chr1	25458055	25537247	79192	148
chp-Confirmed	69		NA18522	3	0.19	chr1	25458055	25468615	10560	23
chp-Confirmed	69		NA18855	1	-0.26	chr1	25458055	25471015	12960	28
chp-Confirmed	69		NA18861	1	-0.22	chr1	25458055	25537247	79192	148
chp-Confirmed	69		NA18870	3	0.20	chr1	25536257	25537247	990	46
chp-Confirmed	69		NA19092	1	-0.32	chr1	25458055	25537247	79192	25
chp-Confirmed	69		NA19093	3	0.22	chr1	25536169	25537247	1078	50
chp-Confirmed	69		NA19103	3	0.18	chr1	25536169	25537247	1078	50
chp-Confirmed	69		NA19119	3	0.39	chr1	25523183	25531839	8656	9
chp-Confirmed	69		NA19131	1	-0.44	chr1	25458055	25537247	79192	148
chp-Confirmed	69		NA19132	1	-0.25	chr1	25470535	25537247	66712	122
chp-Confirmed	69		NA19141	1	-0.17	chr1	25458055	25537247	79192	148
chp-Confirmed	69		NA19172	1	-0.54	chr1	25458055	25537247	79192	148
chp-Confirmed	69		NA19192	1	-0.19	chr1	25458055	25537247	79192	148
chp-Confirmed	69		NA19194	1	-0.21	chr1	25458055	25537247	79192	148
chp-Confirmed	69		NA19202	1	-0.19	chr1	25458055	25537247	79192	148
chp-Confirmed	69		NA19204	1	-0.27	chr1	25536653	25536763	110	6
chp-Confirmed	69		NA19204	3	0.32	chr1	25458055	25536279	78224	104
chp-Confirmed	69		NA19222	1	-0.21	chr1	25458055	25537247	79192	148
chp-Confirmed	69		NA19238	3	0.24	chr1	25536591	25536983	392	19
chp-Confirmed	70		NA18508	3	0.20	chr1	25582945	25594483	11538	10
chp-Confirmed	70		NA19131	1	-0.32	chr1	25561156	25623878	62722	50
chp-Confirmed	70		NA19172	1	-0.33	chr1	25561156	25623878	62722	50
chp-Confirmed	70		NA19204	3	0.23	chr1	25561156	25623878	62722	50
chp-Confirmed	71		NA18500	3	0.22	chr1	26141458	26141566	108	13
chp-Confirmed	71		NA18503	0	-1.41	chr1	26141503	26141566	63	8
chp-Confirmed	71		NA18504	1	-0.44	chr1	26141458	26141566	108	13
chp-Confirmed	71		NA18505	1	-0.43	chr1	26141458	26141566	108	13
chp-Confirmed	71		NA18506	3	0.19	chr1	26141458	26141503	45	6
chp-Confirmed	71		NA18515	3	0.18	chr1	26141458	26141566	108	13
chp-Confirmed	71		NA18856	1	-0.58	chr1	26141458	26141566	108	13
chp-Confirmed	71		NA18857	1	-0.50	chr1	26141458	26141566	108	13
chp-Confirmed	71		NA18862	3	0.17	chr1	26141458	26141566	108	13
chp-Confirmed	71		NA18913	1	-0.54	chr1	26141458	26141566	108	13
chp-Confirmed	71		NA18914	1	-0.49	chr1	26141458	26141566	108	13
chp-Confirmed	71		NA19101	1	-0.68	chr1	26141458	26141566	108	13
chp-Confirmed	71		NA19103	1	-0.42	chr1	26141458	26141566	108	13
chp-Confirmed	71		NA19138	1	-0.48	chr1	26141458	26141566	108	13
chp-Confirmed	71		NA19139	1	-0.63	chr1	26141458	26141566	108	13
chp-Confirmed	71		NA19152	1	-0.59	chr1	26141458	26141566	108	13
chp-Confirmed	71		NA19204	1	-0.39	chr1	26141458	26141566	108	13
chp-Confirmed	71		NA19238	1	-0.40	chr1	26141458	26141566	108	13
chp-Confirmed	71		NA19240	1	-0.46	chr1	26141458	26141566	108	13
chp-Confirmed	72		NA18503	1	-0.20	chr1	26334812	26336821	2009	29
chp-Confirmed	72		NA18505	1	-0.53	chr1	26334812	26335468	656	12
chp-Confirmed	72		NA18506	1	-0.33	chr1	26334812	26335468	656	12
chp-Confirmed	72		NA18508	1	-0.33	chr1	26334812	26336821	2009	29
chp-Confirmed	72		NA18852	1	-0.33	chr1	26334812	26336821	2009	29
chp-Confirmed	72		NA18860	3	0.24	chr1	26334812	26335755	943	19
chp-Confirmed	72		NA18861	3	0.20	chr1	26334812	26335755	943	19
chp-Confirmed	72		NA18862	1	-0.30	chr1	26334812	26336821	2009	29
chp-Confirmed	72		NA18863	1	-0.23	chr1	26334812	26336821	2009	29
chp-Confirmed	72		NA18871	3	0.33	chr1	26334812	26335755	943	19
chp-Confirmed	72		NA18872	1	-0.26	chr1	26335509	26335755	246	7
chp-Confirmed	72		NA18912	1	-0.44	chr1	26334812	26336821	2009	20
chp-Confirmed	72		NA19093	1	-0.37	chr1	26334812	26336821	2009	29
chp-Confirmed	72		NA19098	1	-0.25	chr1	26334812	26336821	2009	29
chp-Confirmed	72		NA19102	1	-0.27	chr1	26334812	26336821	2009	29
chp-Confirmed	72		NA19103	1	-0.25	chr1	26334812	26336821	2009	29
chp-Confirmed	72		NA19116	1	-0.61	chr1	26334812	26336821	2009	29
chp-Confirmed	72		NA19119	1	-0.31	chr1	26334812	26336821	2009	29
chp-Confirmed	72		NA19120	0	-1.22	chr1	26334812	26336821	2009	29
chp-Confirmed	72		NA19131	1	-0.30	chr1	26334812	26336821	2009	29
chp-Confirmed	72		NA19137	1	-0.23	chr1	26334812	26336821	2009	29
chp-Confirmed	72		NA19139	1	-0.37	chr1	26334812	26336821	2009	22
chp-Confirmed	72		NA19143	3	0.22	chr1	26334812	26335632	820	16
chp-Confirmed	72		NA19171	1	-0.48	chr1	26334812	26335632	820	16
chp-Confirmed	72		NA19173	1	-0.28	chr1	26334812	26336821	2009	29
chp-Confirmed	72		NA19194	1	-0.39	chr1	26334812	26336821	2009	29
chp-Confirmed	72		NA19200	1	-0.42	chr1	26334812	26335632	820	16
chp-Confirmed	72		NA19202	1	-0.34	chr1	26334812	26336821	2009	29
chp-Confirmed	72		NA19203	0	-1.02	chr1	26334812	26336821	2009	29
chp-Confirmed	72		NA19205	1	-0.29	chr1	26334812	26336821	2009	29
chp-Confirmed	72		NA19207	1	-0.42	chr1	26334812	26335632	820	16
chp-Confirmed	72		NA19208	1	-0.23	chr1	26334812	26336821	2009	29
chp-Confirmed	72		NA19209	1	-0.43	chr1	26334812	26335632	820	16
chp-Confirmed	72		NA19221	1	-0.39	chr1	26334812	26335591	779	15
chp-Confirmed	72		NA19223	1	-0.36	chr1	26334812	26336821	2009	29
chp-Confirmed	72		NA19238	1	-0.39	chr1	26334812	26336821	2009	29
chp-Confirmed	72		NA19240	1	-0.30	chr1	26334812	26336821	2009	29
chp-Confirmed	73		NA18500	3	0.27	chr1	26762876	26764444	1568	29
chp-Confirmed	73		NA18501	3	0.22	chr1	26763996	26764444	448	15
chp-Confirmed	73		NA18506	3	0.22	chr1	26762876	26764444	1568	29
chp-Confirmed	73		NA18508	3	0.19	chr1	26762876	26764444	1568	29
chp-Confirmed	73		NA18858	3	0.28	chr1	26762876	26764444	1568	29
chp-Confirmed	73		NA18860	3	0.28	chr1	26762876	26764444	1568	29
chp-Confirmed	73		NA18872	3	0.18	chr1	26762876	26764444	1568	29
chp-Confirmed	73		NA19092	3	0.21	chr1	26762876	26764444	1568	29
chp-Confirmed	73		NA19094	3	0.27	chr1	26762876	26764444	1568	29
chp-Confirmed	73		NA19101	3	0.22	chr1	26762876	26764444	1568	29
chp-Confirmed	73		NA19102	3	0.21	chr1	26762876	26764444	1568	29
chp-Confirmed	73		NA19130	3	0.19	chr1	26762876	26764444	1568	29
chp-Confirmed	73		NA19138	3	0.24	chr1	26762876	26764444	1568	29
chp-Confirmed	73		NA19141	3	0.26	chr1	26762876	26764444	1568	29
chp-Confirmed	73		NA19142	3	0.25	chr1	26762876	26764444	1568	29
chp-Confirmed	73		NA19152	3	0.28	chr1	26762876	26764444	1568	29
chp-Confirmed	73		NA19154	3	0.23	chr1	26762876	26764444	1568	29
chp-Confirmed	73		NA19159	3	0.20	chr1	26762876	26764444	1568	29
chp-Confirmed	73		NA19192	3	0.26	chr1	26762876	26764444	1568	29
chp-Confirmed	73		NA19207	3	0.19	chr1	26762876	26764444	1568	29
chp-Confirmed	73		NA19222	1	-0.18	chr1	26762876	26764444	1568	29
chp-Confirmed	73		NA19223	3	0.21	chr1	26762876	26764444	1568	29
chp-Confirmed	74		NA18852	1	-0.29	chr1	28115842	28117274	1432	7
chp-Confirmed	74		NA18858	1	-0.26	chr1	28108073	28126026	17953	81
chp-Confirmed	74		NA19100	1	-0.21	chr1	28124298	28126026	1728	12
chp-Confirmed	74		NA19132	1	-0.42	chr1	28121490	28122354	864	6
chp-Confirmed	75		NA18515	1	-0.35	chr1	29177253	29178625	1372	50
chp-Confirmed	75		NA18517	1	-0.33	chr1	29177253	29178625	1372	50
chp-Confirmed	75		NA18858	1	-0.35	chr1	29177253	29178625	1372	50
chp-Confirmed	75		NA18871	3	0.18	chr1	29177253	29178625	1372	50
chp-Confirmed	75		NA19098	1	-0.18	chr1	29177253	29178625	1372	50
chp-Confirmed	75		NA19103	3	0.29	chr1	29177757	29177925	168	7
chp-Confirmed	75		NA19130	1	-0.26	chr1	29177253	29178625	1372	50
chp-Confirmed	75		NA19132	1	-0.35	chr1	29177253	29178625	1372	50
chp-Confirmed	75		NA19137	1	-0.20	chr1	29177253	29178625	1372	50
chp-Confirmed	75		NA19139	1	-0.31	chr1	29177253	29178625	1372	50
chp-Confirmed	75		NA19159	1	-0.50	chr1	29177253	29178625	1372	50
chp-Confirmed	75		NA19160	3	0.35	chr1	29177645	29177785	140	6
chp-Confirmed	75		NA19161	1	-0.25	chr1	29177253	29178625	1372	50
chp-Confirmed	75		NA19206	1	-0.24	chr1	29177253	29178625	1372	50
chp-Confirmed	75		NA19208	1	-0.20	chr1	29177253	29178625	1372	50
chp-Confirmed	75		NA19209	1	-0.34	chr1	29177253	29178625	1372	50
chp-Confirmed	75		NA19221	1	-0.40	chr1	29177253	29178625	1372	22
chp-Confirmed	75		NA19222	1	-0.26	chr1	29177253	29178625	1372	50
chp-Confirmed	76		NA18504	3	0.18	chr1	29224237	29224335	98	8
chp-Confirmed	76		NA18507	3	0.26	chr1	29224265	29224335	70	6
chp-Confirmed	76		NA18855	1	-0.39	chr1	29223901	29224587	686	50
chp-Confirmed	76		NA18857	1	-0.49	chr1	29223901	29224587	686	50
chp-Confirmed	76		NA18870	1	-0.41	chr1	29223901	29224587	686	50
chp-Confirmed	76		NA19132	3	0.23	chr1	29224237	29224349	112	9
chp-Confirmed	77		NA18516	1	-0.25	chr1	29711189	29711987	798	15
chp-Confirmed	77		NA19171	1	-0.25	chr1	29710961	29712044	1083	20
chp-Confirmed	77		NA19207	1	-0.18	chr1	29710961	29711987	1026	19
chp-Confirmed	77		NA19209	1	-0.22	chr1	29711246	29711702	456	9
chp-Confirmed	78		NA18501	1	-0.20	chr1	29714125	29714321	196	15
chp-Confirmed	78		NA18862	3	0.27	chr1	29714125	29714251	126	10
chp-Confirmed	78		NA19137	1	-0.22	chr1	29714083	29714251	168	13
chp-Confirmed	79		NA18853	1	-0.26	chr1	30942429	30943752	1323	50
chp-Confirmed	79		NA18854	1	-0.48	chr1	30942429	30943752	1323	50
chp-Confirmed	79		NA18871	1	-0.26	chr1	30942429	30943752	1323	50
chp-Confirmed	79		NA19099	1	-0.33	chr1	30942429	30943752	1323	50
chp-Confirmed	79		NA19100	1	-0.30	chr1	30942429	30943752	1323	50
chp-Confirmed	79		NA19101	1	-0.26	chr1	30942429	30943752	1323	50
chp-Confirmed	79		NA19102	1	-0.20	chr1	30942429	30943752	1323	50
chp-Confirmed	79		NA19103	1	-0.54	chr1	30942564	30942699	135	6
chp-Confirmed	79		NA19116	1	-0.24	chr1	30942429	30943752	1323	50
chp-Confirmed	79		NA19120	3	0.23	chr1	30942537	30942780	243	10
chp-Confirmed	79		NA19130	1	-0.34	chr1	30942429	30943752	1323	50
chp-Confirmed	79		NA19139	1	-0.17	chr1	30942996	30943293	297	12
chp-Confirmed	79		NA19172	1	-0.36	chr1	30942429	30943752	1323	50
chp-Confirmed	79		NA19173	1	-0.25	chr1	30942699	30943752	1053	40
chp-Confirmed	79		NA19192	1	-0.26	chr1	30942429	30943752	1323	50
chp-Confirmed	79		NA19201	1	-0.23	chr1	30942564	30943752	1188	45
chp-Confirmed	79		NA19202	1	-0.30	chr1	30942429	30943752	1323	50
chp-Confirmed	79		NA19204	3	0.18	chr1	30942429	30943752	1323	50
chp-Confirmed	79		NA19209	1	-0.26	chr1	30942429	30943752	1323	38
chp-Confirmed	79		NA19211	1	-0.56	chr1	30942564	30942699	135	6
chp-Confirmed	79		NA19239	1	-0.23	chr1	30942429	30943752	1323	50
chp-Confirmed	79		NA19240	1	-0.21	chr1	30942429	30943752	1323	50
chp-Confirmed	80		NA19132	3	0.18	chr1	31047485	31050560	3075	12
chp-Confirmed	80		NA19210	1	-0.31	chr1	31048920	31054039	5119	26
chp-Confirmed	80		NA19240	1	-0.19	chr1	31047485	31057530	10045	44
chp-Confirmed	81		NA18500	3	0.21	chr1	31632251	31633245	994	100
chp-Confirmed	81		NA18502	1	-0.21	chr1	31632511	31633245	734	60
chp-Confirmed	81		NA18508	3	0.20	chr1	31632251	31633245	994	100
chp-Confirmed	81		NA18515	3	0.21	chr1	31632251	31633245	994	100
chp-Confirmed	81		NA18516	1	-0.18	chr1	31632251	31633245	994	100
chp-Confirmed	81		NA18855	1	-0.19	chr1	31632251	31633245	994	100
chp-Confirmed	81		NA18857	1	-0.39	chr1	31632251	31633245	994	100
chp-Confirmed	81		NA18863	1	-0.19	chr1	31632251	31633245	994	100
chp-Confirmed	81		NA18870	1	-0.21	chr1	31632251	31633245	994	100
chp-Confirmed	81		NA18913	1	-0.19	chr1	31632251	31633245	994	100
chp-Confirmed	81		NA19094	1	-0.29	chr1	31632251	31632571	320	13
chp-Confirmed	81		NA19099	3	0.21	chr1	31632251	31633245	994	100
chp-Confirmed	81		NA19100	1	-0.21	chr1	31632521	31633245	724	19
chp-Confirmed	81		NA19153	1	-0.28	chr1	31632251	31633245	994	100
chp-Confirmed	81		NA19192	3	0.32	chr1	31632975	31633185	210	18
chp-Confirmed	81		NA19203	3	0.27	chr1	31632251	31633245	994	100
chp-Confirmed	81		NA19221	1	-0.22	chr1	31632251	31633245	994	100
chp-Confirmed	81		NA19238	3	0.18	chr1	31632511	31632561	50	6
chp-Confirmed	82		NA18501	3	0.17	chr1	31677135	31690855	13720	45
chp-Confirmed	82		NA18505	3	0.24	chr1	31685363	31688615	3252	11
chp-Confirmed	82		NA18506	3	0.20	chr1	31677135	31690855	13720	45
chp-Confirmed	82		NA18521	1	-0.17	chr1	31677135	31690855	13720	45
chp-Confirmed	82		NA18854	1	-0.29	chr1	31677135	31690855	13720	45
chp-Confirmed	82		NA18870	3	0.23	chr1	31677135	31690855	13720	45
chp-Confirmed	82		NA18872	3	0.17	chr1	31677135	31690855	13720	45
chp-Confirmed	82		NA19098	3	0.17	chr1	31677135	31690855	13720	45
chp-Confirmed	82		NA19103	3	0.28	chr1	31677135	31680495	3360	13
chp-Confirmed	82		NA19119	1	-0.24	chr1	31677135	31690855	13720	45
chp-Confirmed	82		NA19131	1	-0.20	chr1	31677135	31690855	13720	45
chp-Confirmed	82		NA19132	1	-0.23	chr1	31677135	31690855	13720	45
chp-Confirmed	82		NA19137	3	0.17	chr1	31677135	31690855	13720	45
chp-Confirmed	82		NA19161	1	-0.23	chr1	31677135	31690855	13720	45
chp-Confirmed	82		NA19171	3	0.20	chr1	31677135	31690855	13720	45
chp-Confirmed	82		NA19203	1	-0.18	chr1	31677135	31690855	13720	45
chp-Confirmed	82		NA19205	1	-0.24	chr1	31677135	31682175	5040	18
chp-Confirmed	82		NA19238	3	0.31	chr1	31677135	31682175	5040	18
chp-Confirmed	82		NA19240	3	0.33	chr1	31677135	31682175	5040	18
chp-Confirmed	83		NA18506	1	-0.19	chr1	32828071	32828880	809	8
chp-Confirmed	83		NA18912	1	-0.56	chr1	32823147	32828880	5733	34
chp-Confirmed	83		NA18914	1	-0.37	chr1	32823147	32828880	5733	34
chp-Confirmed	83		NA19200	1	-0.27	chr1	32823147	32828880	5733	34
chp-Confirmed	84		NA18500	3	0.24	chr1	34874990	34880890	5900	21
chp-Confirmed	84		NA18515	3	0.23	chr1	34874623	34884430	9807	34
chp-Confirmed	84		NA18516	1	-0.18	chr1	34869975	34876077	6102	22
chp-Confirmed	84		NA18858	1	-0.54	chr1	34874990	34884430	9440	33
chp-Confirmed	84		NA18861	1	-0.54	chr1	34874990	34884430	9440	33
chp-Confirmed	84		NA18870	1	-0.51	chr1	34874990	34884430	9440	33
chp-Confirmed	84		NA18912	3	0.17	chr1	34878238	34882067	3829	14
chp-Confirmed	84		NA19092	1	-0.50	chr1	34874990	34884430	9440	33
chp-Confirmed	84		NA19094	1	-0.41	chr1	34874990	34884430	9440	33
chp-Confirmed	84		NA19099	1	-0.55	chr1	34874990	34884430	9440	33
chp-Confirmed	84		NA19137	1	-0.53	chr1	34874990	34884430	9440	33
chp-Confirmed	84		NA19138	1	-0.57	chr1	34874990	34884430	9440	33
chp-Confirmed	84		NA19139	0	-2.02	chr1	34874990	34884430	9440	33
chp-Confirmed	84		NA19171	1	-0.46	chr1	34874990	34884430	9440	33
chp-Confirmed	84		NA19192	1	-0.43	chr1	34874990	34884430	9440	33
chp-Confirmed	84		NA19194	1	-0.46	chr1	34874990	34884430	9440	33
chp-Confirmed	84		NA19203	1	-0.44	chr1	34874990	34884430	9440	33
chp-Confirmed	84		NA19206	1	-0.61	chr1	34874990	34884430	9440	33
chp-Confirmed	84		NA19207	1	-0.39	chr1	34869975	34884430	14455	50
chp-Confirmed	84		NA19208	1	-0.49	chr1	34874990	34884430	9440	33
chp-Confirmed	84		NA19223	1	-0.54	chr1	34874990	34884430	9440	33
chp-Confirmed	85		NA18501	1	-0.31	chr1	36567325	36572748	5423	29
chp-Confirmed	85		NA19131	3	0.31	chr1	36569008	36571813	2805	15
chp-Confirmed	85		NA19132	3	0.19	chr1	36565081	36574244	9163	48
chp-Confirmed	85		NA19203	3	0.27	chr1	36567886	36572748	4862	26
chp-Confirmed	86		NA18523	1	-0.38	chr1	38414929	38417526	2597	28
chp-Confirmed	86		NA18852	1	-0.42	chr1	38414929	38417526	2597	28
chp-Confirmed	86		NA18913	1	-0.51	chr1	38414929	38417526	2597	28
chp-Confirmed	86		NA18914	1	-0.42	chr1	38414929	38417526	2597	28
chp-Confirmed	86		NA19119	1	-0.43	chr1	38414929	38417526	2597	28
chp-Confirmed	86		NA19120	1	-0.59	chr1	38414929	38417526	2597	28
chp-Confirmed	86		NA19159	1	-0.36	chr1	38414929	38417526	2597	28
chp-Confirmed	87		NA18515	3	0.20	chr1	38647777	38661889	14112	36
chp-Confirmed	87		NA18862	1	-0.27	chr1	38648557	38650577	2020	6
chp-Confirmed	87		NA19171	1	-0.18	chr1	38642093	38647345	5252	14
chp-Confirmed	88		NA18858	1	-0.54	chr1	38857154	38858085	931	50
chp-Confirmed	88		NA18870	1	-0.46	chr1	38857154	38858085	931	50
chp-Confirmed	88		NA18872	1	-0.48	chr1	38857154	38858085	931	50
chp-Confirmed	88		NA18912	1	-0.59	chr1	38857154	38858085	931	50
chp-Confirmed	88		NA19130	1	-0.53	chr1	38857154	38858085	931	50
chp-Confirmed	88		NA19139	3	0.18	chr1	38857154	38857325	171	10
chp-Confirmed	88		NA19172	3	0.23	chr1	38857724	38857819	95	6
chp-Confirmed	88		NA19192	1	-0.57	chr1	38857154	38858085	931	50
chp-Confirmed	88		NA19210	3	0.21	chr1	38857800	38857933	133	8
chp-Confirmed	89		NA18502	1	-0.19	chr1	39307902	39309033	1131	14
chp-Confirmed	89		NA18858	4	0.59	chr1	39307317	39309228	1911	23
chp-Confirmed	89		NA19140	3	0.18	chr1	39307317	39309033	1716	18
chp-Confirmed	89		NA19141	4	0.56	chr1	39307317	39309228	1911	23
chp-Confirmed	89		NA19142	4	0.56	chr1	39307317	39309228	1911	23
chp-Confirmed	90		NA19152	1	-0.41	chr1	40350968	40359396	8428	44
chp-Confirmed	90		NA19154	1	-0.30	chr1	40350968	40359396	8428	44
chp-Confirmed	90		NA19201	1	-0.32	chr1	40350968	40359396	8428	44
chp-Confirmed	91		NA18500	1	-0.51	chr1	40799064	40800984	1920	12
chp-Confirmed	91		NA18502	1	-0.65	chr1	40795736	40800984	5248	34
chp-Confirmed	91		NA18503	1	-0.29	chr1	40798040	40800984	2944	18
chp-Confirmed	91		NA18504	1	-0.40	chr1	40798424	40800984	2560	15
chp-Confirmed	91		NA18506	1	-0.33	chr1	40798424	40800984	2560	15
chp-Confirmed	91		NA18508	1	-0.45	chr1	40799064	40800984	1920	12
chp-Confirmed	91		NA18516	1	-0.20	chr1	40794712	40797016	2304	16
chp-Confirmed	91		NA18521	3	0.23	chr1	40800344	40800984	640	6
chp-Confirmed	91		NA18853	1	-0.38	chr1	40798936	40800984	2048	13
chp-Confirmed	91		NA18854	1	-0.43	chr1	40797144	40800984	3840	23
chp-Confirmed	91		NA18858	1	-0.45	chr1	40799320	40800984	1664	10
chp-Confirmed	91		NA18860	1	-0.44	chr1	40798424	40800984	2560	15
chp-Confirmed	92		NA18515	3	0.21	chr1	41534661	41537797	3136	45
chp-Confirmed	92		NA19239	1	-0.58	chr1	41534661	41537797	3136	45
chp-Confirmed	92		NA19240	1	-0.48	chr1	41534661	41537797	3136	45
chp-Confirmed	93		NA18501	3	0.33	chr1	41764618	41769812	5194	50
chp-Confirmed	93		NA18502	1	-0.28	chr1	41764618	41769812	5194	50
chp-Confirmed	93		NA18508	3	0.39	chr1	41764618	41768116	3498	34
chp-Confirmed	93		NA18516	3	0.17	chr1	41764618	41769812	5194	50
chp-Confirmed	93		NA18517	3	0.20	chr1	41764618	41769812	5194	50
chp-Confirmed	93		NA18521	1	-0.22	chr1	41764618	41769812	5194	50
chp-Confirmed	93		NA18522	1	-0.27	chr1	41768434	41768964	530	6
chp-Confirmed	93		NA18852	1	-0.28	chr1	41764618	41769812	5194	50
chp-Confirmed	93		NA18854	1	-0.42	chr1	41768540	41769812	1272	13
chp-Confirmed	93		NA18857	1	-0.22	chr1	41764618	41768222	3604	35
chp-Confirmed	93		NA18857	3	0.18	chr1	41768328	41769812	1484	15
chp-Confirmed	93		NA18858	1	-0.19	chr1	41764618	41769812	5194	50
chp-Confirmed	93		NA18861	1	-0.19	chr1	41764618	41769812	5194	50
chp-Confirmed	93		NA18862	1	-0.28	chr1	41764618	41768116	3498	34
chp-Confirmed	93		NA18913	1	-0.33	chr1	41764618	41768222	3604	35
chp-Confirmed	93		NA19092	3	0.18	chr1	41764618	41769812	5194	50
chp-Confirmed	93		NA19094	1	-0.25	chr1	41764618	41769812	5194	50
chp-Confirmed	93		NA19099	3	0.25	chr1	41764618	41768328	3710	36
chp-Confirmed	93		NA19103	3	0.19	chr1	41764618	41769812	5194	50
chp-Confirmed	93		NA19120	1	-0.33	chr1	41764618	41769812	5194	50
chp-Confirmed	93		NA19131	1	-0.19	chr1	41764618	41769812	5194	50
chp-Confirmed	93		NA19132	1	-0.35	chr1	41768328	41769812	1484	15
chp-Confirmed	93		NA19137	3	0.23	chr1	41764618	41769812	5194	50
chp-Confirmed	93		NA19143	1	-0.19	chr1	41764618	41769812	5194	50
chp-Confirmed	93		NA19152	3	0.21	chr1	41765678	41767904	2226	22
chp-Confirmed	93		NA19154	1	-0.23	chr1	41765572	41768010	2438	24
chp-Confirmed	93		NA19160	1	-0.32	chr1	41764618	41769812	5194	50
chp-Confirmed	93		NA19172	1	-0.18	chr1	41768328	41769812	1484	15
chp-Confirmed	93		NA19194	3	0.30	chr1	41764618	41769812	5194	50
chp-Confirmed	93		NA19200	3	0.27	chr1	41764618	41769812	5194	50
chp-Confirmed	93		NA19202	3	0.30	chr1	41764618	41768116	3498	34
chp-Confirmed	93		NA19209	3	0.23	chr1	41764618	41769812	5194	50
chp-Confirmed	93		NA19211	3	0.26	chr1	41764618	41769812	5194	50
chp-Confirmed	93		NA19222	3	0.27	chr1	41764618	41769070	4452	43
chp-Confirmed	93		NA19238	3	0.30	chr1	41764618	41769812	5194	50
chp-Confirmed	93		NA19240	3	0.31	chr1	41764618	41769812	5194	50
chp-Confirmed	94		NA18515	3	0.25	chr1	41844110	41845076	966	47
chp-Confirmed	94		NA18521	3	0.24	chr1	41844698	41844824	126	7
chp-Confirmed	94		NA18871	1	-0.45	chr1	41844299	41845076	777	38
chp-Confirmed	94		NA18872	1	-0.53	chr1	41844299	41845076	777	38
chp-Confirmed	94		NA19092	1	-0.66	chr1	41844299	41845076	777	38
chp-Confirmed	94		NA19094	1	-0.50	chr1	41844299	41845076	777	38
chp-Confirmed	94		NA19140	1	-0.60	chr1	41844299	41845076	777	38
chp-Confirmed	94		NA19141	1	-0.67	chr1	41844299	41845076	777	38
chp-Confirmed	94		NA19142	0	-2.06	chr1	41844299	41845076	777	38
chp-Confirmed	95		NA18500	1	-0.50	chr1	42421955	42424942	2987	45
chp-Confirmed	95		NA18502	1	-0.55	chr1	42421955	42424942	2987	45
chp-Confirmed	96		NA18500	0	-1.10	chr1	43466731	43467858	1127	50
chp-Confirmed	96		NA18502	1	-0.45	chr1	43466731	43467858	1127	50
chp-Confirmed	96		NA18503	1	-0.17	chr1	43466731	43467858	1127	50
chp-Confirmed	96		NA18504	1	-0.27	chr1	43466731	43467858	1127	50
chp-Confirmed	96		NA18506	1	-0.23	chr1	43466731	43467858	1127	50
chp-Confirmed	96		NA18507	1	-0.22	chr1	43466731	43467858	1127	50
chp-Confirmed	96		NA18515	1	-0.38	chr1	43466731	43467858	1127	50
chp-Confirmed	96		NA18516	1	-0.17	chr1	43466731	43467858	1127	50
chp-Confirmed	96		NA18852	1	-0.32	chr1	43466731	43467858	1127	50
chp-Confirmed	96		NA18853	1	-0.19	chr1	43466731	43467858	1127	50
chp-Confirmed	96		NA18861	1	-0.44	chr1	43466731	43467858	1127	34
chp-Confirmed	96		NA18871	1	-0.20	chr1	43466731	43467858	1127	50
chp-Confirmed	96		NA19101	1	-0.55	chr1	43466731	43467858	1127	50
chp-Confirmed	96		NA19141	1	-0.36	chr1	43466731	43467858	1127	37
chp-Confirmed	96		NA19159	1	-0.18	chr1	43466731	43467858	1127	50
chp-Confirmed	96		NA19192	1	-0.36	chr1	43466731	43467858	1127	50
chp-Confirmed	96		NA19194	1	-0.26	chr1	43466731	43467858	1127	50
chp-Confirmed	96		NA19202	1	-0.22	chr1	43466731	43467858	1127	50
chp-Confirmed	96		NA19223	1	-0.41	chr1	43466731	43467858	1127	50
chp-Confirmed	96		NA19238	3	0.21	chr1	43466731	43467858	1127	50
chp-Confirmed	97		NA19131	3	0.17	chr1	43533290	43534789	1499	14
chp-Confirmed	97		NA19209	1	-0.19	chr1	43533205	43534789	1584	15
chp-Confirmed	98		NA19205	1	-0.18	chr1	43794890	43796663	1773	10
chp-Confirmed	100		NA18505	1	-0.18	chr1	43817950	43820550	2600	10
chp-Confirmed	101		NA18858	3	0.19	chr1	43834084	43843982	9898	49
chp-Confirmed	102		NA18503	3	0.21	chr1	43864709	43882045	17336	45
chp-Confirmed	102		NA18505	3	0.25	chr1	43864709	43882045	17336	45
chp-Confirmed	102		NA18853	3	0.21	chr1	43864709	43882045	17336	45
chp-Confirmed	102		NA19221	3	0.22	chr1	43864709	43882045	17336	45
chp-Confirmed	102		NA19222	3	0.20	chr1	43864709	43882045	17336	45
chp-Confirmed	103		NA18500	1	-0.46	chr1	44109562	44109872	310	32
chp-Confirmed	103		NA18501	4	0.60	chr1	44109562	44109872	310	32
chp-Confirmed	103		NA18502	1	-0.38	chr1	44109562	44109872	310	32
chp-Confirmed	103		NA18504	1	-0.20	chr1	44109562	44109872	310	32
chp-Confirmed	103		NA18506	3	0.32	chr1	44109562	44109872	310	32
chp-Confirmed	103		NA18515	1	-0.26	chr1	44109562	44109872	310	32
chp-Confirmed	103		NA18516	3	0.35	chr1	44109562	44109872	310	32
chp-Confirmed	103		NA18517	3	0.20	chr1	44109562	44109872	310	32
chp-Confirmed	103		NA18521	1	-0.33	chr1	44109562	44109872	310	32
chp-Confirmed	103		NA18522	1	-0.29	chr1	44109562	44109872	310	32
chp-Confirmed	103		NA18854	1	-0.40	chr1	44109562	44109872	310	32
chp-Confirmed	103		NA18855	3	0.36	chr1	44109562	44109872	310	32
chp-Confirmed	103		NA18857	3	0.26	chr1	44109562	44109872	310	32
chp-Confirmed	103		NA18863	3	0.19	chr1	44109562	44109872	310	32
chp-Confirmed	103		NA18870	3	0.30	chr1	44109562	44109872	310	32
chp-Confirmed	103		NA18871	1	-0.36	chr1	44109632	44109872	240	25
chp-Confirmed	103		NA18872	1	-0.24	chr1	44109562	44109622	60	7
chp-Confirmed	103		NA18912	1	-0.46	chr1	44109562	44109872	310	32
chp-Confirmed	103		NA19092	3	0.41	chr1	44109562	44109872	310	32
chp-Confirmed	103		NA19094	1	-0.17	chr1	44109562	44109872	310	32
chp-Confirmed	103		NA19098	3	0.26	chr1	44109562	44109872	310	28
chp-Confirmed	103		NA19099	1	-0.24	chr1	44109562	44109652	90	10
chp-Confirmed	103		NA19101	1	-0.22	chr1	44109562	44109622	60	7
chp-Confirmed	103		NA19103	3	0.27	chr1	44109562	44109872	310	28
chp-Confirmed	103		NA19120	1	-0.57	chr1	44109562	44109872	310	32
chp-Confirmed	103		NA19130	3	0.20	chr1	44109562	44109632	70	8
chp-Confirmed	103		NA19131	1	-0.40	chr1	44109562	44109872	310	32
chp-Confirmed	103		NA19132	1	-0.36	chr1	44109562	44109872	310	32
chp-Confirmed	103		NA19137	3	0.23	chr1	44109562	44109872	310	32
chp-Confirmed	103		NA19139	1	-0.55	chr1	44109632	44109872	240	25
chp-Confirmed	103		NA19140	3	0.33	chr1	44109562	44109872	310	32
chp-Confirmed	103		NA19143	1	-0.34	chr1	44109562	44109872	310	32
chp-Confirmed	103		NA19153	3	0.21	chr1	44109562	44109872	310	32
chp-Confirmed	103		NA19154	3	0.23	chr1	44109562	44109872	310	32
chp-Confirmed	103		NA19160	1	-0.20	chr1	44109562	44109872	310	32
chp-Confirmed	103		NA19171	3	0.26	chr1	44109622	44109872	250	26
chp-Confirmed	103		NA19192	1	-0.30	chr1	44109612	44109872	260	27
chp-Confirmed	103		NA19194	4	0.57	chr1	44109642	44109872	230	24
chp-Confirmed	103		NA19200	3	0.27	chr1	44109562	44109872	310	32
chp-Confirmed	103		NA19203	1	-0.40	chr1	44109562	44109872	310	32
chp-Confirmed	103		NA19204	1	-0.34	chr1	44109562	44109872	310	32
chp-Confirmed	103		NA19205	1	-0.26	chr1	44109562	44109872	310	32
chp-Confirmed	103		NA19206	3	0.26	chr1	44109562	44109872	310	32
chp-Confirmed	103		NA19207	3	0.30	chr1	44109562	44109872	310	28
chp-Confirmed	103		NA19208	1	-0.26	chr1	44109562	44109872	310	32
chp-Confirmed	103		NA19209	3	0.34	chr1	44109642	44109872	230	24
chp-Confirmed	103		NA19211	3	0.39	chr1	44109562	44109872	310	32
chp-Confirmed	103		NA19223	1	-0.22	chr1	44109562	44109872	310	32
chp-Confirmed	103		NA19238	4	0.56	chr1	44109562	44109872	310	32
chp-Confirmed	103		NA19239	3	0.33	chr1	44109562	44109872	310	32
chp-Confirmed	103		NA19240	4	0.61	chr1	44109562	44109872	310	32
chp-Confirmed	104		NA18860	1	-0.25	chr1	44228926	44230550	1624	9
chp-Confirmed	104		NA19222	1	-0.26	chr1	44231159	44233189	2030	7
chp-Confirmed	105		NA18501	3	0.36	chr1	44246477	44250507	4030	9
chp-Confirmed	105		NA18855	3	0.19	chr1	44246074	44251716	5642	13
chp-Confirmed	105		NA19092	1	-0.20	chr1	44250910	44253328	2418	7
chp-Confirmed	105		NA19092	3	0.26	chr1	44246880	44250507	3627	8
chp-Confirmed	105		NA19120	1	-0.31	chr1	44246880	44249701	2821	6
chp-Confirmed	105		NA19131	1	-0.23	chr1	44246074	44250104	4030	9
chp-Confirmed	105		NA19143	1	-0.30	chr1	44246880	44249701	2821	6
chp-Confirmed	105		NA19238	3	0.28	chr1	44246477	44249701	3224	7
chp-Confirmed	105		NA19239	3	0.30	chr1	44246880	44249701	2821	6
chp-Confirmed	105		NA19240	3	0.31	chr1	44246477	44250507	4030	9
chp-Confirmed	106		NA19137	1	-0.18	chr1	44461284	44473289	12005	49
chp-Confirmed	107		NA18515	1	-0.20	chr1	44480302	44481010	708	7
chp-Confirmed	107		NA18859	3	0.22	chr1	44482308	44483606	1298	12
chp-Confirmed	108		NA18501	1	-0.24	chr1	46019576	46024031	4455	20
chp-Confirmed	108		NA18505	1	-0.43	chr1	46016936	46024691	7755	36
chp-Confirmed	108		NA18521	1	-0.40	chr1	46016936	46024691	7755	36
chp-Confirmed	108		NA18522	1	-0.40	chr1	46016936	46024691	7755	36
chp-Confirmed	108		NA19093	1	-0.17	chr1	46020236	46021556	1320	6
chp-Confirmed	109		NA18500	1	-0.26	chr1	46486699	46487336	637	40
chp-Confirmed	109		NA18501	3	0.34	chr1	46486699	46487336	637	42
chp-Confirmed	109		NA18516	3	0.23	chr1	46486699	46487336	637	41
chp-Confirmed	109		NA18521	1	-0.23	chr1	46486699	46487336	637	32
chp-Confirmed	109		NA18854	1	-0.28	chr1	46486699	46487336	637	50
chp-Confirmed	109		NA18855	3	0.18	chr1	46486699	46487336	637	50
chp-Confirmed	109		NA18857	3	0.19	chr1	46486699	46487336	637	50
chp-Confirmed	109		NA18870	3	0.18	chr1	46486699	46487336	637	36
chp-Confirmed	109		NA18912	1	-0.20	chr1	46486699	46487336	637	42
chp-Confirmed	109		NA19092	3	0.25	chr1	46486699	46487336	637	50
chp-Confirmed	109		NA19120	1	-0.23	chr1	46486699	46487336	637	39
chp-Confirmed	109		NA19131	1	-0.24	chr1	46486699	46487336	637	41
chp-Confirmed	109		NA19132	1	-0.33	chr1	46486699	46487336	637	37
chp-Confirmed	109		NA19192	1	-0.32	chr1	46486699	46487336	637	50
chp-Confirmed	109		NA19203	1	-0.26	chr1	46486699	46487336	637	39
chp-Confirmed	109		NA19205	1	-0.19	chr1	46486699	46487336	637	50
chp-Confirmed	109		NA19211	3	0.22	chr1	46486699	46487336	637	41
chp-Confirmed	109		NA19238	3	0.26	chr1	46486699	46487336	637	43
chp-Confirmed	109		NA19239	3	0.19	chr1	46486699	46487336	637	35
chp-Confirmed	109		NA19240	3	0.30	chr1	46486699	46487336	637	41
chp-Confirmed	110		NA18500	1	-0.18	chr1	47423040	47430390	7350	47
chp-Confirmed	110		NA18501	3	0.34	chr1	47423040	47430390	7350	47
chp-Confirmed	110		NA18516	3	0.24	chr1	47423040	47430390	7350	47
chp-Confirmed	110		NA18521	1	-0.18	chr1	47423040	47430390	7350	47
chp-Confirmed	110		NA18522	1	-0.18	chr1	47423040	47430390	7350	47
chp-Confirmed	110		NA18854	1	-0.34	chr1	47423040	47430390	7350	47
chp-Confirmed	110		NA18855	3	0.21	chr1	47423040	47430390	7350	47
chp-Confirmed	110		NA18870	3	0.23	chr1	47423040	47430390	7350	47
chp-Confirmed	110		NA19092	3	0.29	chr1	47423040	47430390	7350	47
chp-Confirmed	110		NA19103	3	0.21	chr1	47423040	47430390	7350	47
chp-Confirmed	110		NA19119	1	-0.26	chr1	47423040	47430390	7350	47
chp-Confirmed	110		NA19120	1	-0.28	chr1	47423040	47430390	7350	47
chp-Confirmed	110		NA19131	1	-0.27	chr1	47423040	47430390	7350	47
chp-Confirmed	110		NA19132	1	-0.33	chr1	47423040	47430390	7350	47
chp-Confirmed	110		NA19137	3	0.19	chr1	47423040	47430390	7350	47
chp-Confirmed	110		NA19160	1	-0.20	chr1	47423040	47430390	7350	47
chp-Confirmed	110		NA19161	1	-0.19	chr1	47423040	47430390	7350	47
chp-Confirmed	110		NA19192	1	-0.28	chr1	47423040	47430390	7350	47
chp-Confirmed	110		NA19200	3	0.17	chr1	47423040	47430390	7350	47
chp-Confirmed	110		NA19203	1	-0.21	chr1	47423040	47430390	7350	47
chp-Confirmed	110		NA19204	1	-0.21	chr1	47423040	47430390	7350	47
chp-Confirmed	110		NA19205	1	-0.29	chr1	47423040	47430390	7350	47
chp-Confirmed	110		NA19211	3	0.20	chr1	47423040	47430390	7350	47
chp-Confirmed	110		NA19238	3	0.34	chr1	47423040	47430390	7350	47
chp-Confirmed	110		NA19240	3	0.32	chr1	47423040	47430390	7350	47
chp-Confirmed	111		NA18500	1	-0.45	chr1	47980561	47984536	3975	16
chp-Confirmed	111		NA18502	1	-0.42	chr1	47980296	47987716	7420	28
chp-Confirmed	111		NA18521	1	-0.21	chr1	47974731	47987716	12985	49
chp-Confirmed	111		NA18855	3	0.18	chr1	47974731	47987716	12985	44
chp-Confirmed	111		NA18861	1	-0.26	chr1	47981886	47985596	3710	15
chp-Confirmed	111		NA18870	1	-0.27	chr1	47978706	47980031	1325	6
chp-Confirmed	111		NA18872	1	-0.17	chr1	47978706	47980561	1855	8
chp-Confirmed	111		NA18912	1	-0.26	chr1	47974731	47987716	12985	41
chp-Confirmed	111		NA19103	1	-0.30	chr1	47978706	47980031	1325	6
chp-Confirmed	111		NA19103	3	0.22	chr1	47980296	47987716	7420	28
chp-Confirmed	111		NA19116	3	0.20	chr1	47978706	47980296	1590	7
chp-Confirmed	111		NA19142	1	-0.35	chr1	47981886	47984536	2650	11
chp-Confirmed	111		NA19143	1	-0.25	chr1	47980561	47987716	7155	27
chp-Confirmed	111		NA19209	1	-0.18	chr1	47978706	47980561	1855	8
chp-Confirmed	111		NA19239	1	-0.37	chr1	47983211	47984536	1325	6
chp-Confirmed	112		NA18871	1	-0.21	chr1	48241732	48243545	1813	50
chp-Confirmed	112		NA19239	1	-0.42	chr1	48241732	48243545	1813	50
chp-Confirmed	112		NA19240	1	-0.45	chr1	48241732	48243545	1813	50
chp-Confirmed	113		NA18500	1	-0.47	chr1	48494866	48496252	1386	34
chp-Confirmed	113		NA18502	1	-0.61	chr1	48494866	48496252	1386	34
chp-Confirmed	113		NA18506	1	-0.45	chr1	48494866	48496924	2058	50
chp-Confirmed	113		NA18507	1	-0.53	chr1	48494866	48496210	1344	33
chp-Confirmed	113		NA18515	3	0.24	chr1	48494866	48496924	2058	50
chp-Confirmed	113		NA18523	1	-0.59	chr1	48494866	48496210	1344	28
chp-Confirmed	113		NA18853	1	-0.50	chr1	48494866	48496210	1344	33
chp-Confirmed	113		NA18854	1	-0.65	chr1	48494866	48496252	1386	34
chp-Confirmed	113		NA18871	3	0.29	chr1	48494866	48495076	210	6
chp-Confirmed	113		NA19092	1	-0.56	chr1	48494866	48496126	1260	31
chp-Confirmed	113		NA19101	1	-0.50	chr1	48494866	48496210	1344	33
chp-Confirmed	113		NA19116	1	-0.43	chr1	48494950	48496924	1974	48
chp-Confirmed	113		NA19140	1	-0.38	chr1	48494866	48496924	2058	50
chp-Confirmed	113		NA19142	1	-0.52	chr1	48494866	48496252	1386	34
chp-Confirmed	113		NA19152	1	-0.67	chr1	48494866	48496210	1344	33
chp-Confirmed	113		NA19192	3	0.18	chr1	48494866	48496924	2058	50
chp-Confirmed	113		NA19203	1	-0.54	chr1	48494866	48496252	1386	34
chp-Confirmed	113		NA19206	1	-0.52	chr1	48494866	48496924	2058	50
chp-Confirmed	113		NA19208	1	-0.56	chr1	48494866	48496210	1344	33
chp-Confirmed	113		NA19221	1	-0.33	chr1	48494866	48496924	2058	50
chp-Confirmed	113		NA19223	1	-0.60	chr1	48494866	48496252	1386	34
chp-Confirmed	114		NA18855	1	-0.25	chr1	49392165	49392245	80	9
chp-Confirmed	114		NA19128	1	-0.60	chr1	49392105	49392555	450	46
chp-Confirmed	114		NA19129	1	-0.67	chr1	49392105	49392555	450	46
chp-Confirmed	115		NA18501	1	-0.19	chr1	51058632	51089808	31176	50
chp-Confirmed	115		NA19103	1	-0.23	chr1	51058632	51066898	8266	14
chp-Confirmed	115		NA19238	1	-0.17	chr1	51058632	51089808	31176	50
chp-Confirmed	115		NA19240	1	-0.29	chr1	51058632	51089808	31176	50
chp-Confirmed	116		NA18521	1	-0.53	chr1	51687902	51689981	2079	29
chp-Confirmed	116		NA18523	1	-0.34	chr1	51687902	51690044	2142	30
chp-Confirmed	116		NA18859	1	-0.51	chr1	51688847	51690044	1197	15
chp-Confirmed	116		NA19099	1	-0.51	chr1	51687902	51689981	2079	29
chp-Confirmed	116		NA19100	1	-0.43	chr1	51687902	51689981	2079	29
chp-Confirmed	116		NA19102	1	-0.38	chr1	51687902	51690044	2142	30
chp-Confirmed	116		NA19127	1	-0.55	chr1	51688847	51690044	1197	15
chp-Confirmed	116		NA19129	1	-0.39	chr1	51687902	51689981	2079	29
chp-Confirmed	118		NA18517	1	-0.20	chr1	52042760	52043210	450	42
chp-Confirmed	118		NA18855	1	-0.18	chr1	52042760	52043020	260	27
chp-Confirmed	118		NA18870	1	-0.19	chr1	52042760	52043210	450	46
chp-Confirmed	118		NA19192	3	0.32	chr1	52042760	52043160	400	36
chp-Confirmed	118		NA19200	1	-0.18	chr1	52042760	52043210	450	46
chp-Confirmed	120		NA18502	1	-0.19	chr1	53333861	53334121	260	24
chp-Confirmed	120		NA18508	3	0.23	chr1	53333861	53334121	260	24
chp-Confirmed	120		NA18522	3	0.20	chr1	53333861	53334121	260	24
chp-Confirmed	120		NA18857	1	-0.23	chr1	53333861	53334121	260	24
chp-Confirmed	120		NA18862	1	-0.20	chr1	53333861	53334121	260	24
chp-Confirmed	120		NA18863	1	-0.17	chr1	53333861	53334121	260	24
chp-Confirmed	120		NA19099	3	0.23	chr1	53333861	53334121	260	24
chp-Confirmed	120		NA19131	3	0.28	chr1	53333861	53334121	260	24
chp-Confirmed	120		NA19132	3	0.26	chr1	53333861	53334121	260	24
chp-Confirmed	120		NA19153	1	-0.19	chr1	53333861	53334121	260	24
chp-Confirmed	120		NA19203	3	0.18	chr1	53333861	53334121	260	24
chp-Confirmed	120		NA19208	3	0.17	chr1	53333861	53334121	260	24
chp-Confirmed	120		NA19221	1	-0.23	chr1	53333861	53334121	260	24
chp-Confirmed	121		NA18502	1	-0.18	chr1	53334351	53340065	5714	123
chp-Confirmed	121		NA18508	3	0.18	chr1	53334351	53340065	5714	123
chp-Confirmed	121		NA18862	1	-0.23	chr1	53334351	53340065	5714	123
chp-Confirmed	122		NA18501	3	0.22	chr1	53367034	53367124	90	10
chp-Confirmed	122		NA18505	1	-0.25	chr1	53367034	53367124	90	10
chp-Confirmed	122		NA18852	3	0.19	chr1	53367034	53367124	90	10
chp-Confirmed	122		NA18854	1	-0.51	chr1	53367034	53367124	90	10
chp-Confirmed	122		NA18856	1	-0.32	chr1	53367034	53367124	90	10
chp-Confirmed	122		NA18857	3	0.25	chr1	53367034	53367124	90	10
chp-Confirmed	122		NA18912	1	-0.38	chr1	53367034	53367124	90	10
chp-Confirmed	122		NA19093	1	-0.55	chr1	53367034	53367124	90	10
chp-Confirmed	122		NA19103	3	0.18	chr1	53367034	53367124	90	10
chp-Confirmed	122		NA19128	1	-0.19	chr1	53367034	53367124	90	10
chp-Confirmed	122		NA19131	1	-0.19	chr1	53367034	53367124	90	10
chp-Confirmed	122		NA19137	1	-0.17	chr1	53367034	53367124	90	10
chp-Confirmed	122		NA19141	1	-0.29	chr1	53367034	53367124	90	10
chp-Confirmed	122		NA19143	1	-0.32	chr1	53367034	53367124	90	10
chp-Confirmed	122		NA19153	3	0.17	chr1	53367034	53367124	90	10
chp-Confirmed	122		NA19154	3	0.19	chr1	53367034	53367124	90	10
chp-Confirmed	122		NA19171	1	-0.24	chr1	53367034	53367124	90	10
chp-Confirmed	122		NA19192	1	-0.36	chr1	53367034	53367124	90	10
chp-Confirmed	122		NA19193	1	-0.20	chr1	53367034	53367124	90	10
chp-Confirmed	122		NA19204	1	-0.34	chr1	53367034	53367124	90	10
chp-Confirmed	122		NA19206	3	0.20	chr1	53367034	53367124	90	10
chp-Confirmed	122		NA19221	3	0.18	chr1	53367034	53367124	90	10
chp-Confirmed	124		NA18500	1	-0.34	chr1	54124427	54124572	145	6
chp-Confirmed	124		NA18912	1	-0.18	chr1	54124427	54124601	174	7
chp-Confirmed	124		NA19099	1	-0.41	chr1	54124427	54125848	1421	38
chp-Confirmed	124		NA19119	1	-0.40	chr1	54124427	54125848	1421	38
chp-Confirmed	124		NA19140	1	-0.19	chr1	54124659	54125065	406	15
chp-Confirmed	124		NA19152	1	-0.38	chr1	54124427	54125848	1421	38
chp-Confirmed	124		NA19192	1	-0.23	chr1	54124427	54125848	1421	16
chp-Confirmed	124		NA19206	1	-0.21	chr1	54124746	54124978	232	9
chp-Confirmed	124		NA19222	3	0.24	chr1	54124804	54124949	145	6
chp-Confirmed	125		NA18501	3	0.21	chr1	54140352	54141773	1421	50
chp-Confirmed	125		NA18515	1	-0.35	chr1	54140352	54141773	1421	50
chp-Confirmed	125		NA18522	1	-0.34	chr1	54140352	54141773	1421	50
chp-Confirmed	125		NA18852	1	-0.27	chr1	54140352	54141773	1421	50
chp-Confirmed	125		NA18856	1	-0.26	chr1	54140352	54141773	1421	50
chp-Confirmed	125		NA18857	1	-0.20	chr1	54140352	54141773	1421	50
chp-Confirmed	125		NA19094	1	-0.24	chr1	54141251	54141512	261	10
chp-Confirmed	125		NA19139	1	-0.45	chr1	54140352	54141773	1421	50
chp-Confirmed	125		NA19202	1	-0.22	chr1	54140352	54141773	1421	50
chp-Confirmed	125		NA19203	1	-0.26	chr1	54141367	54141773	406	15
chp-Confirmed	125		NA19238	3	0.35	chr1	54141251	54141773	522	19
chp-Confirmed	125		NA19240	3	0.18	chr1	54140352	54141773	1421	50
chp-Confirmed	126		NA19116	1	-0.40	chr1	54384813	54387753	2940	32
chp-Confirmed	126		NA19119	3	0.18	chr1	54384813	54387753	2940	32
chp-Confirmed	126		NA19160	1	-0.52	chr1	54384813	54387753	2940	32
chp-Confirmed	126		NA19161	1	-0.28	chr1	54384813	54387753	2940	32
chp-Confirmed	126		NA19172	1	-0.45	chr1	54384813	54387753	2940	32
chp-Confirmed	126		NA19206	1	-0.49	chr1	54384813	54387753	2940	32
chp-Confirmed	126		NA19210	1	-0.43	chr1	54384813	54387753	2940	32
chp-Confirmed	127		NA18503	1	-0.21	chr1	54864866	54866951	2085	40
chp-Confirmed	127		NA18505	1	-0.31	chr1	54864866	54866951	2085	40
chp-Confirmed	127		NA18506	3	0.21	chr1	54865943	54866195	252	7
chp-Confirmed	127		NA18507	1	-0.32	chr1	54864866	54865733	867	17
chp-Confirmed	127		NA18854	1	-0.33	chr1	54865817	54866195	378	10
chp-Confirmed	127		NA18862	1	-0.21	chr1	54864866	54866951	2085	40
chp-Confirmed	127		NA18863	1	-0.26	chr1	54864866	54866951	2085	29
chp-Confirmed	127		NA18870	1	-0.22	chr1	54864866	54866951	2085	24
chp-Confirmed	127		NA19132	1	-0.33	chr1	54865817	54866195	378	10
chp-Confirmed	127		NA19141	1	-0.40	chr1	54864866	54866531	1665	36
chp-Confirmed	127		NA19192	1	-0.28	chr1	54865943	54866363	420	11
chp-Confirmed	127		NA19207	1	-0.27	chr1	54864866	54865733	867	17
chp-Confirmed	127		NA19208	1	-0.28	chr1	54864866	54866951	2085	40
chp-Confirmed	127		NA19221	1	-0.35	chr1	54864866	54866951	2085	18
chp-Confirmed	127		NA19222	1	-0.36	chr1	54864866	54866951	2085	40
chp-Confirmed	127		NA19238	3	0.28	chr1	54865943	54866447	504	13
chp-Confirmed	127		NA19240	3	0.31	chr1	54865943	54866573	630	16
chp-Confirmed	128		NA18853	1	-0.21	chr1	55073851	55079094	5243	44
chp-Confirmed	128		NA18854	1	-0.56	chr1	55073851	55077983	4132	36
chp-Confirmed	128		NA19093	1	-0.24	chr1	55073851	55079094	5243	44
chp-Confirmed	128		NA19160	3	0.23	chr1	55077596	55079094	1498	11
chp-Confirmed	128		NA19172	3	0.19	chr1	55077382	55078370	988	6
chp-Confirmed	128		NA19173	1	-0.25	chr1	55073851	55079094	5243	44
chp-Confirmed	128		NA19200	3	0.25	chr1	55073851	55075028	1177	12
chp-Confirmed	128		NA19206	3	0.18	chr1	55074921	55076098	1177	12
chp-Confirmed	129		NA18500	3	0.19	chr1	55261860	55268038	6178	12
chp-Confirmed	129		NA18505	3	0.19	chr1	55255894	55260862	4968	10
chp-Confirmed	129		NA18506	1	-0.18	chr1	55261403	55268038	6635	13
chp-Confirmed	129		NA18517	1	-0.23	chr1	55261403	55268038	6635	13
chp-Confirmed	129		NA18870	1	-0.25	chr1	55263630	55268038	4408	9
chp-Confirmed	129		NA19098	1	-0.18	chr1	55261860	55268038	6178	12
chp-Confirmed	129		NA19137	1	-0.29	chr1	55255342	55259192	3850	8
chp-Confirmed	129		NA19192	3	0.28	chr1	55260310	55268038	7728	15
chp-Confirmed	129		NA19200	1	-0.21	chr1	55262565	55268038	5473	11
chp-Confirmed	129		NA19201	3	0.18	chr1	55261860	55265830	3970	8
chp-Confirmed	129		NA19203	3	0.25	chr1	55255342	55268038	12696	24
chp-Confirmed	129		NA19204	3	0.36	chr1	55262565	55266349	3784	8
chp-Confirmed	129		NA19240	1	-0.42	chr1	55255342	55259192	3850	8
chp-Confirmed	130		NA18500	3	0.21	chr1	55608980	55633431	24451	50
chp-Confirmed	130		NA18501	3	0.34	chr1	55616955	55627942	10987	23
chp-Confirmed	130		NA18502	3	0.38	chr1	55624011	55627942	3931	9
chp-Confirmed	130		NA18507	1	-0.27	chr1	55624011	55629439	5428	12
chp-Confirmed	130		NA18521	1	-0.25	chr1	55619459	55633431	13972	29
chp-Confirmed	130		NA18854	1	-0.43	chr1	55624011	55627942	3931	9
chp-Confirmed	130		NA18859	1	-0.18	chr1	55608980	55633431	24451	50
chp-Confirmed	130		NA18860	1	-0.20	chr1	55608980	55628441	19461	40
chp-Confirmed	130		NA18860	3	0.24	chr1	55628940	55633431	4491	10
chp-Confirmed	130		NA18861	3	0.38	chr1	55623451	55633431	9980	21
chp-Confirmed	130		NA18871	3	0.30	chr1	55628441	55633431	4990	11
chp-Confirmed	130		NA18912	3	0.21	chr1	55608980	55633431	24451	50
chp-Confirmed	130		NA19092	3	0.39	chr1	55621954	55625447	3493	8
chp-Confirmed	130		NA19093	3	0.28	chr1	55619958	55625447	5489	12
chp-Confirmed	130		NA19098	3	0.32	chr1	55608980	55625447	16467	34
chp-Confirmed	130		NA19103	3	0.26	chr1	55619459	55627942	8483	18
chp-Confirmed	130		NA19120	1	-0.33	chr1	55618461	55625447	6986	15
chp-Confirmed	130		NA19127	1	-0.34	chr1	55624948	55627942	2994	7
chp-Confirmed	130		NA19129	1	-0.20	chr1	55608980	55627942	18962	39
chp-Confirmed	130		NA19138	1	-0.22	chr1	55613471	55624011	10540	22
chp-Confirmed	130		NA19139	1	-0.29	chr1	55608980	55627942	18962	39
chp-Confirmed	130		NA19144	3	0.26	chr1	55608980	55633431	24451	50
chp-Confirmed	130		NA19145	3	0.17	chr1	55608980	55633431	24451	50
chp-Confirmed	130		NA19152	3	0.17	chr1	55608980	55633431	24451	50
chp-Confirmed	130		NA19153	3	0.23	chr1	55608980	55633431	24451	46
chp-Confirmed	130		NA19154	3	0.30	chr1	55608980	55633431	24451	46
chp-Confirmed	130		NA19160	3	0.22	chr1	55608980	55633431	24451	50
chp-Confirmed	130		NA19194	3	0.20	chr1	55608980	55633431	24451	50
chp-Confirmed	130		NA19201	3	0.31	chr1	55608980	55633431	24451	50
chp-Confirmed	130		NA19202	3	0.31	chr1	55621954	55627942	5988	13
chp-Confirmed	130		NA19203	1	-0.41	chr1	55618461	55624948	6487	14
chp-Confirmed	130		NA19204	1	-0.25	chr1	55616955	55629439	12484	26
chp-Confirmed	130		NA19205	1	-0.30	chr1	55618461	55624948	6487	14
chp-Confirmed	130		NA19206	1	-0.37	chr1	55625447	55627942	2495	6
chp-Confirmed	130		NA19223	1	-0.23	chr1	55613471	55627942	14471	30
chp-Confirmed	130		NA19238	3	0.33	chr1	55618986	55625447	6461	14
chp-Confirmed	131		NA19098	1	-0.18	chr1	56864899	56871563	6664	45
chp-Confirmed	131		NA19200	1	-0.28	chr1	56864899	56871563	6664	45
chp-Confirmed	131		NA19202	1	-0.22	chr1	56864899	56871563	6664	45
chp-Confirmed	132		NA18501	1	-0.20	chr1	56871906	56873180	1274	36
chp-Confirmed	132		NA18515	1	-0.18	chr1	56871906	56873180	1274	36
chp-Confirmed	132		NA19098	1	-0.23	chr1	56871906	56873180	1274	36
chp-Confirmed	132		NA19200	1	-0.32	chr1	56871906	56873180	1274	36
chp-Confirmed	132		NA19202	1	-0.26	chr1	56871906	56873180	1274	36
chp-Confirmed	133		NA18501	1	-0.18	chr1	56873376	56878962	5586	44
chp-Confirmed	133		NA18515	1	-0.18	chr1	56873376	56878962	5586	44
chp-Confirmed	133		NA19192	1	-0.31	chr1	56877138	56877708	570	6
chp-Confirmed	133		NA19200	1	-0.24	chr1	56873376	56878962	5586	44
chp-Confirmed	133		NA19202	1	-0.17	chr1	56873376	56878962	5586	44
chp-Confirmed	134		NA18861	1	-0.29	chr1	58420208	58421580	1372	50
chp-Confirmed	134		NA18863	1	-0.34	chr1	58420208	58421580	1372	50
chp-Confirmed	134		NA19093	1	-0.45	chr1	58420208	58421580	1372	50
chp-Confirmed	134		NA19094	1	-0.35	chr1	58420208	58421580	1372	50
chp-Confirmed	134		NA19193	1	-0.30	chr1	58420208	58421580	1372	50
chp-Confirmed	134		NA19194	1	-0.33	chr1	58420208	58421580	1372	50
chp-Confirmed	134		NA19204	1	-0.25	chr1	58420208	58421580	1372	50
chp-Confirmed	134		NA19205	1	-0.40	chr1	58420208	58421580	1372	50
chp-Confirmed	135		NA18500	1	-0.36	chr1	58516757	58517326	569	51
chp-Confirmed	135		NA18501	4	0.45	chr1	58516757	58517326	569	51
chp-Confirmed	135		NA18502	1	-0.20	chr1	58516757	58517326	569	51
chp-Confirmed	135		NA18504	1	-0.27	chr1	58516757	58517326	569	51
chp-Confirmed	135		NA18506	3	0.25	chr1	58516831	58517326	495	46
chp-Confirmed	135		NA18515	1	-0.28	chr1	58516853	58517326	473	44
chp-Confirmed	135		NA18516	3	0.31	chr1	58516757	58517326	569	51
chp-Confirmed	135		NA18517	4	0.85	chr1	58516757	58517304	547	40
chp-Confirmed	135		NA18521	1	-0.30	chr1	58516757	58517326	569	51
chp-Confirmed	135		NA18522	1	-0.31	chr1	58516757	58517326	569	51
chp-Confirmed	135		NA18854	1	-0.43	chr1	58516757	58517326	569	51
chp-Confirmed	135		NA18855	4	0.97	chr1	58516757	58517326	569	51
chp-Confirmed	135		NA18857	3	0.22	chr1	58516757	58517326	569	51
chp-Confirmed	135		NA18862	4	0.80	chr1	58516757	58517326	569	51
chp-Confirmed	135		NA18863	4	0.89	chr1	58516757	58517326	569	51
chp-Confirmed	135		NA18870	3	0.34	chr1	58516842	58517205	363	34
chp-Confirmed	135		NA18871	4	0.85	chr1	58516757	58517326	569	38
chp-Confirmed	135		NA18872	4	0.88	chr1	58516757	58517326	569	51
chp-Confirmed	135		NA18912	1	-0.20	chr1	58516757	58517326	569	51
chp-Confirmed	135		NA18913	4	1.21	chr1	58516757	58517326	569	37
chp-Confirmed	135		NA18914	4	0.78	chr1	58516757	58517326	569	42
chp-Confirmed	135		NA19092	3	0.41	chr1	58516831	58517326	495	46
chp-Confirmed	135		NA19093	4	1.23	chr1	58516757	58517326	569	46
chp-Confirmed	135		NA19094	1	-0.20	chr1	58516757	58517326	569	51
chp-Confirmed	135		NA19098	3	0.18	chr1	58516757	58517326	569	51
chp-Confirmed	135		NA19099	1	-0.18	chr1	58516757	58517326	569	51
chp-Confirmed	135		NA19100	1	-0.22	chr1	58516757	58517326	569	51
chp-Confirmed	135		NA19103	3	0.23	chr1	58516757	58517326	569	51
chp-Confirmed	135		NA19119	1	-0.41	chr1	58516757	58517326	569	51
chp-Confirmed	135		NA19120	1	-0.44	chr1	58516842	58517326	484	45
chp-Confirmed	135		NA19127	4	0.77	chr1	58516757	58517304	547	40
chp-Confirmed	135		NA19129	4	1.31	chr1	58516757	58517326	569	42
chp-Confirmed	135		NA19131	1	-0.47	chr1	58516864	58517326	462	43
chp-Confirmed	135		NA19132	1	-0.43	chr1	58516757	58517326	569	51
chp-Confirmed	135		NA19142	1	-0.18	chr1	58516757	58517326	569	51
chp-Confirmed	135		NA19143	1	-0.24	chr1	58516757	58517326	569	51
chp-Confirmed	135		NA19153	3	0.18	chr1	58516757	58517326	569	51
chp-Confirmed	135		NA19154	3	0.24	chr1	58516757	58517326	569	51
chp-Confirmed	135		NA19160	1	-0.22	chr1	58516757	58517326	569	51
chp-Confirmed	135		NA19161	1	-0.38	chr1	58516757	58517326	569	51
chp-Confirmed	135		NA19172	1	-0.18	chr1	58517062	58517293	231	22
chp-Confirmed	135		NA19192	1	-0.51	chr1	58516757	58517326	569	51
chp-Confirmed	135		NA19203	1	-0.56	chr1	58516853	58517326	473	44
chp-Confirmed	135		NA19204	1	-0.33	chr1	58516757	58517326	569	51
chp-Confirmed	135		NA19205	1	-0.44	chr1	58516757	58517326	569	51
[truncated: 99,177 more rows]
