# Supplementary material for: High resolution discovery and confirmation of copy number variants in 90 Yoruba Nigerians
Source: Genome Biol. 2009 Nov 9;10(11):R125. doi: 10.1186/gb-2009-10-11-r125 (PMC3091319; doi:10.1186/gb-2009-10-11-r125)
Supplement: Additional data file 7 — Observed events on the CNV-typing array in the 90 Yoruba at 1,153 CNVs reported in the McCarroll et al. [14] study (listed as chp-McCarroll2008) and at regions from the Levy et al. [18] and Wheeler et al. [19] studies as summarized in Table 4 (listed as chp-LevyWheel, chp-LevyOnly, and chp-WheelerOnly). [file gb-2009-10-11-r125-S7.TXT]

DataSet	VarID	AltID	DNA_ID	Call	LogRatio	chrom	start	end	Length	NumProbes
chp-McCarroll_2008	Variation_37940		NA18500	1	-0.3177	chr1	10293319	10300520	7201	24
chp-McCarroll_2008	Variation_38010		NA18500	3	0.2774	chr1	34875285	34877055	1770	7
chp-McCarroll_2008	Variation_38179		NA18500	3	0.2226	chr1	38901222	38908746	7524	33
chp-McCarroll_2008	Variation_38183		NA18500	1	-0.4986	chr1	59819575	59822105	2530	7
chp-McCarroll_2008	Variation_37913		NA18500	1	-0.4252	chr1	64616952	64621480	4528	17
chp-McCarroll_2008	Variation_38853		NA18500	1	-0.2016	chr1	108747997	108748042	45	6
chp-McCarroll_2008	Variation_38854		NA18500	1	-0.2665	chr1	119924571	119940799	16228	67
chp-McCarroll_2008	Variation_38795		NA18500	1	-0.4007	chr1	150822595	150853146	30551	54
chp-McCarroll_2008	Variation_38770		NA18500	1	-0.1859	chr1	153927898	153929887	1989	18
chp-McCarroll_2008	Variation_37782		NA18500	3	0.4420	chr1	164451136	164451801	665	26
chp-McCarroll_2008	Variation_38057		NA18500	1	-0.5532	chr1	173063210	173068355	5145	45
chp-McCarroll_2008	Variation_38015		NA18500	1	-0.3076	chr1	177597521	177599870	2349	28
chp-McCarroll_2008	Variation_37644		NA18500	3	0.2514	chr1	182051719	182051779	60	7
chp-McCarroll_2008	Variation_38122		NA18500	1	-0.2209	chr1	194997931	195000636	2705	6
chp-McCarroll_2008	Variation_38098		NA18500	4	0.4848	chr1	197378082	197380386	2304	25
chp-McCarroll_2008	Variation_38802		NA18500	0	-0.9191	chr1	208148324	208150515	2191	11
chp-McCarroll_2008	Variation_38166		NA18500	3	0.1890	chr1	208671436	208678966	7530	31
chp-McCarroll_2008	Variation_38068		NA18500	3	0.2444	chr1	246816553	246863820	47267	45
chp-McCarroll_2008	Variation_38766		NA18500	3	0.2314	chr1	246934073	246939171	5098	10
chp-McCarroll_2008	Variation_37988		NA18500	3	0.2580	chr10	61034176	61035226	1050	16
chp-McCarroll_2008	Variation_37921		NA18500	3	0.2405	chr10	67013462	67013956	494	39
chp-McCarroll_2008	Variation_38792		NA18500	3	0.3142	chr10	77927121	77930577	3456	31
chp-McCarroll_2008	Variation_38188		NA18500	1	-0.3191	chr10	102352041	102352101	60	7
chp-McCarroll_2008	Variation_38091		NA18500	0	-1.2040	chr10	107047059	107049113	2054	41
chp-McCarroll_2008	Variation_38192		NA18500	1	-0.6048	chr10	132208585	132210090	1505	26
chp-McCarroll_2008	Variation_37784		NA18500	3	0.2795	chr10	135094737	135095478	741	51
chp-McCarroll_2008	Variation_38816		NA18500	1	-0.3089	chr11	4210294	4291849	81555	22
chp-McCarroll_2008	Variation_38231		NA18500	3	0.1889	chr11	4515981	4518640	2659	8
chp-McCarroll_2008	Variation_38836		NA18500	3	0.2001	chr11	4924711	4933423	8712	34
chp-McCarroll_2008	Variation_38003		NA18500	1	-0.3010	chr11	5829033	5839652	10619	38
chp-McCarroll_2008	Variation_38039		NA18500	3	0.4467	chr11	7769657	7784399	14742	19
chp-McCarroll_2008	Variation_38226		NA18500	1	-0.5021	chr11	25565573	25581199	15626	27
chp-McCarroll_2008	Variation_38228		NA18500	1	-0.4855	chr11	30129381	30133341	3960	38
chp-McCarroll_2008	Variation_38029		NA18500	1	-0.4641	chr11	42770638	42774525	3887	34
chp-McCarroll_2008	Variation_38079		NA18500	1	-0.3440	chr11	55131369	55208599	77230	48
chp-McCarroll_2008	Variation_38236		NA18500	3	0.1786	chr11	55279718	55282022	2304	17
chp-McCarroll_2008	Variation_37861		NA18500	0	-2.0249	chr11	79650683	79659803	9120	28
chp-McCarroll_2008	Variation_38764		NA18500	1	-0.1932	chr11	90207840	90210566	2726	48
chp-McCarroll_2008	Variation_37906		NA18500	1	-0.4309	chr11	104429134	104436402	7268	46
chp-McCarroll_2008	Variation_37675		NA18500	3	0.2847	chr12	401784	413743	11959	38
chp-McCarroll_2008	Variation_38791		NA18500	3	0.2952	chr12	9524650	9619497	94847	122
chp-McCarroll_2008	Variation_38028		NA18500	3	0.2075	chr12	10475047	10486694	11647	17
chp-McCarroll_2008	Variation_38837		NA18500	1	-0.1875	chr12	11403980	11434583	30603	25
chp-McCarroll_2008	Variation_37994		NA18500	1	-0.5660	chr12	27987264	27988898	1634	36
chp-McCarroll_2008	Variation_37823		NA18500	0	-1.0786	chr12	33278399	33286561	8162	23
chp-McCarroll_2008	Variation_38261		NA18500	1	-0.2862	chr12	34149972	34153644	3672	18
chp-McCarroll_2008	Variation_38128		NA18500	3	0.3744	chr12	44192139	44195723	3584	29
chp-McCarroll_2008	Variation_37995		NA18500	1	-0.2361	chr12	98319476	98322756	3280	11
chp-McCarroll_2008	Variation_38247		NA18500	3	0.1899	chr12	118474060	118474411	351	40
chp-McCarroll_2008	Variation_38252		NA18500	1	-0.3690	chr12	126159040	126169519	10479	22
chp-McCarroll_2008	Variation_38861		NA18500	4	0.6658	chr12	130483737	130484826	1089	51
chp-McCarroll_2008	Variation_37673		NA18500	4	0.6427	chr12	132281611	132281681	70	8
chp-McCarroll_2008	Variation_38059		NA18500	1	-0.2577	chr13	31430687	31436365	5678	35
chp-McCarroll_2008	Variation_37958		NA18500	1	-0.4142	chr13	38645859	38649079	3220	27
chp-McCarroll_2008	Variation_38287		NA18500	1	-0.6321	chr13	66945215	66952145	6930	40
chp-McCarroll_2008	Variation_37686		NA18500	3	0.2806	chr14	19591290	19608920	17630	44
chp-McCarroll_2008	Variation_37915		NA18500	3	0.3382	chr14	22164712	22165276	564	31
chp-McCarroll_2008	Variation_38297		NA18500	3	0.2117	chr14	35742330	35744781	2451	44
chp-McCarroll_2008	Variation_38316		NA18500	1	-0.2530	chr15	18432141	18449410	17269	20
chp-McCarroll_2008	Variation_38952		NA18500	3	0.3507	chr15	19812583	20013037	200454	71
chp-McCarroll_2008	Variation_38818		NA18500	1	-0.1901	chr15	22227072	22267182	40110	7
chp-McCarroll_2008	Variation_38322		NA18500	1	-0.3713	chr15	22972731	22975139	2408	15
chp-McCarroll_2008	Variation_38874		NA18500	1	-0.3488	chr15	30292607	30299505	6898	23
chp-McCarroll_2008	Variation_38819		NA18500	1	-0.6267	chr15	32488296	32617287	128991	446
chp-McCarroll_2008	Variation_38326		NA18500	3	0.2819	chr15	40192342	40193150	808	8
chp-McCarroll_2008	Variation_38116		NA18500	3	0.2092	chr15	74678464	74680564	2100	10
chp-McCarroll_2008	Variation_38089		NA18500	3	0.1875	chr15	82332431	82334526	2095	34
chp-McCarroll_2008	Variation_37843		NA18500	3	0.3773	chr16	14938147	14948983	10836	10
chp-McCarroll_2008	Variation_37692		NA18500	3	0.3021	chr16	15888832	15931535	42703	45
chp-McCarroll_2008	Variation_37793		NA18500	1	-0.3648	chr16	34592833	34604745	11912	9
chp-McCarroll_2008	Variation_38092		NA18500	3	0.3963	chr16	76930136	76942046	11910	31
chp-McCarroll_2008	Variation_37886		NA18500	3	0.1923	chr16	77617711	77620641	2930	37
chp-McCarroll_2008	Variation_38353		NA18500	1	-0.4352	chr17	25204989	25205754	765	18
chp-McCarroll_2008	Variation_38354		NA18500	3	0.1847	chr17	26040602	26043627	3025	11
chp-McCarroll_2008	Variation_38806		NA18500	0	-1.3592	chr17	36676627	36684012	7385	36
chp-McCarroll_2008	Variation_37949		NA18500	1	-0.5719	chr17	36764773	36775676	10903	23
chp-McCarroll_2008	Variation_38843		NA18500	1	-0.3832	chr17	41769839	42106800	336961	388
chp-McCarroll_2008	Variation_38063		NA18500	1	-0.4493	chr18	36514434	36519369	4935	34
chp-McCarroll_2008	Variation_38375		NA18500	1	-0.5720	chr18	61788061	61791068	3007	32
chp-McCarroll_2008	Variation_37705		NA18500	3	0.3233	chr19	15648349	15649334	985	97
chp-McCarroll_2008	Variation_38381		NA18500	1	-0.2677	chr19	39836031	39838511	2480	17
chp-McCarroll_2008	Variation_38890		NA18500	1	-0.1865	chr19	55953438	55954282	844	18
chp-McCarroll_2008	Variation_38390		NA18500	3	0.1875	chr19	61896198	61903191	6993	33
chp-McCarroll_2008	Variation_38391		NA18500	3	0.3861	chr19	62166862	62167086	224	17
chp-McCarroll_2008	Variation_38789		NA18500	1	-0.6289	chr2	35831441	35841216	9775	26
chp-McCarroll_2008	Variation_37996		NA18500	1	-0.3068	chr2	41092163	41099053	6890	26
chp-McCarroll_2008	Variation_38896		NA18500	3	0.1908	chr2	56179438	56181496	2058	43
chp-McCarroll_2008	Variation_37972		NA18500	1	-0.6862	chr2	89639340	89905768	266428	205
chp-McCarroll_2008	Variation_38393		NA18500	3	0.3713	chr2	101763421	101766741	3320	21
chp-McCarroll_2008	Variation_38769		NA18500	0	-0.7360	chr2	106247233	106251512	4279	29
chp-McCarroll_2008	Variation_37900		NA18500	1	-0.4838	chr2	115113001	115117321	4320	17
chp-McCarroll_2008	Variation_38134		NA18500	1	-0.4669	chr2	146581134	146583122	1988	8
chp-McCarroll_2008	Variation_37930		NA18500	3	0.2273	chr2	180126498	180130353	3855	16
chp-McCarroll_2008	Variation_38414		NA18500	1	-0.4496	chr2	184965377	184972949	7572	22
chp-McCarroll_2008	Variation_38418		NA18500	1	-0.4592	chr2	211480405	211486574	6169	32
chp-McCarroll_2008	Variation_37888		NA18500	3	0.2011	chr20	4394576	4397995	3419	57
chp-McCarroll_2008	Variation_37880		NA18500	1	-0.4869	chr20	15259385	15265947	6562	35
chp-McCarroll_2008	Variation_38446		NA18500	3	0.2240	chr20	58547135	58552371	5236	35
chp-McCarroll_2008	Variation_38804		NA18500	0	-0.9405	chr21	43794765	43797205	2440	40
chp-McCarroll_2008	Variation_38463		NA18500	1	-0.5083	chr3	1010073	1014161	4088	28
chp-McCarroll_2008	Variation_38493		NA18500	3	0.1885	chr3	30970577	30973710	3133	30
chp-McCarroll_2008	Variation_38100		NA18500	1	-0.2645	chr3	46784203	46818650	34447	20
chp-McCarroll_2008	Variation_38499		NA18500	1	-0.5311	chr3	62687743	62690803	3060	35
chp-McCarroll_2008	Variation_38464		NA18500	1	-0.6579	chr3	102152221	102153541	1320	43
chp-McCarroll_2008	Variation_38109		NA18500	1	-0.3431	chr3	127156134	127158584	2450	26
chp-McCarroll_2008	Variation_38805		NA18500	4	0.4848	chr3	163995577	164106064	110487	55
chp-McCarroll_2008	Variation_38060		NA18500	1	-0.3308	chr3	190846385	190847245	860	6
chp-McCarroll_2008	Variation_38486		NA18500	1	-0.3872	chr3	198792824	198798278	5454	25
chp-McCarroll_2008	Variation_38529		NA18500	1	-0.1942	chr4	15376066	15377560	1494	10
chp-McCarroll_2008	Variation_38551		NA18500	3	0.1966	chr4	39263033	39265153	2120	19
chp-McCarroll_2008	Variation_38553		NA18500	3	0.1830	chr4	41100922	41102294	1372	38
chp-McCarroll_2008	Variation_37732		NA18500	0	-1.4538	chr4	59668013	59668103	90	11
chp-McCarroll_2008	Variation_38085		NA18500	1	-0.3959	chr4	63352559	63354180	1621	12
chp-McCarroll_2008	Variation_38562		NA18500	1	-0.4982	chr4	65502603	65522433	19830	55
chp-McCarroll_2008	Variation_38523		NA18500	1	-0.2754	chr4	137578777	137583547	4770	18
chp-McCarroll_2008	Variation_37831		NA18500	1	-0.2164	chr4	172611497	172614473	2976	26
chp-McCarroll_2008	Variation_37838		NA18500	0	-1.5049	chr4	173661577	173665114	3537	26
chp-McCarroll_2008	Variation_38538		NA18500	1	-0.5276	chr4	178612989	178623431	10442	41
chp-McCarroll_2008	Variation_37893		NA18500	1	-0.2132	chr5	17684644	17697981	13337	11
chp-McCarroll_2008	Variation_37956		NA18500	1	-0.4731	chr5	28254678	28258398	3720	21
chp-McCarroll_2008	Variation_37841		NA18500	4	1.4274	chr5	57361905	57369213	7308	37
chp-McCarroll_2008	Variation_37966		NA18500	1	-0.4669	chr5	57992622	57994832	2210	27
chp-McCarroll_2008	Variation_38581		NA18500	1	-0.4663	chr5	101201296	101234550	33254	27
chp-McCarroll_2008	Variation_38808		NA18500	3	0.3624	chr5	114784536	114784860	324	13
chp-McCarroll_2008	Variation_38590		NA18500	1	-0.2072	chr5	135354077	135362071	7994	13
chp-McCarroll_2008	Variation_37968		NA18500	1	-0.3414	chr5	140204078	140223936	19858	94
chp-McCarroll_2008	Variation_38130		NA18500	0	-0.8832	chr5	150185961	150198468	12507	34
chp-McCarroll_2008	Variation_38012		NA18500	1	-0.5586	chr5	155409435	155415287	5852	14
chp-McCarroll_2008	Variation_38596		NA18500	1	-0.5574	chr5	155510026	155522654	12628	44
chp-McCarroll_2008	Variation_38129		NA18500	3	0.1851	chr6	26845179	26872976	27797	90
chp-McCarroll_2008	Variation_38638		NA18500	1	-0.2922	chr6	31503448	31503635	187	16
chp-McCarroll_2008	Variation_37840		NA18500	1	-0.3713	chr6	32557959	32560724	2765	36
chp-McCarroll_2008	Variation_38000		NA18500	1	-0.2043	chr6	34046936	34050659	3723	64
chp-McCarroll_2008	Variation_37918		NA18500	1	-0.4266	chr6	78938240	78954757	16517	31
chp-McCarroll_2008	Variation_38048		NA18500	3	0.1862	chr6	79578057	79581381	3324	13
chp-McCarroll_2008	Variation_38648		NA18500	3	0.1990	chr6	87466678	87467828	1150	6
chp-McCarroll_2008	Variation_37951		NA18500	1	-0.5889	chr6	93632734	93635326	2592	17
chp-McCarroll_2008	Variation_38788		NA18500	1	-0.2938	chr6	103845474	103868114	22640	28
chp-McCarroll_2008	Variation_38631		NA18500	3	0.3801	chr6	162419077	162420239	1162	8
chp-McCarroll_2008	Variation_38799		NA18500	1	-0.6120	chr6	165647819	165651842	4023	25
chp-McCarroll_2008	Variation_37751		NA18500	1	-0.6711	chr6	168119109	168312307	193198	27
chp-McCarroll_2008	Variation_38633		NA18500	1	-0.1853	chr6	168616497	168619682	3185	50
chp-McCarroll_2008	Variation_37911		NA18500	1	-0.5222	chr7	13074859	13085319	10460	21
chp-McCarroll_2008	Variation_37898		NA18500	1	-0.4777	chr7	15055992	15058589	2597	50
chp-McCarroll_2008	Variation_38672		NA18500	1	-0.5039	chr7	24268743	24279241	10498	30
chp-McCarroll_2008	Variation_38684		NA18500	1	-0.5039	chr7	53423236	53433527	10291	41
chp-McCarroll_2008	Variation_38062		NA18500	3	0.3032	chr7	56729754	56736123	6369	32
chp-McCarroll_2008	Variation_38800		NA18500	1	-0.2122	chr7	70058956	70064074	5118	62
chp-McCarroll_2008	Variation_37916		NA18500	3	0.2195	chr7	102139098	102143889	4791	26
chp-McCarroll_2008	Variation_38653		NA18500	1	-0.5176	chr7	110835989	110843311	7322	9
chp-McCarroll_2008	Variation_38794		NA18500	4	0.8280	chr7	125833293	125833843	550	6
chp-McCarroll_2008	Variation_38807		NA18500	3	0.3066	chr7	141694178	141712482	18304	23
chp-McCarroll_2008	Variation_38135		NA18500	3	0.2289	chr7	142155870	142167154	11284	27
chp-McCarroll_2008	Variation_37836		NA18500	3	0.1802	chr7	157815063	157824758	9695	22
chp-McCarroll_2008	Variation_38713		NA18500	1	-0.2637	chr8	2140574	2145133	4559	21
chp-McCarroll_2008	Variation_38850		NA18500	0	-1.3098	chr8	2242275	2246634	4359	10
chp-McCarroll_2008	Variation_38915		NA18500	3	0.3534	chr8	4013992	4019154	5162	30
chp-McCarroll_2008	Variation_37990		NA18500	3	0.1845	chr8	24205209	24206987	1778	13
chp-McCarroll_2008	Variation_37820		NA18500	4	0.9860	chr8	32802732	32807907	5175	23
chp-McCarroll_2008	Variation_38082		NA18500	1	-0.4972	chr8	58280523	58291279	10756	8
chp-McCarroll_2008	Variation_37922		NA18500	3	0.2032	chr8	63380153	63386483	6330	31
chp-McCarroll_2008	Variation_37998		NA18500	1	-0.5668	chr8	72377879	72379133	1254	20
chp-McCarroll_2008	Variation_37984		NA18500	1	-0.4793	chr8	75482119	75490041	7922	18
chp-McCarroll_2008	Variation_38136		NA18500	1	-0.4183	chr8	112363503	112364418	915	16
chp-McCarroll_2008	Variation_38699		NA18500	1	-0.1832	chr8	115223767	115233373	9606	9
chp-McCarroll_2008	Variation_37923		NA18500	3	0.2167	chr8	130211872	130213636	1764	19
chp-McCarroll_2008	Variation_38743		NA18500	1	-0.5947	chr9	508620	516231	7611	6
chp-McCarroll_2008	Variation_37874		NA18500	1	-0.3818	chr9	38476244	38481475	5231	20
chp-McCarroll_2008	Variation_38097		NA18500	3	0.1925	chr9	43694223	43731119	36896	9
chp-McCarroll_2008	Variation_38945		NA18500	1	-0.3269	chr9	68198971	68199257	286	12
chp-McCarroll_2008	Variation_38919		NA18500	3	0.2207	chr9	114894661	114906731	12070	11
chp-McCarroll_2008	Variation_38790		NA18500	1	-0.3269	chr9	137353933	137356190	2257	41
chp-McCarroll_2008	Variation_38768		NA18500	3	0.2676	chrX	56687602	56688806	1204	29
chp-McCarroll_2008	Variation_38758		NA18500	3	0.1942	chrX	76053895	76057339	3444	12
chp-McCarroll_2008	Variation_38767		NA18500	3	0.1868	chrX	139324164	139328686	4522	18
chp-McCarroll_2008	Variation_37940		NA18501	1	-0.3890	chr1	10293319	10300520	7201	24
chp-McCarroll_2008	Variation_38931		NA18501	1	-0.2306	chr1	12832393	12849603	17210	11
chp-McCarroll_2008	Variation_38949		NA18501	1	-0.2794	chr1	17067835	17107639	39804	52
chp-McCarroll_2008	Variation_37913		NA18501	1	-0.4671	chr1	64615537	64620914	5377	20
chp-McCarroll_2008	Variation_38099		NA18501	1	-0.2285	chr1	108538885	108539015	130	14
chp-McCarroll_2008	Variation_38144		NA18501	1	-0.2584	chr1	111634402	111635067	665	6
chp-McCarroll_2008	Variation_38854		NA18501	1	-0.3695	chr1	119927405	119943383	15978	64
chp-McCarroll_2008	Variation_38856		NA18501	1	-0.2155	chr1	146785310	147054579	269269	238
chp-McCarroll_2008	Variation_38795		NA18501	1	-0.2314	chr1	150822595	150853146	30551	54
chp-McCarroll_2008	Variation_38151		NA18501	1	-0.2321	chr1	168638827	168647339	8512	20
chp-McCarroll_2008	Variation_38057		NA18501	1	-0.4292	chr1	173063210	173068355	5145	45
chp-McCarroll_2008	Variation_38159		NA18501	1	-0.1964	chr1	189983771	189985586	1815	20
chp-McCarroll_2008	Variation_38098		NA18501	4	0.5355	chr1	197378082	197380386	2304	25
chp-McCarroll_2008	Variation_38802		NA18501	1	-0.3224	chr1	208148324	208150515	2191	11
chp-McCarroll_2008	Variation_38068		NA18501	3	0.1852	chr1	246816553	246863820	47267	45
chp-McCarroll_2008	Variation_38766		NA18501	3	0.2335	chr1	246934073	246939171	5098	10
chp-McCarroll_2008	Variation_38043		NA18501	1	-0.4646	chr10	58880518	58880962	444	13
chp-McCarroll_2008	Variation_37988		NA18501	1	-0.3129	chr10	61034176	61035226	1050	16
chp-McCarroll_2008	Variation_38792		NA18501	3	0.2723	chr10	77927121	77930577	3456	31
chp-McCarroll_2008	Variation_38215		NA18501	3	0.1936	chr10	92917305	92918740	1435	7
chp-McCarroll_2008	Variation_38091		NA18501	0	-0.7244	chr10	107047059	107049113	2054	41
chp-McCarroll_2008	Variation_38754		NA18501	3	0.3304	chr10	114102093	114106779	4686	37
chp-McCarroll_2008	Variation_38192		NA18501	1	-0.4149	chr10	132208585	132210090	1505	26
chp-McCarroll_2008	Variation_37784		NA18501	3	0.2485	chr10	135099279	135144587	45308	102
chp-McCarroll_2008	Variation_37785		NA18501	3	0.2800	chr10	135178793	135224576	45783	17
chp-McCarroll_2008	Variation_37652		NA18501	1	-0.2326	chr10	135253136	135356393	103257	52
chp-McCarroll_2008	Variation_38053		NA18501	1	-0.2768	chr11	5744808	5765707	20899	38
chp-McCarroll_2008	Variation_38039		NA18501	3	0.4273	chr11	7769657	7784399	14742	19
chp-McCarroll_2008	Variation_38220		NA18501	1	-0.2083	chr11	11258401	11262020	3619	45
chp-McCarroll_2008	Variation_38226		NA18501	1	-0.4001	chr11	25565573	25584204	18631	32
chp-McCarroll_2008	Variation_38228		NA18501	1	-0.3680	chr11	30129381	30133341	3960	38
chp-McCarroll_2008	Variation_38029		NA18501	1	-0.3855	chr11	42770658	42774525	3867	33
chp-McCarroll_2008	Variation_38025		NA18501	3	0.2203	chr11	54750620	54784768	34148	23
chp-McCarroll_2008	Variation_38236		NA18501	3	0.1892	chr11	55279015	55279781	766	14
chp-McCarroll_2008	Variation_37788		NA18501	1	-0.2003	chr11	58569045	58609703	40658	30
chp-McCarroll_2008	Variation_38239		NA18501	1	-0.4455	chr11	75820744	75825844	5100	27
chp-McCarroll_2008	Variation_37861		NA18501	1	-0.5519	chr11	79650683	79659803	9120	28
chp-McCarroll_2008	Variation_38240		NA18501	3	0.2059	chr11	80553522	80554277	755	6
chp-McCarroll_2008	Variation_37675		NA18501	1	-0.6140	chr12	399534	401505	1971	145
chp-McCarroll_2008	Variation_37899		NA18501	3	0.1928	chr12	2116146	2121378	5232	25
chp-McCarroll_2008	Variation_37828		NA18501	1	-0.3070	chr12	8449784	8475825	26041	71
chp-McCarroll_2008	Variation_38791		NA18501	3	0.4181	chr12	9524650	9531838	7188	41
chp-McCarroll_2008	Variation_38256		NA18501	4	0.5070	chr12	15459257	15459317	60	7
chp-McCarroll_2008	Variation_37994		NA18501	3	0.2879	chr12	27988520	27988898	378	10
chp-McCarroll_2008	Variation_37987		NA18501	1	-0.2070	chr12	33195173	33198037	2864	14
chp-McCarroll_2008	Variation_37823		NA18501	3	0.3562	chr12	33278015	33283964	5949	17
chp-McCarroll_2008	Variation_38013		NA18501	1	-0.2528	chr12	34099695	34107535	7840	41
chp-McCarroll_2008	Variation_38261		NA18501	3	0.1899	chr12	34149972	34153644	3672	18
chp-McCarroll_2008	Variation_37677		NA18501	1	-0.6167	chr12	34354697	34360524	5827	6
chp-McCarroll_2008	Variation_37678		NA18501	1	-0.2095	chr12	62322432	62376167	53735	29
chp-McCarroll_2008	Variation_38019		NA18501	3	0.2132	chr12	69160860	69162300	1440	13
chp-McCarroll_2008	Variation_37995		NA18501	1	-0.2209	chr12	98319476	98322756	3280	11
chp-McCarroll_2008	Variation_38247		NA18501	3	0.2189	chr12	118474060	118474159	99	12
chp-McCarroll_2008	Variation_38252		NA18501	1	-0.2122	chr12	126159040	126169519	10479	22
chp-McCarroll_2008	Variation_37673		NA18501	4	0.4578	chr12	132281611	132281731	120	13
chp-McCarroll_2008	Variation_37683		NA18501	1	-0.2354	chr13	18111925	18164889	52964	10
chp-McCarroll_2008	Variation_38059		NA18501	3	0.3278	chr13	31430687	31435697	5010	31
chp-McCarroll_2008	Variation_37958		NA18501	1	-0.3718	chr13	38645859	38649079	3220	27
chp-McCarroll_2008	Variation_38132		NA18501	1	-0.4726	chr13	56656401	56676168	19767	64
chp-McCarroll_2008	Variation_38286		NA18501	1	-0.5011	chr13	65094583	65103666	9083	31
chp-McCarroll_2008	Variation_38287		NA18501	1	-0.5443	chr13	66945215	66952145	6930	40
chp-McCarroll_2008	Variation_38951		NA18501	1	-0.2651	chr14	19380478	19489414	108936	21
chp-McCarroll_2008	Variation_37686		NA18501	3	0.2870	chr14	19591290	19608920	17630	44
chp-McCarroll_2008	Variation_38296		NA18501	1	-0.5353	chr14	27738139	27740383	2244	18
chp-McCarroll_2008	Variation_38952		NA18501	3	0.3059	chr15	19812583	20064678	252095	241
chp-McCarroll_2008	Variation_38872		NA18501	3	0.3145	chr15	20612347	20618007	5660	15
chp-McCarroll_2008	Variation_38322		NA18501	3	0.2310	chr15	22972731	22981159	8428	50
chp-McCarroll_2008	Variation_37842		NA18501	1	-0.1935	chr15	28458123	28534894	76771	65
chp-McCarroll_2008	Variation_38874		NA18501	1	-0.3765	chr15	30292607	30299505	6898	23
chp-McCarroll_2008	Variation_38819		NA18501	1	-0.2547	chr15	32488296	32617287	128991	459
chp-McCarroll_2008	Variation_37904		NA18501	1	-0.4221	chr15	74127984	74131848	3864	11
chp-McCarroll_2008	Variation_38089		NA18501	3	0.2115	chr15	82332347	82334526	2179	40
chp-McCarroll_2008	Variation_37926		NA18501	1	-0.2020	chr16	19873994	19874122	128	6
chp-McCarroll_2008	Variation_38839		NA18501	1	-0.2108	chr16	32341575	32391617	50042	134
chp-McCarroll_2008	Variation_38092		NA18501	3	0.2233	chr16	76930136	76942046	11910	31
chp-McCarroll_2008	Variation_38361		NA18501	3	0.2275	chr17	6047245	6060372	13127	52
chp-McCarroll_2008	Variation_37697		NA18501	1	-0.1773	chr17	15591505	15600418	8913	35
chp-McCarroll_2008	Variation_38351		NA18501	1	-0.3880	chr17	19441384	19478088	36704	32
chp-McCarroll_2008	Variation_38353		NA18501	1	-0.3611	chr17	25204989	25205754	765	18
chp-McCarroll_2008	Variation_38806		NA18501	0	-0.9290	chr17	36676627	36684012	7385	36
chp-McCarroll_2008	Variation_38357		NA18501	1	-0.2109	chr17	40943185	41002998	59813	15
chp-McCarroll_2008	Variation_38756		NA18501	3	0.2793	chr17	41657472	41659002	1530	10
chp-McCarroll_2008	Variation_38843		NA18501	1	-0.2368	chr17	41757194	41792760	35566	65
chp-McCarroll_2008	Variation_38364		NA18501	1	-0.1777	chr18	14584033	14594142	10109	12
chp-McCarroll_2008	Variation_38373		NA18501	1	-0.2464	chr18	54084103	54085513	1410	15
chp-McCarroll_2008	Variation_38377		NA18501	1	-0.4333	chr18	63455819	63465793	9974	14
chp-McCarroll_2008	Variation_37704		NA18501	1	-0.1873	chr19	12378404	12406205	27801	21
chp-McCarroll_2008	Variation_37705		NA18501	3	0.2184	chr19	15644940	15647396	2456	9
chp-McCarroll_2008	Variation_38381		NA18501	1	-0.3741	chr19	39836031	39838511	2480	17
chp-McCarroll_2008	Variation_38887		NA18501	1	-0.2027	chr19	47987768	48147821	160053	22
chp-McCarroll_2008	Variation_38888		NA18501	1	-0.2172	chr19	48254494	48287521	33027	45
chp-McCarroll_2008	Variation_38084		NA18501	1	-0.3183	chr19	48399056	48446208	47152	12
chp-McCarroll_2008	Variation_38844		NA18501	3	0.3139	chr19	56834738	56839782	5044	14
chp-McCarroll_2008	Variation_38938		NA18501	1	-0.1888	chr19	58019859	58045129	25270	35
chp-McCarroll_2008	Variation_37709		NA18501	1	-0.3171	chr19	59488262	59488546	284	27
chp-McCarroll_2008	Variation_38391		NA18501	3	0.3764	chr19	62166750	62167086	336	25
chp-McCarroll_2008	Variation_38426		NA18501	1	-0.4447	chr2	35436945	35457903	20958	15
chp-McCarroll_2008	Variation_37996		NA18501	3	0.2134	chr2	41092163	41096153	3990	16
chp-McCarroll_2008	Variation_37972		NA18501	1	-0.2464	chr2	89639340	89905768	266428	209
chp-McCarroll_2008	Variation_38393		NA18501	3	0.2480	chr2	101763421	101766741	3320	21
chp-McCarroll_2008	Variation_38769		NA18501	1	-0.4997	chr2	106247233	106251512	4279	29
chp-McCarroll_2008	Variation_37969		NA18501	3	0.2005	chr2	130265763	130275033	9270	35
chp-McCarroll_2008	Variation_38115		NA18501	1	-0.1830	chr2	131940346	131942798	2452	8
chp-McCarroll_2008	Variation_38134		NA18501	1	-0.4112	chr2	146581134	146583122	1988	8
chp-McCarroll_2008	Variation_38410		NA18501	3	0.2352	chr2	174249203	174250379	1176	27
chp-McCarroll_2008	Variation_38074		NA18501	4	0.4683	chr2	179775445	179780426	4981	18
chp-McCarroll_2008	Variation_37930		NA18501	1	-0.2699	chr2	180126498	180130353	3855	16
chp-McCarroll_2008	Variation_38414		NA18501	1	-0.4209	chr2	184965377	184972949	7572	22
chp-McCarroll_2008	Variation_37714		NA18501	3	0.1931	chr2	205366296	205371950	5654	12
chp-McCarroll_2008	Variation_38418		NA18501	1	-0.3913	chr2	211480405	211486574	6169	32
chp-McCarroll_2008	Variation_38420		NA18501	1	-0.2748	chr2	226665075	226669519	4444	32
chp-McCarroll_2008	Variation_37839		NA18501	3	0.1936	chr20	1510167	1541502	31335	45
chp-McCarroll_2008	Variation_37880		NA18501	1	-0.4205	chr20	15259385	15265947	6562	35
chp-McCarroll_2008	Variation_38442		NA18501	1	-0.4237	chr20	38078180	38080258	2078	22
chp-McCarroll_2008	Variation_38955		NA18501	3	0.3402	chr21	9796188	9881260	85072	27
chp-McCarroll_2008	Variation_38448		NA18501	1	-0.3499	chr21	13837460	13838675	1215	52
chp-McCarroll_2008	Variation_38804		NA18501	1	-0.2657	chr21	43794765	43797205	2440	48
chp-McCarroll_2008	Variation_38460		NA18501	1	-0.2261	chr22	17006336	17008989	2653	8
chp-McCarroll_2008	Variation_38899		NA18501	3	0.1911	chr22	20717135	20721499	4364	7
chp-McCarroll_2008	Variation_38463		NA18501	1	-0.4653	chr3	1010073	1014161	4088	28
chp-McCarroll_2008	Variation_38485		NA18501	1	-0.2168	chr3	1892753	1892829	76	8
chp-McCarroll_2008	Variation_38499		NA18501	1	-0.3520	chr3	62687743	62690803	3060	35
chp-McCarroll_2008	Variation_37862		NA18501	1	-0.2470	chr3	75696240	75703140	6900	16
chp-McCarroll_2008	Variation_38505		NA18501	1	-0.2407	chr3	77913920	77914796	876	7
chp-McCarroll_2008	Variation_38506		NA18501	1	-0.2321	chr3	87975074	87984750	9676	41
chp-McCarroll_2008	Variation_38943		NA18501	1	-0.2725	chr3	126927019	126940213	13194	10
chp-McCarroll_2008	Variation_38805		NA18501	1	-0.5340	chr3	164007729	164034951	27222	14
chp-McCarroll_2008	Variation_37832		NA18501	3	0.4042	chr3	194360670	194365494	4824	24
chp-McCarroll_2008	Variation_38486		NA18501	1	-0.2250	chr3	198793397	198798278	4881	22
chp-McCarroll_2008	Variation_37733		NA18501	3	0.2720	chr4	5946348	5948364	2016	43
chp-McCarroll_2008	Variation_37807		NA18501	1	-0.2630	chr4	8983323	9019743	36420	7
chp-McCarroll_2008	Variation_38580		NA18501	3	0.2062	chr4	9881901	9883966	2065	38
chp-McCarroll_2008	Variation_38032		NA18501	3	0.2653	chr4	10006446	10007351	905	6
chp-McCarroll_2008	Variation_38552		NA18501	1	-0.1832	chr4	39387854	39389520	1666	30
chp-McCarroll_2008	Variation_38557		NA18501	1	-0.5660	chr4	44020382	44025580	5198	47
chp-McCarroll_2008	Variation_38562		NA18501	1	-0.2992	chr4	65502603	65522433	19830	55
chp-McCarroll_2008	Variation_38773		NA18501	4	0.4939	chr4	115394870	115401558	6688	17
chp-McCarroll_2008	Variation_38527		NA18501	3	0.1996	chr4	153010981	153014062	3081	28
chp-McCarroll_2008	Variation_37831		NA18501	0	-0.9660	chr4	172611497	172614473	2976	26
chp-McCarroll_2008	Variation_38538		NA18501	1	-0.5896	chr4	178612989	178623431	10442	41
chp-McCarroll_2008	Variation_38540		NA18501	1	-0.4068	chr4	178833731	178846387	12656	26
chp-McCarroll_2008	Variation_38542		NA18501	1	-0.2264	chr4	185223026	185226169	3143	35
chp-McCarroll_2008	Variation_37748		NA18501	1	-0.4575	chr5	910517	911529	1012	12
chp-McCarroll_2008	Variation_38583		NA18501	3	0.2023	chr5	10583374	10584899	1525	57
chp-McCarroll_2008	Variation_38605		NA18501	1	-0.6231	chr5	20472960	20479949	6989	50
chp-McCarroll_2008	Variation_37956		NA18501	1	-0.4252	chr5	28254678	28258398	3720	21
chp-McCarroll_2008	Variation_37841		NA18501	3	0.2389	chr5	57361905	57369213	7308	37
chp-McCarroll_2008	Variation_38808		NA18501	1	-0.2934	chr5	114784536	114784779	243	10
chp-McCarroll_2008	Variation_38596		NA18501	1	-0.4637	chr5	155510026	155522654	12628	44
chp-McCarroll_2008	Variation_37744		NA18501	3	0.3047	chr5	178662299	178790346	128047	65
chp-McCarroll_2008	Variation_38106		NA18501	1	-0.3476	chr5	180312062	180349358	37296	25
chp-McCarroll_2008	Variation_38638		NA18501	3	0.1865	chr6	31503448	31504671	1223	75
chp-McCarroll_2008	Variation_38775		NA18501	1	-0.2301	chr6	32701568	32709398	7830	11
chp-McCarroll_2008	Variation_38000		NA18501	3	0.2897	chr6	34050539	34050659	120	12
chp-McCarroll_2008	Variation_37810		NA18501	4	0.4586	chr6	74766454	74773629	7175	24
chp-McCarroll_2008	Variation_37918		NA18501	1	-0.4310	chr6	78938240	78954757	16517	31
chp-McCarroll_2008	Variation_37951		NA18501	1	-0.4445	chr6	93632734	93635326	2592	17
chp-McCarroll_2008	Variation_38788		NA18501	3	0.2076	chr6	103845474	103868114	22640	28
chp-McCarroll_2008	Variation_38103		NA18501	0	-1.1047	chr6	126225401	126228466	3065	41
chp-McCarroll_2008	Variation_38799		NA18501	3	0.1807	chr6	165647819	165651842	4023	25
chp-McCarroll_2008	Variation_38633		NA18501	4	0.4633	chr6	168619032	168619422	390	7
chp-McCarroll_2008	Variation_37967		NA18501	1	-0.2001	chr7	19145342	19147204	1862	50
chp-McCarroll_2008	Variation_38800		NA18501	3	0.2737	chr7	70058956	70064074	5118	62
chp-McCarroll_2008	Variation_37759		NA18501	3	0.1952	chr7	71908193	71916033	7840	24
chp-McCarroll_2008	Variation_38653		NA18501	1	-0.5950	chr7	110835989	110843311	7322	9
chp-McCarroll_2008	Variation_38661		NA18501	3	0.2152	chr7	131429054	131430779	1725	49
chp-McCarroll_2008	Variation_37894		NA18501	3	0.1839	chr8	2117248	2120433	3185	51
chp-McCarroll_2008	Variation_38713		NA18501	3	0.2604	chr8	2144419	2145133	714	13
chp-McCarroll_2008	Variation_38850		NA18501	0	-0.9090	chr8	2242275	2246634	4359	10
chp-McCarroll_2008	Variation_38913		NA18501	3	0.2823	chr8	3776528	3777014	486	7
chp-McCarroll_2008	Variation_38915		NA18501	3	0.2821	chr8	4013992	4019154	5162	30
chp-McCarroll_2008	Variation_38958		NA18501	1	-0.2099	chr8	7381800	7835051	453251	170
chp-McCarroll_2008	Variation_38725		NA18501	1	-0.2577	chr8	7892732	7901979	9247	6
chp-McCarroll_2008	Variation_38849		NA18501	1	-0.2099	chr8	12260504	12282159	21655	55
chp-McCarroll_2008	Variation_37990		NA18501	1	-0.3244	chr8	24201399	24206987	5588	41
chp-McCarroll_2008	Variation_37820		NA18501	4	0.9718	chr8	32802732	32807907	5175	23
chp-McCarroll_2008	Variation_38717		NA18501	1	-0.4693	chr8	40303047	40308607	5560	36
chp-McCarroll_2008	Variation_37943		NA18501	3	0.2920	chr8	55371630	55373332	1702	46
chp-McCarroll_2008	Variation_38082		NA18501	1	-0.2379	chr8	58280523	58291279	10756	8
chp-McCarroll_2008	Variation_37922		NA18501	1	-0.2889	chr8	63380153	63386483	6330	31
chp-McCarroll_2008	Variation_37914		NA18501	3	0.3872	chr8	102690110	102690616	506	14
chp-McCarroll_2008	Variation_38136		NA18501	1	-0.5162	chr8	112363503	112364418	915	16
chp-McCarroll_2008	Variation_38127		NA18501	1	-0.4645	chr9	23353166	23363330	10164	29
chp-McCarroll_2008	Variation_38922		NA18501	1	-0.2403	chr9	39019837	39964603	944766	113
chp-McCarroll_2008	Variation_38121		NA18501	1	-0.3475	chr9	44783294	44795544	12250	85
chp-McCarroll_2008	Variation_38924		NA18501	1	-0.2307	chr9	45240230	45502583	262353	255
chp-McCarroll_2008	Variation_37814		NA18501	1	-0.2220	chr9	134936582	134945805	9223	27
chp-McCarroll_2008	Variation_38736		NA18501	3	0.2300	chr9	135119780	135122651	2871	30
chp-McCarroll_2008	Variation_38790		NA18501	3	0.2516	chr9	137353933	137354762	829	20
chp-McCarroll_2008	Variation_38768		NA18501	3	0.2943	chrX	56679048	56688806	9758	25
chp-McCarroll_2008	Variation_38762		NA18501	0	-0.7439	chrX	109825396	109826908	1512	22
chp-McCarroll_2008	Variation_38767		NA18501	0	-0.7553	chrX	139324164	139328686	4522	18
chp-McCarroll_2008	Variation_38827		NA18501	1	-0.2104	chrY	24041118	24129884	88766	19
chp-McCarroll_2008	Variation_38829		NA18501	1	-0.2424	chrY	24729826	25409790	679964	230
chp-McCarroll_2008	Variation_38831		NA18501	1	-0.2279	chrY	26687111	26745017	57906	19
chp-McCarroll_2008	Variation_37940		NA18502	1	-0.4067	chr1	10293319	10300520	7201	24
chp-McCarroll_2008	Variation_38183		NA18502	1	-0.6539	chr1	59819575	59822105	2530	7
chp-McCarroll_2008	Variation_37834		NA18502	4	0.5629	chr1	72542333	72583658	41325	29
chp-McCarroll_2008	Variation_38781		NA18502	0	-1.0874	chr1	105820841	105823861	3020	21
chp-McCarroll_2008	Variation_37882		NA18502	1	-0.4502	chr1	109298681	109299554	873	6
chp-McCarroll_2008	Variation_38795		NA18502	1	-0.3176	chr1	150822595	150853146	30551	54
chp-McCarroll_2008	Variation_38046		NA18502	1	-0.4508	chr1	151028614	151035280	6666	22
chp-McCarroll_2008	Variation_38770		NA18502	1	-0.2278	chr1	153927898	153929887	1989	18
chp-McCarroll_2008	Variation_37782		NA18502	3	0.3503	chr1	164451136	164458609	7473	71
chp-McCarroll_2008	Variation_38057		NA18502	0	-1.8348	chr1	173063210	173068355	5145	45
chp-McCarroll_2008	Variation_38015		NA18502	1	-0.2830	chr1	177597521	177599870	2349	28
chp-McCarroll_2008	Variation_38122		NA18502	1	-0.5005	chr1	194997931	195066246	68315	34
chp-McCarroll_2008	Variation_38098		NA18502	3	0.3760	chr1	197378082	197380386	2304	25
chp-McCarroll_2008	Variation_38802		NA18502	0	-0.7721	chr1	208148324	208150515	2191	11
chp-McCarroll_2008	Variation_38112		NA18502	1	-0.1993	chr1	227883524	227886773	3249	37
chp-McCarroll_2008	Variation_38933		NA18502	3	0.1977	chr10	47118986	47121285	2299	12
chp-McCarroll_2008	Variation_38043		NA18502	1	-0.4725	chr10	58880518	58880962	444	13
chp-McCarroll_2008	Variation_38204		NA18502	1	-0.1809	chr10	66106243	66107627	1384	50
chp-McCarroll_2008	Variation_37921		NA18502	1	-0.4678	chr10	67013462	67013956	494	39
chp-McCarroll_2008	Variation_38792		NA18502	3	0.2480	chr10	77927121	77930577	3456	31
chp-McCarroll_2008	Variation_38858		NA18502	1	-0.5685	chr10	84702901	84707149	4248	35
chp-McCarroll_2008	Variation_38215		NA18502	3	0.2160	chr10	92921200	92923045	1845	9
chp-McCarroll_2008	Variation_38091		NA18502	0	-1.3122	chr10	107047059	107049113	2054	36
chp-McCarroll_2008	Variation_38754		NA18502	0	-0.8194	chr10	114102093	114106779	4686	37
chp-McCarroll_2008	Variation_37784		NA18502	0	-1.2549	chr10	135094737	135095423	686	50
chp-McCarroll_2008	Variation_38816		NA18502	1	-0.2633	chr11	4210294	4291849	81555	22
chp-McCarroll_2008	Variation_38003		NA18502	1	-0.4139	chr11	5829033	5839652	10619	38
chp-McCarroll_2008	Variation_38039		NA18502	4	0.4667	chr11	7771295	7784399	13104	17
chp-McCarroll_2008	Variation_37663		NA18502	1	-0.2648	chr11	10924530	10926622	2092	6
chp-McCarroll_2008	Variation_38226		NA18502	0	-0.6102	chr11	25565573	25581199	15626	27
chp-McCarroll_2008	Variation_38228		NA18502	1	-0.5194	chr11	30129381	30133341	3960	38
chp-McCarroll_2008	Variation_38859		NA18502	1	-0.2239	chr11	48844029	48849687	5658	7
chp-McCarroll_2008	Variation_38079		NA18502	1	-0.3243	chr11	55131369	55208599	77230	48
chp-McCarroll_2008	Variation_37861		NA18502	1	-0.5536	chr11	79650683	79659803	9120	28
chp-McCarroll_2008	Variation_38764		NA18502	3	0.2885	chr11	90207840	90210566	2726	48
chp-McCarroll_2008	Variation_37906		NA18502	1	-0.5327	chr11	104429134	104436402	7268	46
chp-McCarroll_2008	Variation_37675		NA18502	3	0.1802	chr12	399534	401784	2250	146
chp-McCarroll_2008	Variation_38271		NA18502	1	-0.5029	chr12	8902529	8905006	2477	24
chp-McCarroll_2008	Variation_38791		NA18502	3	0.3208	chr12	9524650	9619497	94847	117
chp-McCarroll_2008	Variation_38837		NA18502	0	-0.7024	chr12	11403980	11434583	30603	25
chp-McCarroll_2008	Variation_37994		NA18502	1	-0.5377	chr12	27987264	27988898	1634	36
chp-McCarroll_2008	Variation_37823		NA18502	0	-0.8807	chr12	33278770	33286561	7791	22
chp-McCarroll_2008	Variation_38013		NA18502	3	0.2130	chr12	34099695	34107535	7840	41
chp-McCarroll_2008	Variation_38262		NA18502	1	-0.6652	chr12	38590006	38601206	11200	41
chp-McCarroll_2008	Variation_38114		NA18502	3	0.3318	chr12	82687724	82688115	391	11
chp-McCarroll_2008	Variation_38273		NA18502	1	-0.1959	chr12	91167333	91168965	1632	6
chp-McCarroll_2008	Variation_37995		NA18502	1	-0.3736	chr12	98319476	98322756	3280	11
chp-McCarroll_2008	Variation_38861		NA18502	3	0.1834	chr12	130466795	130484621	17826	60
chp-McCarroll_2008	Variation_38059		NA18502	1	-0.1956	chr13	31430687	31436365	5678	35
chp-McCarroll_2008	Variation_37685		NA18502	1	-0.2478	chr13	64206736	64209412	2676	13
chp-McCarroll_2008	Variation_37791		NA18502	3	0.1979	chr13	75007895	75015482	7587	15
chp-McCarroll_2008	Variation_37915		NA18502	1	-0.4622	chr14	22164712	22166851	2139	41
chp-McCarroll_2008	Variation_38299		NA18502	3	0.2545	chr14	40550992	40552987	1995	8
chp-McCarroll_2008	Variation_38952		NA18502	1	-0.3758	chr15	20064248	20064850	602	8
chp-McCarroll_2008	Variation_38318		NA18502	1	-0.6362	chr15	21606557	21610095	3538	28
chp-McCarroll_2008	Variation_38819		NA18502	1	-0.3417	chr15	32540500	32550832	10332	72
chp-McCarroll_2008	Variation_38116		NA18502	3	0.2427	chr15	74678464	74680564	2100	10
chp-McCarroll_2008	Variation_38340		NA18502	1	-0.1938	chr16	12607690	12613914	6224	17
chp-McCarroll_2008	Variation_37692		NA18502	3	0.2438	chr16	15888832	15931535	42703	45
chp-McCarroll_2008	Variation_38880		NA18502	1	-0.2017	chr16	16545576	16596222	50646	9
chp-McCarroll_2008	Variation_37845		NA18502	1	-0.2705	chr16	22533319	22611966	78647	58
chp-McCarroll_2008	Variation_38839		NA18502	1	-0.2026	chr16	32432786	32494796	62010	27
chp-McCarroll_2008	Variation_38953		NA18502	3	0.3387	chr17	16654617	16664937	10320	41
chp-McCarroll_2008	Variation_38954		NA18502	1	-0.2789	chr17	31461890	31507890	46000	24
chp-McCarroll_2008	Variation_38006		NA18502	3	0.2068	chr17	36641161	36647138	5977	14
chp-McCarroll_2008	Variation_37949		NA18502	1	-0.3137	chr17	36764773	36775676	10903	23
chp-McCarroll_2008	Variation_37796		NA18502	3	0.1837	chr17	36786472	36790171	3699	25
chp-McCarroll_2008	Variation_38374		NA18502	1	-0.5862	chr18	5918207	5923420	5213	28
chp-McCarroll_2008	Variation_38365		NA18502	1	-0.4389	chr18	18308224	18319792	11568	44
chp-McCarroll_2008	Variation_38063		NA18502	1	-0.5183	chr18	36514434	36519369	4935	34
chp-McCarroll_2008	Variation_37993		NA18502	3	0.2116	chr18	45251854	45257290	5436	23
chp-McCarroll_2008	Variation_38375		NA18502	1	-0.5981	chr18	61788061	61791068	3007	32
chp-McCarroll_2008	Variation_37703		NA18502	1	-0.3347	chr18	63955476	63958185	2709	8
chp-McCarroll_2008	Variation_37705		NA18502	1	-0.3243	chr19	15644326	15652189	7863	115
chp-McCarroll_2008	Variation_38821		NA18502	1	-0.1958	chr19	46067125	46072691	5566	10
chp-McCarroll_2008	Variation_38844		NA18502	3	0.2298	chr19	56834738	56839782	5044	14
chp-McCarroll_2008	Variation_38845		NA18502	1	-0.3273	chr19	59422220	59433114	10894	24
chp-McCarroll_2008	Variation_37797		NA18502	3	0.3339	chr19	60960226	60969806	9580	21
chp-McCarroll_2008	Variation_38391		NA18502	1	-0.1777	chr19	62166750	62167086	336	25
chp-McCarroll_2008	Variation_38789		NA18502	1	-0.6263	chr2	35831441	35841216	9775	26
chp-McCarroll_2008	Variation_38427		NA18502	1	-0.2042	chr2	36190671	36191567	896	15
chp-McCarroll_2008	Variation_37996		NA18502	1	-0.3624	chr2	41092163	41099053	6890	26
chp-McCarroll_2008	Variation_38435		NA18502	1	-0.1951	chr2	67616997	67619125	2128	17
chp-McCarroll_2008	Variation_37972		NA18502	1	-0.2916	chr2	89639340	89905768	266428	177
chp-McCarroll_2008	Variation_38769		NA18502	1	-0.1899	chr2	106247233	106251512	4279	29
chp-McCarroll_2008	Variation_38891		NA18502	3	0.2249	chr2	110315582	110328397	12815	19
chp-McCarroll_2008	Variation_37900		NA18502	0	-1.4785	chr2	115113001	115117321	4320	17
chp-McCarroll_2008	Variation_38115		NA18502	1	-0.2887	chr2	131938532	131942798	4266	28
chp-McCarroll_2008	Variation_38409		NA18502	1	-0.6393	chr2	164351759	164353325	1566	19
chp-McCarroll_2008	Variation_37938		NA18502	1	-0.4632	chr2	189276374	189287399	11025	46
chp-McCarroll_2008	Variation_38417		NA18502	1	-0.6026	chr2	199887373	199890773	3400	41
chp-McCarroll_2008	Variation_37929		NA18502	1	-0.2420	chr2	203004381	203020306	15925	38
chp-McCarroll_2008	Variation_38420		NA18502	1	-0.4409	chr2	226665075	226669519	4444	32
chp-McCarroll_2008	Variation_37839		NA18502	1	-0.1952	chr20	1510167	1541502	31335	45
chp-McCarroll_2008	Variation_38955		NA18502	1	-0.4383	chr21	9802732	9877988	75256	24
chp-McCarroll_2008	Variation_38804		NA18502	0	-0.7257	chr21	43794765	43797205	2440	48
chp-McCarroll_2008	Variation_38796		NA18502	1	-0.4261	chr22	22680652	22726600	45948	55
chp-McCarroll_2008	Variation_38485		NA18502	1	-0.5491	chr3	1892841	1898210	5369	78
chp-McCarroll_2008	Variation_37925		NA18502	1	-0.2175	chr3	17506195	17510841	4646	23
chp-McCarroll_2008	Variation_38900		NA18502	1	-0.2887	chr3	63108363	63110662	2299	11
chp-McCarroll_2008	Variation_38504		NA18502	1	-0.1770	chr3	74233419	74234504	1085	8
chp-McCarroll_2008	Variation_37833		NA18502	3	0.2218	chr3	99389255	99391117	1862	50
chp-McCarroll_2008	Variation_38464		NA18502	1	-0.6138	chr3	102152221	102153541	1320	43
chp-McCarroll_2008	Variation_38061		NA18502	4	0.5388	chr3	116143315	116151354	8039	25
chp-McCarroll_2008	Variation_38529		NA18502	1	-0.4766	chr4	15369475	15377560	8085	55
chp-McCarroll_2008	Variation_37732		NA18502	0	-1.2329	chr4	59668013	59668103	90	11
chp-McCarroll_2008	Variation_38085		NA18502	1	-0.3999	chr4	63352559	63354180	1621	12
chp-McCarroll_2008	Variation_38022		NA18502	3	0.1942	chr4	115727720	115729784	2064	17
chp-McCarroll_2008	Variation_38523		NA18502	1	-0.2197	chr4	137578777	137583547	4770	18
chp-McCarroll_2008	Variation_37986		NA18502	1	-0.2499	chr4	152096063	152103645	7582	26
chp-McCarroll_2008	Variation_37838		NA18502	0	-1.5061	chr4	173661577	173665114	3537	26
chp-McCarroll_2008	Variation_37739		NA18502	3	0.1870	chr5	153649	158720	5071	56
chp-McCarroll_2008	Variation_37963		NA18502	1	-0.5753	chr5	27561582	27561642	60	6
chp-McCarroll_2008	Variation_38787		NA18502	1	-0.1819	chr5	46306796	46309248	2452	56
chp-McCarroll_2008	Variation_37841		NA18502	4	1.3268	chr5	57361905	57369213	7308	37
chp-McCarroll_2008	Variation_37966		NA18502	1	-0.5330	chr5	57992622	57994832	2210	27
chp-McCarroll_2008	Variation_38081		NA18502	1	-0.5606	chr5	86151170	86153571	2401	37
chp-McCarroll_2008	Variation_38581		NA18502	1	-0.4770	chr5	101201296	101234550	33254	27
chp-McCarroll_2008	Variation_38130		NA18502	0	-0.8896	chr5	150185961	150198468	12507	34
chp-McCarroll_2008	Variation_38012		NA18502	0	-1.3584	chr5	155409435	155412954	3519	9
chp-McCarroll_2008	Variation_38638		NA18502	1	-0.3986	chr6	31501720	31504641	2921	74
chp-McCarroll_2008	Variation_38000		NA18502	1	-0.2892	chr6	34046936	34050659	3723	64
chp-McCarroll_2008	Variation_37951		NA18502	1	-0.5455	chr6	93632734	93635326	2592	17
chp-McCarroll_2008	Variation_38631		NA18502	1	-0.2014	chr6	162421443	162423679	2236	14
chp-McCarroll_2008	Variation_38799		NA18502	1	-0.3070	chr6	165647819	165651842	4023	25
chp-McCarroll_2008	Variation_37751		NA18502	1	-0.3508	chr6	168143406	168312307	168901	34
chp-McCarroll_2008	Variation_38634		NA18502	1	-0.2956	chr6	168719372	168720524	1152	33
chp-McCarroll_2008	Variation_37911		NA18502	1	-0.4215	chr7	13074859	13085319	10460	21
chp-McCarroll_2008	Variation_37898		NA18502	1	-0.5696	chr7	15055992	15058589	2597	50
chp-McCarroll_2008	Variation_38672		NA18502	1	-0.5633	chr7	24268743	24279241	10498	30
chp-McCarroll_2008	Variation_38684		NA18502	1	-0.4209	chr7	53423236	53433527	10291	41
chp-McCarroll_2008	Variation_38800		NA18502	1	-0.2999	chr7	70058956	70064074	5118	62
chp-McCarroll_2008	Variation_38035		NA18502	1	-0.2046	chr7	100168261	100170434	2173	11
chp-McCarroll_2008	Variation_38107		NA18502	1	-0.4534	chr7	133435928	133449390	13462	40
chp-McCarroll_2008	Variation_38807		NA18502	3	0.2856	chr7	141694178	141712482	18304	23
chp-McCarroll_2008	Variation_38957		NA18502	3	0.3563	chr7	142929662	143198373	268711	593
chp-McCarroll_2008	Variation_37894		NA18502	1	-0.2092	chr8	2117248	2120433	3185	51
chp-McCarroll_2008	Variation_38850		NA18502	1	-0.5507	chr8	2242275	2246634	4359	10
chp-McCarroll_2008	Variation_38958		NA18502	4	0.6022	chr8	7239395	7835051	595656	249
chp-McCarroll_2008	Variation_38725		NA18502	3	0.2130	chr8	7892732	7901979	9247	6
chp-McCarroll_2008	Variation_38849		NA18502	3	0.2866	chr8	12260504	12272568	12064	41
chp-McCarroll_2008	Variation_37924		NA18502	1	-0.5359	chr8	13659514	13696022	36508	34
chp-McCarroll_2008	Variation_38710		NA18502	1	-0.5600	chr8	16306809	16318941	12132	37
chp-McCarroll_2008	Variation_37990		NA18502	1	-0.4403	chr8	24201399	24206987	5588	41
chp-McCarroll_2008	Variation_37820		NA18502	1	-0.2321	chr8	32802732	32807907	5175	23
chp-McCarroll_2008	Variation_38096		NA18502	1	-0.5016	chr8	39356024	39505443	149419	101
chp-McCarroll_2008	Variation_37943		NA18502	1	-0.4143	chr8	55371630	55373332	1702	46
chp-McCarroll_2008	Variation_37998		NA18502	1	-0.6191	chr8	72377879	72379133	1254	20
chp-McCarroll_2008	Variation_37984		NA18502	1	-0.5336	chr8	75482119	75490041	7922	18
chp-McCarroll_2008	Variation_37914		NA18502	1	-0.2075	chr8	102690119	102690616	497	13
chp-McCarroll_2008	Variation_38136		NA18502	3	0.2952	chr8	112363503	112364418	915	16
chp-McCarroll_2008	Variation_38743		NA18502	1	-0.6308	chr9	508620	516231	7611	6
chp-McCarroll_2008	Variation_38127		NA18502	1	-0.2059	chr9	23360426	23363330	2904	9
chp-McCarroll_2008	Variation_38740		NA18502	1	-0.1890	chr9	26558030	26558450	420	6
chp-McCarroll_2008	Variation_38118		NA18502	3	0.3892	chr9	29084634	29087562	2928	23
chp-McCarroll_2008	Variation_38097		NA18502	1	-0.4182	chr9	43293075	43294398	1323	37
chp-McCarroll_2008	Variation_38121		NA18502	3	0.1952	chr9	44667993	44795544	127551	35
chp-McCarroll_2008	Variation_37769		NA18502	4	0.5740	chr9	105016689	105023343	6654	23
chp-McCarroll_2008	Variation_38790		NA18502	1	-0.3413	chr9	137353933	137356190	2257	41
chp-McCarroll_2008	Variation_38768		NA18502	1	-0.2020	chrX	56688988	56689404	416	17
chp-McCarroll_2008	Variation_38760		NA18502	1	-0.5198	chrX	81284359	81298056	13697	14
chp-McCarroll_2008	Variation_38782		NA18502	4	0.4687	chrX	115052094	115057058	4964	14
chp-McCarroll_2008	Variation_38761		NA18502	1	-0.4477	chrX	146651421	146655810	4389	43
chp-McCarroll_2008	Variation_37648		NA18503	3	0.2498	chr1	43868329	43878187	9858	27
chp-McCarroll_2008	Variation_37913		NA18503	1	-0.5513	chr1	64616952	64621197	4245	16
chp-McCarroll_2008	Variation_37860		NA18503	1	-0.3198	chr1	94903615	94927487	23872	33
chp-McCarroll_2008	Variation_38099		NA18503	1	-0.1950	chr1	108538925	108539015	90	10
chp-McCarroll_2008	Variation_37827		NA18503	1	-0.2602	chr1	110026728	110044098	17370	16
chp-McCarroll_2008	Variation_38950		NA18503	1	-0.1750	chr1	159780217	159905674	125457	69
chp-McCarroll_2008	Variation_38122		NA18503	1	-0.1959	chr1	194997931	195066246	68315	34
chp-McCarroll_2008	Variation_38815		NA18503	1	-0.2804	chr1	195091816	195168125	76309	31
chp-McCarroll_2008	Variation_37646		NA18503	3	0.2182	chr1	235191061	235198005	6944	30
chp-McCarroll_2008	Variation_38068		NA18503	3	0.2123	chr1	246816553	246863820	47267	45
chp-McCarroll_2008	Variation_38933		NA18503	1	-0.2298	chr10	47012455	47122330	109875	97
chp-McCarroll_2008	Variation_38043		NA18503	1	-0.3584	chr10	58880518	58880962	444	13
chp-McCarroll_2008	Variation_37921		NA18503	1	-0.6045	chr10	67013462	67013904	442	35
chp-McCarroll_2008	Variation_38858		NA18503	1	-0.4682	chr10	84702901	84707149	4248	35
chp-McCarroll_2008	Variation_38091		NA18503	1	-0.5860	chr10	107047059	107049113	2054	41
chp-McCarroll_2008	Variation_38754		NA18503	3	0.2234	chr10	114102093	114106779	4686	37
chp-McCarroll_2008	Variation_37784		NA18503	3	0.2360	chr10	135094737	135095478	741	51
chp-McCarroll_2008	Variation_37652		NA18503	3	0.2288	chr10	135335096	135351025	15929	10
chp-McCarroll_2008	Variation_38836		NA18503	1	-0.2540	chr11	4924711	4933423	8712	34
chp-McCarroll_2008	Variation_37953		NA18503	1	-0.2060	chr11	5479646	5479814	168	7
chp-McCarroll_2008	Variation_38039		NA18503	1	-0.3187	chr11	7769657	7784399	14742	19
chp-McCarroll_2008	Variation_38859		NA18503	1	-0.2201	chr11	48844029	48849687	5658	7
chp-McCarroll_2008	Variation_37670		NA18503	3	0.2646	chr11	92344830	92346730	1900	39
chp-McCarroll_2008	Variation_37675		NA18503	1	-0.5271	chr12	399534	401505	1971	145
chp-McCarroll_2008	Variation_38791		NA18503	1	-0.6136	chr12	9524650	9619497	94847	113
chp-McCarroll_2008	Variation_38772		NA18503	1	-0.3936	chr12	11113976	11132240	18264	27
chp-McCarroll_2008	Variation_37823		NA18503	4	0.6882	chr12	33278015	33286561	8546	24
chp-McCarroll_2008	Variation_38013		NA18503	3	0.2064	chr12	34099695	34107535	7840	41
chp-McCarroll_2008	Variation_38270		NA18503	1	-0.4071	chr12	86055102	86057344	2242	39
chp-McCarroll_2008	Variation_38254		NA18503	1	-0.4540	chr12	128624533	128626033	1500	21
chp-McCarroll_2008	Variation_37673		NA18503	0	-0.9420	chr12	132281611	132281681	70	8
chp-McCarroll_2008	Variation_37958		NA18503	1	-0.1751	chr13	38645859	38649079	3220	27
chp-McCarroll_2008	Variation_38132		NA18503	1	-0.3625	chr13	56656401	56676168	19767	64
chp-McCarroll_2008	Variation_37791		NA18503	3	0.2187	chr13	75007895	75015482	7587	15
chp-McCarroll_2008	Variation_37915		NA18503	1	-0.4137	chr14	22164712	22167796	3084	56
chp-McCarroll_2008	Variation_38300		NA18503	1	-0.4770	chr14	40885614	40927293	41679	34
chp-McCarroll_2008	Variation_38089		NA18503	1	-0.8303	chr15	82332431	82334526	2095	34
chp-McCarroll_2008	Variation_37846		NA18503	3	0.2337	chr16	72953863	72965017	11154	20
chp-McCarroll_2008	Variation_37886		NA18503	1	-0.4153	chr16	77617711	77620417	2706	23
chp-McCarroll_2008	Variation_38104		NA18503	3	0.2346	chr16	86671165	86672862	1697	27
chp-McCarroll_2008	Variation_38355		NA18503	1	-0.3522	chr17	36457330	36459265	1935	15
chp-McCarroll_2008	Variation_38806		NA18503	4	0.5443	chr17	36676627	36684012	7385	36
chp-McCarroll_2008	Variation_38843		NA18503	1	-0.3954	chr17	41780304	42106800	326496	351
chp-McCarroll_2008	Variation_38364		NA18503	1	-0.2117	chr18	14584033	14594142	10109	12
chp-McCarroll_2008	Variation_38882		NA18503	1	-0.4877	chr18	32508875	32513663	4788	34
chp-McCarroll_2008	Variation_38377		NA18503	1	-0.4399	chr18	63455819	63465793	9974	14
chp-McCarroll_2008	Variation_37703		NA18503	3	0.2507	chr18	63949671	63955089	5418	15
chp-McCarroll_2008	Variation_38845		NA18503	3	0.3344	chr19	59425032	59433114	8082	19
chp-McCarroll_2008	Variation_38391		NA18503	1	-0.7024	chr19	62166862	62167086	224	17
chp-McCarroll_2008	Variation_38434		NA18503	1	-0.3309	chr2	6215765	6225123	9358	43
chp-McCarroll_2008	Variation_38789		NA18503	1	-0.2720	chr2	35831441	35841216	9775	26
chp-McCarroll_2008	Variation_37996		NA18503	1	-0.2919	chr2	41092163	41099053	6890	26
chp-McCarroll_2008	Variation_37972		NA18503	1	-0.3811	chr2	89639340	89905768	266428	203
chp-McCarroll_2008	Variation_37900		NA18503	1	-0.2799	chr2	115113001	115117321	4320	17
chp-McCarroll_2008	Variation_38134		NA18503	1	-0.5125	chr2	146581134	146583122	1988	8
chp-McCarroll_2008	Variation_37937		NA18503	0	-0.7964	chr2	172543455	172547585	4130	19
chp-McCarroll_2008	Variation_38414		NA18503	1	-0.4302	chr2	184965377	184972949	7572	22
chp-McCarroll_2008	Variation_37938		NA18503	1	-0.3957	chr2	189276374	189282499	6125	26
chp-McCarroll_2008	Variation_37929		NA18503	1	-0.2244	chr2	203004381	203020306	15925	38
chp-McCarroll_2008	Variation_37839		NA18503	3	0.4119	chr20	1510167	1541502	31335	45
chp-McCarroll_2008	Variation_38804		NA18503	1	-0.3124	chr21	43794765	43797205	2440	48
chp-McCarroll_2008	Variation_38796		NA18503	1	-0.2367	chr22	22680652	22726600	45948	55
chp-McCarroll_2008	Variation_38942		NA18503	3	0.1879	chr22	41234930	41276398	41468	26
chp-McCarroll_2008	Variation_38480		NA18503	1	-0.6000	chr3	174692599	174698383	5784	25
chp-McCarroll_2008	Variation_38060		NA18503	0	-0.7057	chr3	190846385	190847245	860	6
chp-McCarroll_2008	Variation_37832		NA18503	3	0.4065	chr3	194360670	194365494	4824	24
chp-McCarroll_2008	Variation_38529		NA18503	1	-0.4312	chr4	15369475	15377560	8085	55
chp-McCarroll_2008	Variation_38086		NA18503	3	0.4425	chr4	20981308	20985823	4515	21
chp-McCarroll_2008	Variation_37732		NA18503	1	-0.2276	chr4	59668013	59668076	63	8
chp-McCarroll_2008	Variation_38069		NA18503	1	-0.2982	chr4	70162372	70273344	110972	79
chp-McCarroll_2008	Variation_38512		NA18503	1	-0.4851	chr4	106929685	106936382	6697	35
chp-McCarroll_2008	Variation_38022		NA18503	1	-0.1834	chr4	115727720	115729784	2064	17
chp-McCarroll_2008	Variation_37986		NA18503	3	0.2040	chr4	152096063	152103645	7582	26
chp-McCarroll_2008	Variation_37838		NA18503	0	-0.7767	chr4	173661577	173665114	3537	26
chp-McCarroll_2008	Variation_38539		NA18503	1	-0.4000	chr4	178705217	178723234	18017	44
chp-McCarroll_2008	Variation_37730		NA18503	1	-0.2961	chr4	188109801	188115381	5580	31
chp-McCarroll_2008	Variation_38603		NA18503	1	-0.4271	chr5	19264702	19266867	2165	12
chp-McCarroll_2008	Variation_37956		NA18503	1	-0.4459	chr5	28254678	28258398	3720	21
chp-McCarroll_2008	Variation_38617		NA18503	1	-0.1768	chr5	97100267	97111260	10993	6
chp-McCarroll_2008	Variation_38581		NA18503	1	-0.3567	chr5	101201296	101234550	33254	27
chp-McCarroll_2008	Variation_38808		NA18503	1	-0.1875	chr5	114784536	114784860	324	13
chp-McCarroll_2008	Variation_37744		NA18503	3	0.2102	chr5	178663541	178669913	6372	55
chp-McCarroll_2008	Variation_38775		NA18503	1	-0.3090	chr6	32701568	32709398	7830	11
chp-McCarroll_2008	Variation_38052		NA18503	1	-0.3179	chr6	67097868	67099872	2004	53
chp-McCarroll_2008	Variation_38825		NA18503	1	-0.4859	chr6	74649076	74657540	8464	9
chp-McCarroll_2008	Variation_37999		NA18503	1	-0.3293	chr6	79025951	79090970	65019	41
chp-McCarroll_2008	Variation_37951		NA18503	1	-0.3102	chr6	93632734	93635326	2592	17
chp-McCarroll_2008	Variation_38788		NA18503	3	0.2010	chr6	103845474	103868114	22640	28
chp-McCarroll_2008	Variation_37751		NA18503	3	0.2953	chr6	168312207	168312307	100	11
chp-McCarroll_2008	Variation_38800		NA18503	1	-0.3818	chr7	70063964	70064074	110	12
chp-McCarroll_2008	Variation_38035		NA18503	1	-0.1809	chr7	100168261	100170434	2173	11
chp-McCarroll_2008	Variation_38651		NA18503	1	-0.4123	chr7	110216273	110219627	3354	40
chp-McCarroll_2008	Variation_38107		NA18503	1	-0.1886	chr7	133435928	133449390	13462	40
chp-McCarroll_2008	Variation_38957		NA18503	3	0.2354	chr7	143137793	143137908	115	11
chp-McCarroll_2008	Variation_37836		NA18503	1	-0.1894	chr7	157817783	157824758	6975	16
chp-McCarroll_2008	Variation_38850		NA18503	1	-0.2345	chr8	2242275	2246634	4359	10
chp-McCarroll_2008	Variation_38958		NA18503	1	-0.2024	chr8	7809284	7812842	3558	80
chp-McCarroll_2008	Variation_37924		NA18503	1	-0.3039	chr8	13659514	13696022	36508	34
chp-McCarroll_2008	Variation_37820		NA18503	4	0.7162	chr8	32802732	32807907	5175	23
chp-McCarroll_2008	Variation_38718		NA18503	1	-0.2108	chr8	54122561	54154737	32176	59
chp-McCarroll_2008	Variation_37942		NA18503	0	-1.1078	chr8	85425494	85431122	5628	33
chp-McCarroll_2008	Variation_38127		NA18503	1	-0.4437	chr9	23353166	23363330	10164	29
chp-McCarroll_2008	Variation_38922		NA18503	3	0.2292	chr9	39578399	39582570	4171	17
chp-McCarroll_2008	Variation_38945		NA18503	3	0.2248	chr9	68222941	68225500	2559	6
chp-McCarroll_2008	Variation_38748		NA18503	1	-0.3170	chr9	73446657	73448628	1971	20
chp-McCarroll_2008	Variation_38018		NA18503	1	-0.4399	chr9	78747036	78747864	828	19
chp-McCarroll_2008	Variation_38752		NA18503	1	-0.3735	chr9	80629444	80658260	28816	25
chp-McCarroll_2008	Variation_37905		NA18503	1	-0.4955	chr9	128015242	128016402	1160	9
chp-McCarroll_2008	Variation_37982		NA18503	1	-0.3441	chrX	35541076	35543692	2616	9
chp-McCarroll_2008	Variation_38768		NA18503	1	-0.4865	chrX	56679028	56688806	9778	44
chp-McCarroll_2008	Variation_38827		NA18503	1	-0.2979	chrY	23922176	24298238	376062	142
chp-McCarroll_2008	Variation_38828		NA18503	1	-0.3552	chrY	24377598	24637625	260027	89
chp-McCarroll_2008	Variation_38829		NA18503	1	-0.3917	chrY	24783583	25409790	626207	323
chp-McCarroll_2008	Variation_38830		NA18503	1	-0.4213	chrY	25451440	26584483	1133043	311
chp-McCarroll_2008	Variation_38831		NA18503	1	-0.2469	chrY	26687111	26844744	157633	50
chp-McCarroll_2008	Variation_38832		NA18504	1	-0.1837	chr1	1619368	1661596	42228	26
chp-McCarroll_2008	Variation_38855		NA18504	1	-0.1794	chr1	13214166	13221151	6985	17
chp-McCarroll_2008	Variation_37913		NA18504	1	-0.5201	chr1	64616669	64621197	4528	17
chp-McCarroll_2008	Variation_37827		NA18504	1	-0.2258	chr1	110026728	110044098	17370	16
chp-McCarroll_2008	Variation_38795		NA18504	3	0.2227	chr1	150822595	150853146	30551	54
chp-McCarroll_2008	Variation_38046		NA18504	1	-0.3919	chr1	151028614	151035280	6666	22
chp-McCarroll_2008	Variation_38015		NA18504	1	-0.1911	chr1	177597521	177599870	2349	28
chp-McCarroll_2008	Variation_38098		NA18504	0	-1.0766	chr1	197378082	197380386	2304	25
chp-McCarroll_2008	Variation_38802		NA18504	3	0.4286	chr1	208148324	208150515	2191	11
chp-McCarroll_2008	Variation_38112		NA18504	1	-0.2220	chr1	227883524	227886773	3249	37
chp-McCarroll_2008	Variation_37646		NA18504	3	0.2777	chr1	235191061	235198005	6944	30
chp-McCarroll_2008	Variation_38933		NA18504	1	-0.2278	chr10	47054233	47121392	67159	99
chp-McCarroll_2008	Variation_38200		NA18504	1	-0.5496	chr10	54791519	54810137	18618	29
chp-McCarroll_2008	Variation_38043		NA18504	1	-0.3891	chr10	58880518	58880962	444	13
chp-McCarroll_2008	Variation_37988		NA18504	1	-0.3088	chr10	61034176	61035226	1050	16
chp-McCarroll_2008	Variation_37921		NA18504	1	-0.5267	chr10	67013462	67013956	494	39
chp-McCarroll_2008	Variation_38792		NA18504	3	0.2291	chr10	77927121	77930577	3456	31
chp-McCarroll_2008	Variation_38777		NA18504	3	0.2205	chr10	81475852	81486800	10948	8
chp-McCarroll_2008	Variation_38934		NA18504	3	0.2042	chr10	81576223	81587627	11404	13
chp-McCarroll_2008	Variation_38858		NA18504	1	-0.4866	chr10	84702901	84707149	4248	35
chp-McCarroll_2008	Variation_38834		NA18504	3	0.2051	chr10	89060754	89083897	23143	13
chp-McCarroll_2008	Variation_38091		NA18504	0	-1.0366	chr10	107047059	107049113	2054	35
chp-McCarroll_2008	Variation_38754		NA18504	3	0.3887	chr10	114104075	114105947	1872	13
chp-McCarroll_2008	Variation_37784		NA18504	3	0.3198	chr10	135094737	135144587	49850	102
chp-McCarroll_2008	Variation_37652		NA18504	3	0.1993	chr10	135288373	135356393	68020	39
chp-McCarroll_2008	Variation_38836		NA18504	0	-1.2899	chr11	4925239	4933423	8184	32
chp-McCarroll_2008	Variation_38003		NA18504	3	0.2318	chr11	5832764	5837946	5182	19
chp-McCarroll_2008	Variation_38835		NA18504	3	0.2080	chr11	18912255	18918245	5990	11
chp-McCarroll_2008	Variation_38228		NA18504	3	0.2793	chr11	30134258	30134888	630	6
chp-McCarroll_2008	Variation_38764		NA18504	3	0.3975	chr11	90207840	90210566	2726	48
chp-McCarroll_2008	Variation_37675		NA18504	1	-0.4241	chr12	399534	401505	1971	145
chp-McCarroll_2008	Variation_38791		NA18504	1	-0.5598	chr12	9524650	9619497	94847	133
chp-McCarroll_2008	Variation_38257		NA18504	1	-0.3486	chr12	17481754	17491708	9954	40
chp-McCarroll_2008	Variation_37994		NA18504	1	-0.2211	chr12	27987242	27987297	55	6
chp-McCarroll_2008	Variation_37823		NA18504	4	0.6680	chr12	33278770	33286561	7791	22
chp-McCarroll_2008	Variation_38013		NA18504	3	0.2356	chr12	34099695	34107535	7840	41
chp-McCarroll_2008	Variation_38128		NA18504	3	0.3796	chr12	44192139	44195723	3584	29
chp-McCarroll_2008	Variation_37851		NA18504	1	-0.2061	chr12	79351794	79352224	430	6
chp-McCarroll_2008	Variation_38059		NA18504	3	0.2224	chr13	31430687	31436365	5678	35
chp-McCarroll_2008	Variation_37958		NA18504	1	-0.1944	chr13	38645859	38649079	3220	27
chp-McCarroll_2008	Variation_38866		NA18504	3	0.2403	chr13	51780414	51787896	7482	29
chp-McCarroll_2008	Variation_38132		NA18504	1	-0.5648	chr13	56656401	56676168	19767	64
chp-McCarroll_2008	Variation_37685		NA18504	1	-0.1911	chr13	64206513	64208297	1784	9
chp-McCarroll_2008	Variation_37791		NA18504	3	0.2019	chr13	75007895	75015482	7587	15
chp-McCarroll_2008	Variation_37822		NA18504	1	-0.4085	chr14	73071205	73090311	19106	24
chp-McCarroll_2008	Variation_38952		NA18504	1	-0.2967	chr15	20064076	20064764	688	9
chp-McCarroll_2008	Variation_38935		NA18504	3	0.1963	chr15	22166907	22200328	33421	6
chp-McCarroll_2008	Variation_37842		NA18504	3	0.3503	chr15	28458123	28469823	11700	21
chp-McCarroll_2008	Variation_38819		NA18504	1	-0.1999	chr15	32594066	32594826	760	6
chp-McCarroll_2008	Variation_37904		NA18504	1	-0.5039	chr15	74127984	74131848	3864	11
chp-McCarroll_2008	Variation_38089		NA18504	1	-0.2908	chr15	82332431	82334526	2095	34
chp-McCarroll_2008	Variation_38342		NA18504	1	-0.3550	chr16	20420528	20440277	19749	15
chp-McCarroll_2008	Variation_38092		NA18504	3	0.2152	chr16	76934503	76939664	5161	14
chp-McCarroll_2008	Variation_38355		NA18504	1	-0.2281	chr17	36457330	36463651	6321	49
chp-McCarroll_2008	Variation_38843		NA18504	1	-0.3764	chr17	41780304	42106800	326496	353
chp-McCarroll_2008	Variation_38377		NA18504	1	-0.4260	chr18	63455819	63465793	9974	14
chp-McCarroll_2008	Variation_37703		NA18504	3	0.3495	chr18	63949671	63955089	5418	15
chp-McCarroll_2008	Variation_37706		NA18504	1	-0.2042	chr19	15668413	15677959	9546	11
chp-McCarroll_2008	Variation_38845		NA18504	4	0.5390	chr19	59422220	59433114	10894	24
chp-McCarroll_2008	Variation_37797		NA18504	3	0.3387	chr19	60960226	60969806	9580	21
chp-McCarroll_2008	Variation_38390		NA18504	1	-0.3497	chr19	61896198	61902248	6050	28
chp-McCarroll_2008	Variation_38391		NA18504	1	-0.6552	chr19	62166750	62167086	336	25
chp-McCarroll_2008	Variation_38434		NA18504	1	-0.3969	chr2	6215765	6225123	9358	43
chp-McCarroll_2008	Variation_38789		NA18504	1	-0.4664	chr2	35831441	35841216	9775	26
chp-McCarroll_2008	Variation_37996		NA18504	0	-1.1499	chr2	41092163	41099053	6890	26
chp-McCarroll_2008	Variation_37716		NA18504	1	-0.2056	chr2	55778946	55785972	7026	13
chp-McCarroll_2008	Variation_38896		NA18504	1	-0.5135	chr2	56179438	56181496	2058	43
chp-McCarroll_2008	Variation_37972		NA18504	3	0.3010	chr2	89760619	89865006	104387	54
chp-McCarroll_2008	Variation_38769		NA18504	1	-0.1786	chr2	106247233	106251512	4279	29
chp-McCarroll_2008	Variation_37900		NA18504	1	-0.4120	chr2	115113001	115117321	4320	17
chp-McCarroll_2008	Variation_38398		NA18504	1	-0.2939	chr2	117447099	117448011	912	7
chp-McCarroll_2008	Variation_37969		NA18504	1	-0.2588	chr2	130265763	130275033	9270	35
chp-McCarroll_2008	Variation_38402		NA18504	1	-0.4768	chr2	131357925	131360278	2353	14
chp-McCarroll_2008	Variation_37937		NA18504	1	-0.3968	chr2	172543455	172547585	4130	19
chp-McCarroll_2008	Variation_38074		NA18504	1	-0.4971	chr2	179775445	179787373	11928	52
chp-McCarroll_2008	Variation_37938		NA18504	1	-0.3488	chr2	189276374	189287399	11025	46
chp-McCarroll_2008	Variation_38419		NA18504	3	0.1889	chr2	212894804	212896354	1550	11
chp-McCarroll_2008	Variation_37839		NA18504	3	0.3124	chr20	1510167	1541502	31335	45
chp-McCarroll_2008	Variation_37925		NA18504	1	-0.4710	chr3	17515883	17518991	3108	27
chp-McCarroll_2008	Variation_38100		NA18504	3	0.2201	chr3	46776951	46824089	47138	27
chp-McCarroll_2008	Variation_37833		NA18504	3	0.3443	chr3	99389255	99391117	1862	50
chp-McCarroll_2008	Variation_38109		NA18504	3	0.1866	chr3	127156134	127158584	2450	26
chp-McCarroll_2008	Variation_38805		NA18504	4	0.5310	chr3	163995577	164106064	110487	64
chp-McCarroll_2008	Variation_38480		NA18504	1	-0.5750	chr3	174692599	174698383	5784	25
chp-McCarroll_2008	Variation_38060		NA18504	0	-1.1192	chr3	190846385	190847245	860	6
chp-McCarroll_2008	Variation_37832		NA18504	3	0.3825	chr3	194360670	194365494	4824	24
chp-McCarroll_2008	Variation_38944		NA18504	3	0.2242	chr4	9025808	9062198	36390	7
chp-McCarroll_2008	Variation_37732		NA18504	1	-0.2660	chr4	59668013	59668103	90	11
chp-McCarroll_2008	Variation_38069		NA18504	1	-0.3506	chr4	70162372	70273344	110972	79
chp-McCarroll_2008	Variation_38773		NA18504	0	-1.2961	chr4	115394870	115401558	6688	17
chp-McCarroll_2008	Variation_38022		NA18504	1	-0.2283	chr4	115727720	115729784	2064	17
chp-McCarroll_2008	Variation_37986		NA18504	3	0.3242	chr4	152100428	152103645	3217	12
chp-McCarroll_2008	Variation_38531		NA18504	1	-0.4535	chr4	158949024	158950794	1770	28
chp-McCarroll_2008	Variation_37748		NA18504	3	0.2489	chr5	886654	900204	13550	10
chp-McCarroll_2008	Variation_38606		NA18504	1	-0.4822	chr5	26027995	26034657	6662	50
chp-McCarroll_2008	Variation_37963		NA18504	1	-0.1905	chr5	27561582	27561654	72	7
chp-McCarroll_2008	Variation_37956		NA18504	1	-0.4983	chr5	28254678	28258398	3720	21
chp-McCarroll_2008	Variation_37841		NA18504	1	-0.2883	chr5	57361905	57369213	7308	37
chp-McCarroll_2008	Variation_37819		NA18504	1	-0.4981	chr5	83985224	83990367	5143	38
chp-McCarroll_2008	Variation_38808		NA18504	3	0.4439	chr5	114784536	114784833	297	12
chp-McCarroll_2008	Variation_38638		NA18504	1	-0.4154	chr6	31503448	31503635	187	16
chp-McCarroll_2008	Variation_38775		NA18504	1	-0.2222	chr6	32701568	32709398	7830	11
chp-McCarroll_2008	Variation_38052		NA18504	1	-0.3964	chr6	67097868	67099872	2004	53
chp-McCarroll_2008	Variation_37999		NA18504	1	-0.4114	chr6	79025951	79090970	65019	41
chp-McCarroll_2008	Variation_37951		NA18504	1	-0.4711	chr6	93632734	93635326	2592	17
chp-McCarroll_2008	Variation_38788		NA18504	3	0.1953	chr6	103845474	103868114	22640	28
chp-McCarroll_2008	Variation_38103		NA18504	3	0.4477	chr6	126225401	126228466	3065	41
chp-McCarroll_2008	Variation_38799		NA18504	3	0.2585	chr6	165647819	165651842	4023	25
chp-McCarroll_2008	Variation_37751		NA18504	0	-0.7267	chr6	168312207	168312307	100	11
chp-McCarroll_2008	Variation_38678		NA18504	1	-0.3212	chr7	47251852	47255340	3488	31
chp-McCarroll_2008	Variation_38800		NA18504	3	0.3181	chr7	70058956	70064074	5118	21
chp-McCarroll_2008	Variation_38651		NA18504	1	-0.4565	chr7	110216273	110219627	3354	40
chp-McCarroll_2008	Variation_38794		NA18504	0	-1.2770	chr7	125833174	125833843	669	8
chp-McCarroll_2008	Variation_38107		NA18504	0	-0.9373	chr7	133435928	133449390	13462	40
chp-McCarroll_2008	Variation_38807		NA18504	1	-0.3466	chr7	141694178	141712482	18304	23
chp-McCarroll_2008	Variation_38850		NA18504	1	-0.3469	chr8	2242275	2246634	4359	10
chp-McCarroll_2008	Variation_38958		NA18504	3	0.2867	chr8	7813272	7817425	4153	8
chp-McCarroll_2008	Variation_38725		NA18504	3	0.1766	chr8	7892732	7901979	9247	6
chp-McCarroll_2008	Variation_37924		NA18504	1	-0.2821	chr8	13659514	13696022	36508	34
chp-McCarroll_2008	Variation_37990		NA18504	1	-0.3511	chr8	24201399	24206987	5588	41
chp-McCarroll_2008	Variation_37820		NA18504	4	0.5907	chr8	32802732	32807907	5175	23
chp-McCarroll_2008	Variation_38718		NA18504	1	-0.2285	chr8	54122561	54154737	32176	59
chp-McCarroll_2008	Variation_37942		NA18504	1	-0.4622	chr8	85425494	85431122	5628	33
chp-McCarroll_2008	Variation_38030		NA18504	3	0.3995	chr8	120224972	120228446	3474	18
chp-McCarroll_2008	Variation_38743		NA18504	1	-0.3206	chr9	508620	516231	7611	6
chp-McCarroll_2008	Variation_38118		NA18504	1	-0.3172	chr9	29084634	29087562	2928	23
chp-McCarroll_2008	Variation_38121		NA18504	3	0.3193	chr9	44698246	44698306	60	7
chp-McCarroll_2008	Variation_38018		NA18504	1	-0.3978	chr9	78746990	78747864	874	20
chp-McCarroll_2008	Variation_37905		NA18504	1	-0.4796	chr9	128015242	128016402	1160	9
chp-McCarroll_2008	Variation_38790		NA18504	1	-0.2310	chr9	137353933	137356190	2257	41
chp-McCarroll_2008	Variation_38760		NA18504	0	-0.8692	chrX	81284359	81298056	13697	14
chp-McCarroll_2008	Variation_38827		NA18504	1	-0.2366	chrY	23922176	24298238	376062	142
chp-McCarroll_2008	Variation_38828		NA18504	1	-0.3488	chrY	24377598	24637625	260027	82
chp-McCarroll_2008	Variation_38829		NA18504	1	-0.3706	chrY	24896913	25409790	512877	326
chp-McCarroll_2008	Variation_38830		NA18504	1	-0.4229	chrY	25451440	26584483	1133043	299
chp-McCarroll_2008	Variation_37940		NA18505	1	-0.4017	chr1	10293319	10300520	7201	24
chp-McCarroll_2008	Variation_37648		NA18505	3	0.3094	chr1	43868329	43878187	9858	27
chp-McCarroll_2008	Variation_37860		NA18505	1	-0.3537	chr1	94903615	94927487	23872	33
chp-McCarroll_2008	Variation_38781		NA18505	4	0.4935	chr1	105820841	105823861	3020	21
chp-McCarroll_2008	Variation_38143		NA18505	3	0.2739	chr1	106113350	106113461	111	12
chp-McCarroll_2008	Variation_37827		NA18505	1	-0.3991	chr1	110026728	110044098	17370	16
chp-McCarroll_2008	Variation_38795		NA18505	0	-1.1268	chr1	150822595	150853146	30551	54
chp-McCarroll_2008	Variation_38015		NA18505	1	-0.2754	chr1	177597521	177599870	2349	28
chp-McCarroll_2008	Variation_38159		NA18505	3	0.1758	chr1	189989366	189991445	2079	11
chp-McCarroll_2008	Variation_38815		NA18505	1	-0.1776	chr1	195091816	195168125	76309	31
chp-McCarroll_2008	Variation_38098		NA18505	4	0.5000	chr1	197378082	197380386	2304	25
chp-McCarroll_2008	Variation_38802		NA18505	1	-0.6569	chr1	208148324	208150515	2191	11
chp-McCarroll_2008	Variation_38766		NA18505	3	0.1767	chr1	246934073	246939171	5098	10
chp-McCarroll_2008	Variation_37655		NA18505	1	-0.3118	chr10	32299336	32299660	324	7
chp-McCarroll_2008	Variation_38043		NA18505	3	0.1773	chr10	58880518	58880962	444	13
chp-McCarroll_2008	Variation_37921		NA18505	1	-0.4668	chr10	67013462	67013956	494	39
chp-McCarroll_2008	Variation_38792		NA18505	3	0.3117	chr10	77927121	77930577	3456	31
chp-McCarroll_2008	Variation_38188		NA18505	1	-0.3461	chr10	102345499	102352101	6602	49
chp-McCarroll_2008	Variation_37784		NA18505	3	0.3481	chr10	135140958	135144587	3629	52
chp-McCarroll_2008	Variation_38816		NA18505	1	-0.2747	chr11	4210294	4291849	81555	22
chp-McCarroll_2008	Variation_38836		NA18505	1	-0.4909	chr11	4925239	4931899	6660	26
chp-McCarroll_2008	Variation_38835		NA18505	3	0.3167	chr11	18905666	18918245	12579	22
chp-McCarroll_2008	Variation_38029		NA18505	3	0.1767	chr11	42770678	42770913	235	6
chp-McCarroll_2008	Variation_38025		NA18505	1	-0.3555	chr11	54750610	54750670	60	7
chp-McCarroll_2008	Variation_38764		NA18505	1	-0.1852	chr11	90207840	90210566	2726	48
chp-McCarroll_2008	Variation_37670		NA18505	3	0.2475	chr11	92344830	92346730	1900	39
chp-McCarroll_2008	Variation_37675		NA18505	1	-0.3835	chr12	399534	402513	2979	149
chp-McCarroll_2008	Variation_38837		NA18505	1	-0.1788	chr12	11403980	11434583	30603	25
chp-McCarroll_2008	Variation_38013		NA18505	3	0.1884	chr12	34099695	34107535	7840	41
chp-McCarroll_2008	Variation_38262		NA18505	1	-0.6805	chr12	38590006	38601206	11200	41
chp-McCarroll_2008	Variation_38270		NA18505	1	-0.5139	chr12	86055102	86057344	2242	39
chp-McCarroll_2008	Variation_38254		NA18505	1	-0.4284	chr12	128624533	128626033	1500	21
chp-McCarroll_2008	Variation_38059		NA18505	3	0.3712	chr13	31430687	31436365	5678	35
chp-McCarroll_2008	Variation_37958		NA18505	3	0.1917	chr13	38645859	38649079	3220	27
chp-McCarroll_2008	Variation_38132		NA18505	0	-0.7600	chr13	56656401	56676168	19767	64
chp-McCarroll_2008	Variation_38277		NA18505	1	-0.2102	chr13	103076184	103076380	196	7
chp-McCarroll_2008	Variation_38838		NA18505	1	-0.2217	chr14	18523519	18538031	14512	6
chp-McCarroll_2008	Variation_37915		NA18505	1	-0.4254	chr14	22164712	22167985	3273	53
chp-McCarroll_2008	Variation_38296		NA18505	1	-0.5541	chr14	27738139	27740383	2244	18
chp-McCarroll_2008	Variation_38300		NA18505	1	-0.5693	chr14	40885614	40927293	41679	34
chp-McCarroll_2008	Variation_38952		NA18505	1	-0.2082	chr15	19812583	20013027	200444	143
chp-McCarroll_2008	Variation_38002		NA18505	1	-0.3420	chr15	25592701	25601398	8697	50
chp-McCarroll_2008	Variation_38089		NA18505	0	-1.3875	chr15	82332431	82334526	2095	34
chp-McCarroll_2008	Variation_38336		NA18505	1	-0.5699	chr15	85707285	85711146	3861	40
chp-McCarroll_2008	Variation_38839		NA18505	1	-0.1893	chr16	32161171	32541771	380600	332
chp-McCarroll_2008	Variation_38840		NA18505	1	-0.2007	chr16	33210969	33616322	405353	439
chp-McCarroll_2008	Variation_38092		NA18505	1	-0.4768	chr16	76930136	76942046	11910	31
chp-McCarroll_2008	Variation_37886		NA18505	1	-0.5291	chr16	77617711	77620417	2706	23
chp-McCarroll_2008	Variation_38806		NA18505	4	0.5818	chr17	36676627	36684012	7385	36
chp-McCarroll_2008	Variation_38756		NA18505	1	-0.2028	chr17	41659172	41704656	45484	60
chp-McCarroll_2008	Variation_38843		NA18505	1	-0.4221	chr17	41780304	42106800	326496	362
chp-McCarroll_2008	Variation_38882		NA18505	1	-0.5568	chr18	32508875	32513663	4788	34
chp-McCarroll_2008	Variation_37993		NA18505	3	0.1987	chr18	45251854	45257290	5436	23
chp-McCarroll_2008	Variation_37959		NA18505	1	-0.5089	chr18	56068937	56073146	4209	23
chp-McCarroll_2008	Variation_38049		NA18505	1	-0.4039	chr18	63110294	63118034	7740	36
chp-McCarroll_2008	Variation_37705		NA18505	3	0.2992	chr19	15641563	15652189	10626	124
chp-McCarroll_2008	Variation_37706		NA18505	3	0.1940	chr19	15661724	15684634	22910	25
chp-McCarroll_2008	Variation_38886		NA18505	1	-0.2713	chr19	45067210	45072587	5377	6
chp-McCarroll_2008	Variation_38844		NA18505	1	-0.2055	chr19	56834738	56839782	5044	14
chp-McCarroll_2008	Variation_38845		NA18505	1	-0.2387	chr19	59422220	59433114	10894	24
chp-McCarroll_2008	Variation_37797		NA18505	1	-0.2322	chr19	60960226	60969806	9580	21
chp-McCarroll_2008	Variation_38789		NA18505	1	-0.5227	chr2	35831441	35841216	9775	26
chp-McCarroll_2008	Variation_37996		NA18505	3	0.2731	chr2	41092163	41096153	3990	16
chp-McCarroll_2008	Variation_37972		NA18505	0	-1.1709	chr2	89639340	89905768	266428	201
chp-McCarroll_2008	Variation_37711		NA18505	3	0.2287	chr2	117489330	117500563	11233	41
chp-McCarroll_2008	Variation_38115		NA18505	1	-0.2131	chr2	131938532	131942798	4266	28
chp-McCarroll_2008	Variation_38134		NA18505	1	-0.4903	chr2	146581134	146583122	1988	8
chp-McCarroll_2008	Variation_37937		NA18505	1	-0.4001	chr2	172543455	172547585	4130	19
chp-McCarroll_2008	Variation_37930		NA18505	1	-0.4013	chr2	180126498	180130353	3855	16
chp-McCarroll_2008	Variation_38414		NA18505	1	-0.4623	chr2	184965377	184972949	7572	22
chp-McCarroll_2008	Variation_37929		NA18505	1	-0.2087	chr2	203004381	203020306	15925	38
chp-McCarroll_2008	Variation_37839		NA18505	4	0.5044	chr20	1510167	1541502	31335	45
chp-McCarroll_2008	Variation_37888		NA18505	1	-0.5369	chr20	4394576	4397534	2958	35
chp-McCarroll_2008	Variation_38448		NA18505	1	-0.1895	chr21	13770682	14067094	296412	35
chp-McCarroll_2008	Variation_38450		NA18505	1	-0.3778	chr21	20723857	20756281	32424	25
chp-McCarroll_2008	Variation_37939		NA18505	1	-0.4804	chr21	20927819	20932418	4599	21
chp-McCarroll_2008	Variation_38459		NA18505	1	-0.2386	chr22	14969999	14982590	12591	54
chp-McCarroll_2008	Variation_38956		NA18505	1	-0.2463	chr22	20056065	20122788	66723	11
chp-McCarroll_2008	Variation_38796		NA18505	1	-0.3143	chr22	22680652	22726600	45948	55
chp-McCarroll_2008	Variation_38504		NA18505	1	-0.4662	chr3	74230938	74234504	3566	24
chp-McCarroll_2008	Variation_38470		NA18505	1	-0.3080	chr3	145765774	145770403	4629	20
chp-McCarroll_2008	Variation_38805		NA18505	0	-1.2723	chr3	163995577	164106064	110487	64
chp-McCarroll_2008	Variation_38060		NA18505	1	-0.1989	chr3	190846385	190847245	860	6
chp-McCarroll_2008	Variation_38529		NA18505	1	-0.4820	chr4	15369466	15377560	8094	56
chp-McCarroll_2008	Variation_38512		NA18505	1	-0.6339	chr4	106929685	106936382	6697	35
chp-McCarroll_2008	Variation_38773		NA18505	3	0.4237	chr4	115394870	115401558	6688	17
chp-McCarroll_2008	Variation_38530		NA18505	1	-0.5143	chr4	156813757	156817391	3634	43
chp-McCarroll_2008	Variation_38531		NA18505	1	-0.5666	chr4	158949024	158950794	1770	28
chp-McCarroll_2008	Variation_38534		NA18505	1	-0.5228	chr4	164174213	164176868	2655	40
chp-McCarroll_2008	Variation_37831		NA18505	3	0.2850	chr4	172611497	172614473	2976	26
chp-McCarroll_2008	Variation_38539		NA18505	1	-0.5375	chr4	178705217	178723234	18017	44
chp-McCarroll_2008	Variation_37730		NA18505	1	-0.2071	chr4	188111421	188115381	3960	22
chp-McCarroll_2008	Variation_37739		NA18505	3	0.1811	chr5	153649	154972	1323	50
chp-McCarroll_2008	Variation_38583		NA18505	1	-0.3394	chr5	10580532	10584982	4450	92
chp-McCarroll_2008	Variation_38603		NA18505	1	-0.4842	chr5	19264702	19266867	2165	12
chp-McCarroll_2008	Variation_38608		NA18505	3	0.2692	chr5	40378925	40382643	3718	12
chp-McCarroll_2008	Variation_37841		NA18505	4	1.3352	chr5	57361905	57369213	7308	37
chp-McCarroll_2008	Variation_38581		NA18505	1	-0.4380	chr5	101201296	101234550	33254	27
chp-McCarroll_2008	Variation_38587		NA18505	1	-0.5032	chr5	114236353	114238693	2340	13
chp-McCarroll_2008	Variation_38808		NA18505	3	0.2057	chr5	114784536	114784806	270	11
chp-McCarroll_2008	Variation_37847		NA18505	1	-0.1900	chr6	204701	324555	119854	49
chp-McCarroll_2008	Variation_37835		NA18505	1	-0.2356	chr6	29945200	29951042	5842	53
chp-McCarroll_2008	Variation_37840		NA18505	4	0.5581	chr6	32562323	32603711	41388	55
chp-McCarroll_2008	Variation_38000		NA18505	1	-0.2050	chr6	34046936	34050616	3680	60
chp-McCarroll_2008	Variation_38008		NA18505	1	-0.5579	chr6	49039750	49043154	3404	24
chp-McCarroll_2008	Variation_38825		NA18505	1	-0.4347	chr6	74649076	74657540	8464	9
chp-McCarroll_2008	Variation_38788		NA18505	3	0.2678	chr6	103845474	103868114	22640	28
chp-McCarroll_2008	Variation_38799		NA18505	1	-0.2061	chr6	165647819	165651842	4023	25
chp-McCarroll_2008	Variation_37751		NA18505	4	0.8978	chr6	168312207	168312307	100	11
chp-McCarroll_2008	Variation_38800		NA18505	1	-0.2061	chr7	70058956	70064074	5118	62
chp-McCarroll_2008	Variation_37759		NA18505	3	0.3404	chr7	71908417	71917544	9127	28
chp-McCarroll_2008	Variation_38035		NA18505	1	-0.2763	chr7	100168261	100170434	2173	11
chp-McCarroll_2008	Variation_38794		NA18505	3	0.4677	chr7	125832870	125833843	973	32
chp-McCarroll_2008	Variation_38107		NA18505	1	-0.3748	chr7	133435928	133449390	13462	40
chp-McCarroll_2008	Variation_38807		NA18505	3	0.2307	chr7	141694178	141712482	18304	23
chp-McCarroll_2008	Variation_38957		NA18505	3	0.2163	chr7	143092650	143136622	43972	61
chp-McCarroll_2008	Variation_37836		NA18505	3	0.2078	chr7	157810371	157814115	3744	9
chp-McCarroll_2008	Variation_37894		NA18505	1	-0.2096	chr8	2117248	2120433	3185	51
chp-McCarroll_2008	Variation_38913		NA18505	1	-0.5380	chr8	3774503	3777500	2997	35
chp-McCarroll_2008	Variation_37924		NA18505	1	-0.4692	chr8	13659514	13696022	36508	34
chp-McCarroll_2008	Variation_37820		NA18505	1	-0.2300	chr8	32802732	32807907	5175	23
chp-McCarroll_2008	Variation_38716		NA18505	1	-0.5486	chr8	37509321	37514196	4875	38
chp-McCarroll_2008	Variation_37943		NA18505	1	-0.3337	chr8	55371630	55373332	1702	46
chp-McCarroll_2008	Variation_37922		NA18505	3	0.2027	chr8	63380153	63386483	6330	31
chp-McCarroll_2008	Variation_37942		NA18505	1	-0.4886	chr8	85425494	85431122	5628	33
chp-McCarroll_2008	Variation_38136		NA18505	3	0.2933	chr8	112363503	112364418	915	16
chp-McCarroll_2008	Variation_37923		NA18505	1	-0.3959	chr8	130211872	130213636	1764	19
chp-McCarroll_2008	Variation_37764		NA18505	3	0.2453	chr8	140673525	140675496	1971	26
chp-McCarroll_2008	Variation_37771		NA18505	3	0.2196	chr9	141364	193585	52221	14
chp-McCarroll_2008	Variation_38743		NA18505	1	-0.2842	chr9	508620	516231	7611	6
chp-McCarroll_2008	Variation_38127		NA18505	1	-0.4923	chr9	23353166	23363330	10164	29
chp-McCarroll_2008	Variation_38118		NA18505	3	0.4328	chr9	29084634	29087562	2928	23
chp-McCarroll_2008	Variation_38121		NA18505	3	0.1819	chr9	44667993	44703766	35773	109
chp-McCarroll_2008	Variation_38748		NA18505	1	-0.5257	chr9	73446657	73448628	1971	20
chp-McCarroll_2008	Variation_38752		NA18505	1	-0.4617	chr9	80629444	80658260	28816	25
chp-McCarroll_2008	Variation_37889		NA18505	1	-0.5644	chr9	82172268	82174182	1914	28
chp-McCarroll_2008	Variation_38790		NA18505	1	-0.2270	chr9	137353933	137356190	2257	41
chp-McCarroll_2008	Variation_37982		NA18505	1	-0.5033	chrX	35541076	35543692	2616	9
chp-McCarroll_2008	Variation_38768		NA18505	1	-0.2410	chrX	56678668	56678738	70	8
chp-McCarroll_2008	Variation_38782		NA18505	3	0.4256	chrX	115052094	115056666	4572	13
chp-McCarroll_2008	Variation_37940		NA18506	1	-0.3964	chr1	10293319	10300520	7201	24
chp-McCarroll_2008	Variation_38931		NA18506	1	-0.3039	chr1	12832393	12849603	17210	11
chp-McCarroll_2008	Variation_38781		NA18506	4	0.4753	chr1	105820841	105823861	3020	21
chp-McCarroll_2008	Variation_38099		NA18506	1	-0.2832	chr1	108535813	108538699	2886	38
chp-McCarroll_2008	Variation_37882		NA18506	3	0.2115	chr1	109298681	109299554	873	6
chp-McCarroll_2008	Variation_37827		NA18506	1	-0.4067	chr1	110026728	110044098	17370	16
chp-McCarroll_2008	Variation_38009		NA18506	1	-0.2975	chr1	111179232	111189600	10368	37
chp-McCarroll_2008	Variation_38813		NA18506	1	-0.1979	chr1	147303245	147521702	218457	83
chp-McCarroll_2008	Variation_38046		NA18506	1	-0.3450	chr1	151028614	151035280	6666	22
chp-McCarroll_2008	Variation_38770		NA18506	3	0.2496	chr1	153927898	153929887	1989	18
chp-McCarroll_2008	Variation_38015		NA18506	3	0.2354	chr1	177597521	177599870	2349	14
chp-McCarroll_2008	Variation_38122		NA18506	1	-0.3618	chr1	194997931	195066246	68315	34
chp-McCarroll_2008	Variation_38068		NA18506	3	0.2834	chr1	246816553	246861928	45375	34
chp-McCarroll_2008	Variation_38766		NA18506	3	0.2801	chr1	246934073	246939171	5098	10
chp-McCarroll_2008	Variation_37896		NA18506	1	-0.2784	chr10	26726245	26729766	3521	39
chp-McCarroll_2008	Variation_37988		NA18506	1	-0.3814	chr10	61034176	61035226	1050	16
chp-McCarroll_2008	Variation_38792		NA18506	1	-0.3389	chr10	77927121	77930577	3456	31
chp-McCarroll_2008	Variation_38215		NA18506	3	0.2284	chr10	92917100	92918740	1640	8
chp-McCarroll_2008	Variation_37784		NA18506	1	-0.4467	chr10	135140958	135144587	3629	52
chp-McCarroll_2008	Variation_37652		NA18506	1	-0.2328	chr10	135301043	135356393	55350	32
chp-McCarroll_2008	Variation_38764		NA18506	1	-0.1855	chr11	90207840	90210566	2726	48
chp-McCarroll_2008	Variation_37973		NA18506	1	-0.4525	chr11	93337797	93341172	3375	21
chp-McCarroll_2008	Variation_37675		NA18506	0	-0.7259	chr12	399534	401505	1971	145
chp-McCarroll_2008	Variation_38772		NA18506	3	0.1818	chr12	11113976	11132240	18264	27
chp-McCarroll_2008	Variation_38837		NA18506	1	-0.2950	chr12	11403980	11420555	16575	14
chp-McCarroll_2008	Variation_38256		NA18506	1	-0.3791	chr12	15459507	15464837	5330	37
chp-McCarroll_2008	Variation_38128		NA18506	0	-1.0151	chr12	44192139	44195723	3584	29
chp-McCarroll_2008	Variation_38114		NA18506	1	-0.5840	chr12	82687764	82688115	351	10
chp-McCarroll_2008	Variation_38270		NA18506	1	-0.4727	chr12	86055102	86057344	2242	39
chp-McCarroll_2008	Variation_38255		NA18506	3	0.2012	chr12	129714265	129716286	2021	41
chp-McCarroll_2008	Variation_38059		NA18506	0	-1.4560	chr13	31430687	31436365	5678	35
chp-McCarroll_2008	Variation_37958		NA18506	1	-0.5223	chr13	38645859	38649079	3220	27
chp-McCarroll_2008	Variation_38866		NA18506	1	-0.3271	chr13	51780414	51787896	7482	29
chp-McCarroll_2008	Variation_38132		NA18506	4	0.5410	chr13	56656401	56676168	19767	64
chp-McCarroll_2008	Variation_37791		NA18506	3	0.2961	chr13	75007895	75015482	7587	15
chp-McCarroll_2008	Variation_38951		NA18506	1	-0.4079	chr14	19271494	19331422	59928	12
chp-McCarroll_2008	Variation_37915		NA18506	1	-0.2145	chr14	22168326	22168506	180	21
chp-McCarroll_2008	Variation_37822		NA18506	1	-0.4221	chr14	73071205	73090311	19106	24
chp-McCarroll_2008	Variation_38952		NA18506	1	-0.3673	chr15	19812583	20086310	273727	265
chp-McCarroll_2008	Variation_38002		NA18506	1	-0.2495	chr15	25592062	25601398	9336	55
chp-McCarroll_2008	Variation_38819		NA18506	3	0.2811	chr15	32540540	32541943	1403	23
chp-McCarroll_2008	Variation_38876		NA18506	1	-0.2240	chr15	42919450	42932827	13377	47
chp-McCarroll_2008	Variation_37904		NA18506	1	-0.4548	chr15	74127984	74131848	3864	11
chp-McCarroll_2008	Variation_37843		NA18506	1	-0.2188	chr16	14933181	14955087	21906	19
chp-McCarroll_2008	Variation_38341		NA18506	1	-0.2222	chr16	15982589	15983613	1024	9
chp-McCarroll_2008	Variation_37926		NA18506	1	-0.3307	chr16	19853593	19874096	20503	40
chp-McCarroll_2008	Variation_37844		NA18506	3	0.1788	chr16	21423320	21443092	19772	6
chp-McCarroll_2008	Variation_38839		NA18506	3	0.2709	chr16	32141675	32145232	3557	33
chp-McCarroll_2008	Variation_38755		NA18506	3	0.2287	chr16	68747145	68754691	7546	14
chp-McCarroll_2008	Variation_38092		NA18506	1	-0.3032	chr16	76930136	76942046	11910	31
chp-McCarroll_2008	Variation_37949		NA18506	1	-0.3254	chr17	36764773	36775676	10903	23
chp-McCarroll_2008	Variation_37796		NA18506	3	0.2775	chr17	36786472	36787979	1507	12
chp-McCarroll_2008	Variation_38843		NA18506	1	-0.3460	chr17	41780373	42106800	326427	350
chp-McCarroll_2008	Variation_37993		NA18506	3	0.2964	chr18	45251854	45257290	5436	23
chp-McCarroll_2008	Variation_38376		NA18506	1	-0.5166	chr18	61982151	61984647	2496	23
chp-McCarroll_2008	Variation_37705		NA18506	3	0.1949	chr19	15641563	15647703	6140	21
chp-McCarroll_2008	Variation_38382		NA18506	1	-0.2973	chr19	46144742	46203093	58351	26
chp-McCarroll_2008	Variation_37709		NA18506	1	-0.2406	chr19	59488262	59488502	240	25
chp-McCarroll_2008	Variation_37797		NA18506	1	-0.4667	chr19	60960226	60969806	9580	21
chp-McCarroll_2008	Variation_38390		NA18506	1	-0.3901	chr19	61896198	61903191	6993	33
chp-McCarroll_2008	Variation_38391		NA18506	3	0.3074	chr19	62166750	62167086	336	25
chp-McCarroll_2008	Variation_38423		NA18506	1	-0.3066	chr2	24461651	24463678	2027	8
chp-McCarroll_2008	Variation_38426		NA18506	1	-0.4046	chr2	35436945	35457903	20958	15
chp-McCarroll_2008	Variation_37996		NA18506	1	-0.3306	chr2	41092163	41099053	6890	26
chp-McCarroll_2008	Variation_37802		NA18506	1	-0.3450	chr2	79184317	79186165	1848	50
chp-McCarroll_2008	Variation_38115		NA18506	3	0.3845	chr2	131938532	131940320	1788	20
chp-McCarroll_2008	Variation_38134		NA18506	1	-0.4450	chr2	146581134	146583122	1988	8
chp-McCarroll_2008	Variation_38410		NA18506	3	0.2250	chr2	174249153	174249253	100	11
chp-McCarroll_2008	Variation_37930		NA18506	3	0.1767	chr2	180126498	180130353	3855	16
chp-McCarroll_2008	Variation_37880		NA18506	1	-0.5834	chr20	15259385	15265947	6562	35
chp-McCarroll_2008	Variation_38955		NA18506	3	0.1951	chr21	9796188	9881260	85072	27
chp-McCarroll_2008	Variation_38448		NA18506	1	-0.2901	chr21	13926741	13994280	67539	14
chp-McCarroll_2008	Variation_38804		NA18506	3	0.2307	chr21	43794765	43797205	2440	26
chp-McCarroll_2008	Variation_38796		NA18506	1	-0.2547	chr22	22680652	22726600	45948	55
chp-McCarroll_2008	Variation_38024		NA18506	1	-0.5070	chr3	84782747	84784817	2070	47
chp-McCarroll_2008	Variation_37833		NA18506	1	-0.1916	chr3	99389255	99391117	1862	50
chp-McCarroll_2008	Variation_38464		NA18506	1	-0.6883	chr3	102152221	102153541	1320	43
chp-McCarroll_2008	Variation_38466		NA18506	1	-0.6654	chr3	117694865	117698245	3380	14
chp-McCarroll_2008	Variation_38473		NA18506	1	-0.4365	chr3	158822113	158824348	2235	45
chp-McCarroll_2008	Variation_38805		NA18506	4	0.5710	chr3	163995577	164106064	110487	64
chp-McCarroll_2008	Variation_38486		NA18506	1	-0.2291	chr3	198792824	198797599	4775	22
chp-McCarroll_2008	Variation_37733		NA18506	3	0.3002	chr4	5946348	5948364	2016	43
chp-McCarroll_2008	Variation_38803		NA18506	3	0.3820	chr4	9823424	9842773	19349	21
chp-McCarroll_2008	Variation_38086		NA18506	0	-1.5943	chr4	20981308	20985823	4515	21
chp-McCarroll_2008	Variation_38045		NA18506	1	-0.3509	chr4	34456523	34500278	43755	35
chp-McCarroll_2008	Variation_37732		NA18506	0	-0.9406	chr4	59668013	59668103	90	11
chp-McCarroll_2008	Variation_38085		NA18506	1	-0.2669	chr4	63352559	63354180	1621	12
chp-McCarroll_2008	Variation_38575		NA18506	1	-0.4998	chr4	87195442	87198938	3496	51
chp-McCarroll_2008	Variation_38579		NA18506	1	-0.5036	chr4	97539368	97541312	1944	13
chp-McCarroll_2008	Variation_38773		NA18506	3	0.3854	chr4	115394870	115401558	6688	17
chp-McCarroll_2008	Variation_37980		NA18506	1	-0.4018	chr4	122501987	122504707	2720	16
chp-McCarroll_2008	Variation_37831		NA18506	3	0.3406	chr4	172611497	172614473	2976	26
chp-McCarroll_2008	Variation_37838		NA18506	0	-1.0797	chr4	173661577	173665114	3537	26
chp-McCarroll_2008	Variation_37893		NA18506	3	0.1861	chr5	17683310	17691314	8004	7
chp-McCarroll_2008	Variation_38603		NA18506	1	-0.4277	chr5	19264702	19266867	2165	12
chp-McCarroll_2008	Variation_37956		NA18506	1	-0.5120	chr5	28254678	28258398	3720	21
chp-McCarroll_2008	Variation_38130		NA18506	3	0.4178	chr5	150185961	150198468	12507	34
chp-McCarroll_2008	Variation_37744		NA18506	3	0.2890	chr5	178764747	178784541	19794	55
chp-McCarroll_2008	Variation_38129		NA18506	1	-0.2461	chr6	26845179	26872976	27797	91
chp-McCarroll_2008	Variation_38825		NA18506	3	0.3486	chr6	74649076	74657540	8464	9
chp-McCarroll_2008	Variation_38048		NA18506	1	-0.4323	chr6	79578057	79581381	3324	13
chp-McCarroll_2008	Variation_38648		NA18506	1	-0.4761	chr6	87466678	87467828	1150	6
chp-McCarroll_2008	Variation_38622		NA18506	1	-0.6074	chr6	104097102	104099970	2868	24
chp-McCarroll_2008	Variation_38103		NA18506	0	-1.2631	chr6	126225401	126228466	3065	41
chp-McCarroll_2008	Variation_38799		NA18506	4	0.5553	chr6	165647819	165651842	4023	25
chp-McCarroll_2008	Variation_38656		NA18506	1	-0.5145	chr7	11971505	11976125	4620	23
chp-McCarroll_2008	Variation_37916		NA18506	1	-0.2121	chr7	102139098	102145829	6731	36
chp-McCarroll_2008	Variation_38650		NA18506	1	-0.3543	chr7	104253018	104259807	6789	31
chp-McCarroll_2008	Variation_38794		NA18506	0	-1.2151	chr7	125833156	125833843	687	10
chp-McCarroll_2008	Variation_38850		NA18506	4	0.4797	chr8	2242275	2246634	4359	10
chp-McCarroll_2008	Variation_38958		NA18506	1	-0.1790	chr8	7813052	7835051	21999	43
chp-McCarroll_2008	Variation_38054		NA18506	0	-1.1024	chr8	25030647	25039935	9288	25
chp-McCarroll_2008	Variation_37820		NA18506	4	1.3562	chr8	32802732	32807907	5175	23
chp-McCarroll_2008	Variation_37765		NA18506	1	-0.3654	chr8	50691570	50695253	3683	30
chp-McCarroll_2008	Variation_37943		NA18506	1	-0.3734	chr8	55372252	55373332	1080	21
chp-McCarroll_2008	Variation_38082		NA18506	1	-0.2056	chr8	58280523	58291279	10756	8
chp-McCarroll_2008	Variation_37914		NA18506	3	0.2511	chr8	102690128	102690616	488	12
chp-McCarroll_2008	Variation_38011		NA18506	1	-0.6419	chr8	115703747	115705945	2198	8
chp-McCarroll_2008	Variation_38030		NA18506	4	0.4916	chr8	120225551	120227674	2123	11
chp-McCarroll_2008	Variation_37923		NA18506	1	-0.4445	chr8	130211872	130213636	1764	19
chp-McCarroll_2008	Variation_38743		NA18506	3	0.4334	chr9	508620	516231	7611	6
chp-McCarroll_2008	Variation_38739		NA18506	1	-0.5117	chr9	24487683	24498003	10320	44
chp-McCarroll_2008	Variation_38118		NA18506	3	0.2780	chr9	29084634	29087562	2928	23
chp-McCarroll_2008	Variation_38922		NA18506	1	-0.2668	chr9	39577699	39578119	420	22
chp-McCarroll_2008	Variation_37778		NA18506	3	0.2440	chr9	71225066	71238516	13450	31
chp-McCarroll_2008	Variation_38782		NA18506	0	-1.2529	chrX	115052094	115056666	4572	13
chp-McCarroll_2008	Variation_38767		NA18506	0	-0.8629	chrX	139324164	139328686	4522	18
chp-McCarroll_2008	Variation_38001		NA18506	1	-0.5337	chrX	148452508	148462363	9855	45
chp-McCarroll_2008	Variation_38929		NA18506	3	0.2893	chrX	148694500	148788299	93799	28
chp-McCarroll_2008	Variation_38099		NA18507	1	-0.3743	chr1	108535813	108538805	2992	39
chp-McCarroll_2008	Variation_37827		NA18507	1	-0.3112	chr1	110026728	110044098	17370	16
chp-McCarroll_2008	Variation_38009		NA18507	1	-0.3759	chr1	111179232	111189600	10368	37
chp-McCarroll_2008	Variation_38046		NA18507	0	-1.1920	chr1	151028614	151035280	6666	22
chp-McCarroll_2008	Variation_38770		NA18507	3	0.1969	chr1	153927898	153929887	1989	18
chp-McCarroll_2008	Variation_37782		NA18507	3	0.3372	chr1	164451136	164451505	369	24
chp-McCarroll_2008	Variation_38122		NA18507	1	-0.3755	chr1	194997931	195066246	68315	34
chp-McCarroll_2008	Variation_38098		NA18507	0	-1.0239	chr1	197378082	197380386	2304	25
chp-McCarroll_2008	Variation_38802		NA18507	1	-0.5769	chr1	208148324	208150515	2191	11
chp-McCarroll_2008	Variation_38068		NA18507	3	0.3089	chr1	246816553	246861928	45375	34
chp-McCarroll_2008	Variation_38766		NA18507	3	0.3177	chr1	246934073	246939171	5098	10
chp-McCarroll_2008	Variation_37896		NA18507	0	-0.8038	chr10	26726245	26729766	3521	39
chp-McCarroll_2008	Variation_38933		NA18507	4	0.6821	chr10	47112648	47113134	486	50
chp-McCarroll_2008	Variation_38197		NA18507	1	-0.3608	chr10	48212215	48214009	1794	24
chp-McCarroll_2008	Variation_38792		NA18507	1	-0.3083	chr10	77927121	77930577	3456	31
chp-McCarroll_2008	Variation_38091		NA18507	0	-0.7521	chr10	107047059	107049113	2054	41
chp-McCarroll_2008	Variation_38754		NA18507	1	-0.2408	chr10	114102093	114106779	4686	37
chp-McCarroll_2008	Variation_37784		NA18507	3	0.3109	chr10	135094737	135095423	686	50
chp-McCarroll_2008	Variation_38053		NA18507	1	-0.3919	chr11	5744808	5765707	20899	38
chp-McCarroll_2008	Variation_38227		NA18507	1	-0.3862	chr11	25663820	25675538	11718	32
chp-McCarroll_2008	Variation_38029		NA18507	1	-0.4399	chr11	42770658	42774525	3867	29
chp-McCarroll_2008	Variation_37788		NA18507	3	0.2283	chr11	58569045	58609703	40658	30
chp-McCarroll_2008	Variation_37973		NA18507	1	-0.2982	chr11	93337797	93341172	3375	21
chp-McCarroll_2008	Variation_38051		NA18507	1	-0.2481	chr11	107289800	107292816	3016	22
chp-McCarroll_2008	Variation_37675		NA18507	1	-0.5301	chr12	399534	401505	1971	145
chp-McCarroll_2008	Variation_38791		NA18507	1	-0.3447	chr12	9527057	9531838	4781	12
chp-McCarroll_2008	Variation_38772		NA18507	3	0.2305	chr12	11113976	11132240	18264	27
chp-McCarroll_2008	Variation_37987		NA18507	1	-0.5394	chr12	33192742	33197032	4290	23
chp-McCarroll_2008	Variation_38114		NA18507	1	-0.5843	chr12	82687803	82688076	273	8
chp-McCarroll_2008	Variation_38861		NA18507	3	0.2474	chr12	130482004	130485031	3027	53
chp-McCarroll_2008	Variation_37673		NA18507	0	-1.1261	chr12	132281611	132281681	70	8
chp-McCarroll_2008	Variation_38059		NA18507	1	-0.3770	chr13	31430687	31436365	5678	35
chp-McCarroll_2008	Variation_37958		NA18507	3	0.4143	chr13	38645859	38649079	3220	27
chp-McCarroll_2008	Variation_38866		NA18507	1	-0.4497	chr13	51782994	51786864	3870	16
chp-McCarroll_2008	Variation_38291		NA18507	1	-0.4069	chr13	75509822	75510771	949	14
chp-McCarroll_2008	Variation_38951		NA18507	3	0.2140	chr14	19407691	19489414	81723	16
chp-McCarroll_2008	Variation_37822		NA18507	1	-0.4748	chr14	73071205	73090311	19106	24
chp-McCarroll_2008	Variation_38871		NA18507	1	-0.2803	chr14	73106613	73119413	12800	16
chp-McCarroll_2008	Variation_38952		NA18507	1	-0.1951	chr15	19812583	20086310	273727	265
chp-McCarroll_2008	Variation_38872		NA18507	1	-0.2748	chr15	20304542	20646461	341919	170
chp-McCarroll_2008	Variation_37842		NA18507	3	0.2042	chr15	28457538	28469823	12285	22
chp-McCarroll_2008	Variation_38876		NA18507	1	-0.2003	chr15	42919450	42932827	13377	47
chp-McCarroll_2008	Variation_37904		NA18507	1	-0.4768	chr15	74127984	74131848	3864	11
chp-McCarroll_2008	Variation_38839		NA18507	1	-0.2287	chr16	32207425	32227714	20289	27
chp-McCarroll_2008	Variation_38840		NA18507	1	-0.1840	chr16	33390995	33398505	7510	93
chp-McCarroll_2008	Variation_38346		NA18507	1	-0.2989	chr16	66492256	66495098	2842	20
chp-McCarroll_2008	Variation_38092		NA18507	0	-1.1101	chr16	76930136	76942046	11910	31
chp-McCarroll_2008	Variation_38953		NA18507	1	-0.3023	chr17	16657848	16664937	7089	32
chp-McCarroll_2008	Variation_38954		NA18507	3	0.1953	chr17	31461890	31507890	46000	24
chp-McCarroll_2008	Variation_38843		NA18507	1	-0.3950	chr17	41780373	42106800	326427	357
chp-McCarroll_2008	Variation_38372		NA18507	1	-0.4617	chr18	40230936	40232550	1614	16
chp-McCarroll_2008	Variation_38376		NA18507	1	-0.4903	chr18	61982151	61984647	2496	23
chp-McCarroll_2008	Variation_38382		NA18507	1	-0.2531	chr19	46144742	46203093	58351	26
chp-McCarroll_2008	Variation_38844		NA18507	1	-0.2738	chr19	56834738	56839782	5044	14
chp-McCarroll_2008	Variation_38845		NA18507	1	-0.2385	chr19	59422220	59433114	10894	24
chp-McCarroll_2008	Variation_37709		NA18507	1	-0.2472	chr19	59488262	59488512	250	26
chp-McCarroll_2008	Variation_38391		NA18507	3	0.4153	chr19	62166848	62167086	238	18
chp-McCarroll_2008	Variation_38426		NA18507	1	-0.4133	chr2	35436945	35457903	20958	15
chp-McCarroll_2008	Variation_38789		NA18507	3	0.3081	chr2	35831441	35841216	9775	26
chp-McCarroll_2008	Variation_37802		NA18507	1	-0.6460	chr2	79184317	79186165	1848	53
chp-McCarroll_2008	Variation_37972		NA18507	1	-0.2439	chr2	89757787	89905768	147981	87
chp-McCarroll_2008	Variation_38400		NA18507	1	-0.3004	chr2	128541413	128543275	1862	26
chp-McCarroll_2008	Variation_37929		NA18507	1	-0.2099	chr2	203004381	203020306	15925	38
chp-McCarroll_2008	Variation_38420		NA18507	1	-0.2329	chr2	226665075	226669519	4444	32
chp-McCarroll_2008	Variation_37880		NA18507	0	-1.5490	chr20	15259385	15265947	6562	35
chp-McCarroll_2008	Variation_37878		NA18507	1	-0.4292	chr21	30561543	30564675	3132	27
chp-McCarroll_2008	Variation_38804		NA18507	1	-0.4962	chr21	43794765	43797205	2440	35
chp-McCarroll_2008	Variation_38793		NA18507	1	-0.2164	chr22	22613136	22670724	57588	53
chp-McCarroll_2008	Variation_38941		NA18507	3	0.1924	chr22	23998874	24244314	245440	41
chp-McCarroll_2008	Variation_38900		NA18507	3	0.2337	chr3	63108363	63110662	2299	11
chp-McCarroll_2008	Variation_38464		NA18507	1	-0.5214	chr3	102152221	102153492	1271	42
chp-McCarroll_2008	Variation_38466		NA18507	1	-0.5138	chr3	117694605	117698245	3640	15
chp-McCarroll_2008	Variation_38473		NA18507	1	-0.3875	chr3	158822113	158824348	2235	45
chp-McCarroll_2008	Variation_37724		NA18507	3	0.3658	chr3	167573354	167576756	3402	15
chp-McCarroll_2008	Variation_37804		NA18507	1	-0.1856	chr3	168010288	168013602	3314	27
chp-McCarroll_2008	Variation_38060		NA18507	1	-0.3253	chr3	190846385	190847245	860	6
chp-McCarroll_2008	Variation_38944		NA18507	3	0.1781	chr4	9025808	9062198	36390	7
chp-McCarroll_2008	Variation_38803		NA18507	3	0.3774	chr4	9823424	9842773	19349	21
chp-McCarroll_2008	Variation_38545		NA18507	1	-0.1842	chr4	21672426	21675210	2784	7
chp-McCarroll_2008	Variation_38553		NA18507	1	-0.4610	chr4	41101006	41102294	1288	35
chp-McCarroll_2008	Variation_37732		NA18507	0	-1.1899	chr4	59668013	59668103	90	11
chp-McCarroll_2008	Variation_38069		NA18507	3	0.1804	chr4	70162372	70273344	110972	79
chp-McCarroll_2008	Variation_38570		NA18507	1	-0.3860	chr4	78001980	78006171	4191	30
chp-McCarroll_2008	Variation_37980		NA18507	1	-0.4942	chr4	122501987	122504707	2720	16
chp-McCarroll_2008	Variation_37831		NA18507	3	0.1751	chr4	172611497	172614473	2976	26
chp-McCarroll_2008	Variation_37838		NA18507	0	-0.9337	chr4	173661577	173665114	3537	26
chp-McCarroll_2008	Variation_37928		NA18507	1	-0.1783	chr5	15772249	15772348	99	12
chp-McCarroll_2008	Variation_38603		NA18507	1	-0.4525	chr5	19264702	19266867	2165	12
chp-McCarroll_2008	Variation_37956		NA18507	1	-0.5422	chr5	28254678	28258398	3720	21
chp-McCarroll_2008	Variation_37819		NA18507	4	1.0912	chr5	83985224	83990367	5143	38
chp-McCarroll_2008	Variation_38808		NA18507	3	0.3285	chr5	114784536	114784833	297	12
chp-McCarroll_2008	Variation_38130		NA18507	3	0.3468	chr5	150185961	150198468	12507	34
chp-McCarroll_2008	Variation_38012		NA18507	1	-0.4201	chr5	155409435	155415287	5852	14
chp-McCarroll_2008	Variation_37744		NA18507	3	0.3474	chr5	178766675	178768121	1446	7
chp-McCarroll_2008	Variation_37835		NA18507	1	-0.2540	chr6	29959440	29986570	27130	28
chp-McCarroll_2008	Variation_38638		NA18507	1	-0.4006	chr6	31502573	31503654	1081	18
chp-McCarroll_2008	Variation_37840		NA18507	1	-0.2323	chr6	32576855	32663538	86683	120
chp-McCarroll_2008	Variation_38775		NA18507	1	-0.2433	chr6	32701568	32709398	7830	11
chp-McCarroll_2008	Variation_38825		NA18507	1	-0.4190	chr6	74649076	74657540	8464	9
chp-McCarroll_2008	Variation_38033		NA18507	1	-0.3043	chr6	77496881	77509398	12517	30
chp-McCarroll_2008	Variation_38048		NA18507	1	-0.4058	chr6	79578057	79581658	3601	14
chp-McCarroll_2008	Variation_38648		NA18507	1	-0.4476	chr6	87466678	87467828	1150	6
chp-McCarroll_2008	Variation_38788		NA18507	3	0.1856	chr6	103845474	103868114	22640	28
chp-McCarroll_2008	Variation_38103		NA18507	0	-1.1801	chr6	126225401	126228466	3065	41
chp-McCarroll_2008	Variation_37932		NA18507	1	-0.5406	chr6	147480257	147486038	5781	45
chp-McCarroll_2008	Variation_38799		NA18507	1	-0.2480	chr6	165647819	165651842	4023	25
chp-McCarroll_2008	Variation_37751		NA18507	0	-0.7360	chr6	168312207	168312307	100	11
chp-McCarroll_2008	Variation_38656		NA18507	1	-0.5175	chr7	11971505	11976125	4620	23
chp-McCarroll_2008	Variation_38679		NA18507	1	-0.4228	chr7	48363332	48371613	8281	35
chp-McCarroll_2008	Variation_37759		NA18507	1	-0.5708	chr7	71910209	71914689	4480	14
chp-McCarroll_2008	Variation_38650		NA18507	1	-0.4083	chr7	104253018	104259807	6789	24
chp-McCarroll_2008	Variation_38807		NA18507	1	-0.2709	chr7	141694178	141712482	18304	23
chp-McCarroll_2008	Variation_38135		NA18507	1	-0.2542	chr7	142160541	142162486	1945	6
chp-McCarroll_2008	Variation_38906		NA18507	1	-0.4303	chr7	145764804	145770186	5382	45
chp-McCarroll_2008	Variation_38780		NA18507	1	-0.2918	chr7	154024134	154030583	6449	58
chp-McCarroll_2008	Variation_37836		NA18507	1	-0.2731	chr7	157815458	157824758	9300	21
chp-McCarroll_2008	Variation_38850		NA18507	4	0.4684	chr8	2242275	2246634	4359	10
chp-McCarroll_2008	Variation_38915		NA18507	1	-0.4600	chr8	4015238	4016662	1424	9
chp-McCarroll_2008	Variation_38958		NA18507	1	-0.2601	chr8	7239395	7835051	595656	228
chp-McCarroll_2008	Variation_38725		NA18507	1	-0.2894	chr8	7892732	7901979	9247	6
chp-McCarroll_2008	Variation_38054		NA18507	1	-0.4283	chr8	25030647	25039935	9288	25
chp-McCarroll_2008	Variation_37820		NA18507	4	0.6327	chr8	32802732	32807907	5175	23
chp-McCarroll_2008	Variation_37765		NA18507	1	-0.3630	chr8	50691570	50695253	3683	30
chp-McCarroll_2008	Variation_38026		NA18507	1	-0.4782	chr8	51194683	51195835	1152	9
chp-McCarroll_2008	Variation_37943		NA18507	1	-0.3137	chr8	55371630	55373332	1702	46
chp-McCarroll_2008	Variation_38719		NA18507	1	-0.3472	chr8	58521053	58529468	8415	34
chp-McCarroll_2008	Variation_37922		NA18507	1	-0.4822	chr8	63380153	63386483	6330	31
chp-McCarroll_2008	Variation_38727		NA18507	1	-0.5284	chr8	89997749	89999079	1330	20
chp-McCarroll_2008	Variation_38011		NA18507	1	-0.3644	chr8	115703747	115710655	6908	23
chp-McCarroll_2008	Variation_38127		NA18507	1	-0.4335	chr9	23353166	23363330	10164	29
chp-McCarroll_2008	Variation_38739		NA18507	1	-0.4948	chr9	24487683	24498003	10320	44
chp-McCarroll_2008	Variation_38118		NA18507	3	0.1919	chr9	29084634	29087562	2928	23
chp-McCarroll_2008	Variation_38748		NA18507	1	-0.4653	chr9	73446657	73448628	1971	20
chp-McCarroll_2008	Variation_37940		NA18508	1	-0.4704	chr1	10293319	10300520	7201	24
chp-McCarroll_2008	Variation_38931		NA18508	1	-0.2073	chr1	12832393	12849603	17210	11
chp-McCarroll_2008	Variation_38855		NA18508	1	-0.2447	chr1	13214166	13216711	2545	7
chp-McCarroll_2008	Variation_37931		NA18508	1	-0.5155	chr1	72528812	72535826	7014	41
chp-McCarroll_2008	Variation_38781		NA18508	3	0.3802	chr1	105820841	105823861	3020	21
chp-McCarroll_2008	Variation_37865		NA18508	1	-0.6197	chr1	107023250	107024921	1671	14
chp-McCarroll_2008	Variation_37827		NA18508	1	-0.4198	chr1	110026728	110044098	17370	16
chp-McCarroll_2008	Variation_38813		NA18508	1	-0.2611	chr1	147303245	147521702	218457	83
chp-McCarroll_2008	Variation_38795		NA18508	1	-0.3373	chr1	150822595	150853146	30551	54
chp-McCarroll_2008	Variation_38046		NA18508	1	-0.5386	chr1	151028614	151035280	6666	22
chp-McCarroll_2008	Variation_38770		NA18508	3	0.2046	chr1	153927898	153929887	1989	18
chp-McCarroll_2008	Variation_38950		NA18508	3	0.2139	chr1	159780217	159905674	125457	69
chp-McCarroll_2008	Variation_38098		NA18508	4	0.4969	chr1	197378082	197380386	2304	25
chp-McCarroll_2008	Variation_38802		NA18508	4	0.5858	chr1	208148324	208150515	2191	11
chp-McCarroll_2008	Variation_38766		NA18508	1	-0.1892	chr1	246934073	246939171	5098	10
chp-McCarroll_2008	Variation_38202		NA18508	1	-0.5244	chr10	58186527	58196817	10290	36
chp-McCarroll_2008	Variation_37988		NA18508	1	-0.3171	chr10	61034176	61035226	1050	16
chp-McCarroll_2008	Variation_37921		NA18508	1	-0.4967	chr10	67013462	67013956	494	39
chp-McCarroll_2008	Variation_38792		NA18508	0	-1.6472	chr10	77927121	77930577	3456	31
chp-McCarroll_2008	Variation_38217		NA18508	1	-0.5192	chr10	99825147	99827369	2222	60
chp-McCarroll_2008	Variation_38754		NA18508	4	0.4625	chr10	114103035	114105947	2912	23
chp-McCarroll_2008	Variation_38833		NA18508	3	0.1914	chr10	124332003	124340487	8484	15
chp-McCarroll_2008	Variation_38193		NA18508	1	-0.1974	chr10	133499433	133503258	3825	10
chp-McCarroll_2008	Variation_37784		NA18508	0	-1.0251	chr10	135094737	135095423	686	50
chp-McCarroll_2008	Variation_38816		NA18508	1	-0.4082	chr11	4210294	4291849	81555	22
chp-McCarroll_2008	Variation_38225		NA18508	1	-0.4947	chr11	25389069	25389448	379	7
chp-McCarroll_2008	Variation_38776		NA18508	1	-0.2041	chr11	51209758	51213597	3839	9
chp-McCarroll_2008	Variation_38239		NA18508	1	-0.4935	chr11	75820744	75825844	5100	27
chp-McCarroll_2008	Variation_38764		NA18508	0	-1.5656	chr11	90207840	90210566	2726	48
chp-McCarroll_2008	Variation_38051		NA18508	1	-0.3527	chr11	107289800	107292816	3016	22
chp-McCarroll_2008	Variation_37675		NA18508	0	-0.7724	chr12	399534	413743	14209	183
chp-McCarroll_2008	Variation_38791		NA18508	3	0.3052	chr12	9524650	9609643	84993	117
chp-McCarroll_2008	Variation_38772		NA18508	3	0.1754	chr12	11113976	11132240	18264	27
chp-McCarroll_2008	Variation_38837		NA18508	1	-0.2004	chr12	11403980	11434583	30603	25
chp-McCarroll_2008	Variation_38256		NA18508	1	-0.4603	chr12	15459917	15464837	4920	36
chp-McCarroll_2008	Variation_38013		NA18508	1	-0.2233	chr12	34099695	34107535	7840	41
chp-McCarroll_2008	Variation_38114		NA18508	1	-0.5158	chr12	82687764	82688115	351	10
chp-McCarroll_2008	Variation_38270		NA18508	1	-0.5332	chr12	86055102	86057344	2242	39
chp-McCarroll_2008	Variation_38861		NA18508	3	0.3948	chr12	130483737	130484621	884	50
chp-McCarroll_2008	Variation_38059		NA18508	1	-0.1866	chr13	31430687	31436365	5678	35
chp-McCarroll_2008	Variation_37958		NA18508	1	-0.5083	chr13	38645859	38649079	3220	27
chp-McCarroll_2008	Variation_38289		NA18508	1	-0.6419	chr13	69646157	69648362	2205	44
chp-McCarroll_2008	Variation_38119		NA18508	1	-0.5287	chr13	71375693	71378531	2838	41
chp-McCarroll_2008	Variation_38838		NA18508	3	0.2803	chr14	18523519	18538031	14512	6
chp-McCarroll_2008	Variation_37915		NA18508	3	0.2087	chr14	22164712	22168665	3953	65
chp-McCarroll_2008	Variation_37822		NA18508	1	-0.5405	chr14	73071205	73090311	19106	24
chp-McCarroll_2008	Variation_38952		NA18508	3	0.3915	chr15	20064076	20064678	602	8
chp-McCarroll_2008	Variation_38321		NA18508	1	-0.2225	chr15	22334036	22342424	8388	10
chp-McCarroll_2008	Variation_38002		NA18508	1	-0.4122	chr15	25592701	25601398	8697	50
chp-McCarroll_2008	Variation_37842		NA18508	3	0.2884	chr15	28458620	28466313	7693	14
chp-McCarroll_2008	Variation_38819		NA18508	1	-0.2050	chr15	32488296	32494655	6359	10
chp-McCarroll_2008	Variation_38332		NA18508	1	-0.4518	chr15	77335911	77340846	4935	34
chp-McCarroll_2008	Variation_38089		NA18508	1	-0.4825	chr15	82332431	82334526	2095	34
chp-McCarroll_2008	Variation_37926		NA18508	1	-0.3938	chr16	19853593	19873940	20347	35
chp-McCarroll_2008	Variation_37965		NA18508	1	-0.2010	chr16	29040414	29041497	1083	35
chp-McCarroll_2008	Variation_38755		NA18508	3	0.2984	chr16	68709126	68754691	45565	73
chp-McCarroll_2008	Variation_37846		NA18508	3	0.3169	chr16	72953863	72966340	12477	21
chp-McCarroll_2008	Variation_37949		NA18508	1	-0.3863	chr17	36764773	36775676	10903	23
chp-McCarroll_2008	Variation_37796		NA18508	3	0.2014	chr17	36786472	36790171	3699	25
chp-McCarroll_2008	Variation_38843		NA18508	1	-0.3895	chr17	41780304	42106800	326496	355
chp-McCarroll_2008	Variation_38362		NA18508	1	-0.4306	chr17	68304249	68305983	1734	18
chp-McCarroll_2008	Variation_37993		NA18508	3	0.2389	chr18	45251854	45257290	5436	23
chp-McCarroll_2008	Variation_37702		NA18508	1	-0.1940	chr18	55815680	55815770	90	11
chp-McCarroll_2008	Variation_38049		NA18508	1	-0.4047	chr18	63110294	63118034	7740	36
chp-McCarroll_2008	Variation_37705		NA18508	3	0.3443	chr19	15641563	15652189	10626	124
chp-McCarroll_2008	Variation_38390		NA18508	1	-0.4071	chr19	61896198	61903191	6993	33
chp-McCarroll_2008	Variation_38391		NA18508	3	0.3041	chr19	62166750	62167086	336	25
chp-McCarroll_2008	Variation_38789		NA18508	1	-0.5261	chr2	35831441	35841216	9775	26
chp-McCarroll_2008	Variation_37996		NA18508	1	-0.3625	chr2	41092163	41099053	6890	26
chp-McCarroll_2008	Variation_38432		NA18508	1	-0.5673	chr2	44680347	44682190	1843	15
chp-McCarroll_2008	Variation_38769		NA18508	0	-0.7796	chr2	106247233	106251512	4279	29
chp-McCarroll_2008	Variation_38134		NA18508	1	-0.4859	chr2	146581134	146583122	1988	8
chp-McCarroll_2008	Variation_38074		NA18508	4	0.5419	chr2	179775445	179779254	3809	14
chp-McCarroll_2008	Variation_37930		NA18508	3	0.2206	chr2	180126498	180130353	3855	16
chp-McCarroll_2008	Variation_38417		NA18508	3	0.2176	chr2	199888563	199889243	680	9
chp-McCarroll_2008	Variation_37929		NA18508	1	-0.2427	chr2	203004381	203020306	15925	38
chp-McCarroll_2008	Variation_38448		NA18508	1	-0.2837	chr21	13768955	13770682	1727	17
chp-McCarroll_2008	Variation_38804		NA18508	3	0.5094	chr21	43794765	43797205	2440	35
chp-McCarroll_2008	Variation_38796		NA18508	1	-0.3839	chr22	22680652	22726600	45948	55
chp-McCarroll_2008	Variation_38488		NA18508	1	-0.5914	chr3	25825786	25829851	4065	41
chp-McCarroll_2008	Variation_38024		NA18508	1	-0.5562	chr3	84782747	84784817	2070	47
chp-McCarroll_2008	Variation_38506		NA18508	1	-0.3154	chr3	87975074	87984750	9676	41
chp-McCarroll_2008	Variation_38061		NA18508	4	0.5075	chr3	116143315	116151354	8039	25
chp-McCarroll_2008	Variation_38109		NA18508	1	-0.2170	chr3	127156134	127158584	2450	26
chp-McCarroll_2008	Variation_38060		NA18508	1	-0.3278	chr3	190846385	190847245	860	6
chp-McCarroll_2008	Variation_37832		NA18508	3	0.4392	chr3	194360670	194365494	4824	24
chp-McCarroll_2008	Variation_38486		NA18508	1	-0.4341	chr3	198792824	198798278	5454	25
chp-McCarroll_2008	Variation_38803		NA18508	3	0.4342	chr4	9823424	9842773	19349	21
chp-McCarroll_2008	Variation_38086		NA18508	0	-1.8595	chr4	20981308	20985823	4515	21
chp-McCarroll_2008	Variation_38045		NA18508	1	-0.4090	chr4	34456523	34500278	43755	35
chp-McCarroll_2008	Variation_37732		NA18508	0	-1.3526	chr4	59668013	59668103	90	11
chp-McCarroll_2008	Variation_38085		NA18508	1	-0.3249	chr4	63352559	63354180	1621	12
chp-McCarroll_2008	Variation_38562		NA18508	1	-0.1897	chr4	65502603	65505608	3005	15
chp-McCarroll_2008	Variation_38069		NA18508	1	-0.4441	chr4	70162372	70273344	110972	79
chp-McCarroll_2008	Variation_38567		NA18508	1	-0.4979	chr4	73639737	73644093	4356	37
chp-McCarroll_2008	Variation_38575		NA18508	1	-0.5331	chr4	87195442	87198938	3496	51
chp-McCarroll_2008	Variation_38579		NA18508	1	-0.6024	chr4	97539368	97541312	1944	13
chp-McCarroll_2008	Variation_38773		NA18508	4	0.4744	chr4	115394870	115401558	6688	17
chp-McCarroll_2008	Variation_38022		NA18508	3	0.1768	chr4	115727720	115728752	1032	9
chp-McCarroll_2008	Variation_37986		NA18508	1	-0.2301	chr4	152096063	152103645	7582	26
chp-McCarroll_2008	Variation_37748		NA18508	3	0.2973	chr5	886654	900204	13550	10
chp-McCarroll_2008	Variation_38583		NA18508	1	-0.2037	chr5	10584580	10584778	198	17
chp-McCarroll_2008	Variation_38101		NA18508	1	-0.6024	chr5	12868796	12873140	4344	22
chp-McCarroll_2008	Variation_38603		NA18508	1	-0.4973	chr5	19264702	19266867	2165	12
chp-McCarroll_2008	Variation_37841		NA18508	4	1.2862	chr5	57361905	57369213	7308	37
chp-McCarroll_2008	Variation_37966		NA18508	1	-0.5326	chr5	57992622	57994832	2210	27
chp-McCarroll_2008	Variation_37819		NA18508	0	-1.1862	chr5	83985224	83990367	5143	38
chp-McCarroll_2008	Variation_38081		NA18508	1	-0.5826	chr5	86151170	86153522	2352	36
chp-McCarroll_2008	Variation_38808		NA18508	1	-0.2587	chr5	114784536	114784860	324	13
chp-McCarroll_2008	Variation_38130		NA18508	3	0.4349	chr5	150185961	150198468	12507	34
chp-McCarroll_2008	Variation_37744		NA18508	4	0.5784	chr5	178771495	178772700	1205	6
chp-McCarroll_2008	Variation_37835		NA18508	3	0.2399	chr6	29950173	29951516	1343	14
chp-McCarroll_2008	Variation_38000		NA18508	1	-0.2077	chr6	34046936	34050605	3669	56
chp-McCarroll_2008	Variation_38825		NA18508	3	0.2813	chr6	74649076	74657540	8464	9
chp-McCarroll_2008	Variation_37918		NA18508	1	-0.4664	chr6	78938240	78954757	16517	31
chp-McCarroll_2008	Variation_38048		NA18508	1	-0.5165	chr6	79578057	79581658	3601	14
chp-McCarroll_2008	Variation_37951		NA18508	1	-0.5734	chr6	93632734	93635326	2592	17
chp-McCarroll_2008	Variation_38788		NA18508	1	-0.2099	chr6	103845474	103868114	22640	28
chp-McCarroll_2008	Variation_38622		NA18508	1	-0.6451	chr6	104097102	104100432	3330	26
chp-McCarroll_2008	Variation_38799		NA18508	4	0.8600	chr6	165647819	165651842	4023	25
chp-McCarroll_2008	Variation_38800		NA18508	1	-0.2764	chr7	70058956	70064074	5118	62
chp-McCarroll_2008	Variation_38794		NA18508	0	-1.7158	chr7	125833174	125833843	669	8
chp-McCarroll_2008	Variation_38807		NA18508	1	-0.2453	chr7	141694178	141712482	18304	23
chp-McCarroll_2008	Variation_38957		NA18508	1	-0.2182	chr7	143135911	143165073	29162	26
chp-McCarroll_2008	Variation_38850		NA18508	4	0.5074	chr8	2242275	2246634	4359	10
chp-McCarroll_2008	Variation_38958		NA18508	3	0.2892	chr8	7813062	7813112	50	6
chp-McCarroll_2008	Variation_37924		NA18508	1	-0.3943	chr8	13659514	13696022	36508	34
chp-McCarroll_2008	Variation_38710		NA18508	1	-0.5238	chr8	16306809	16318941	12132	37
chp-McCarroll_2008	Variation_38054		NA18508	1	-0.4102	chr8	25030647	25039935	9288	25
chp-McCarroll_2008	Variation_37820		NA18508	4	0.9442	chr8	32802732	32807907	5175	23
chp-McCarroll_2008	Variation_37943		NA18508	1	-0.3858	chr8	55371630	55373332	1702	46
chp-McCarroll_2008	Variation_38082		NA18508	1	-0.3640	chr8	58280523	58291279	10756	8
chp-McCarroll_2008	Variation_37922		NA18508	1	-0.4453	chr8	63380153	63386483	6330	31
chp-McCarroll_2008	Variation_38136		NA18508	1	-0.4315	chr8	112363503	112364418	915	16
chp-McCarroll_2008	Variation_38011		NA18508	1	-0.3547	chr8	115703747	115709713	5966	20
chp-McCarroll_2008	Variation_38030		NA18508	4	0.5889	chr8	120224972	120228446	3474	18
chp-McCarroll_2008	Variation_37923		NA18508	1	-0.4336	chr8	130211872	130213636	1764	19
chp-McCarroll_2008	Variation_38743		NA18508	3	0.1934	chr9	508620	516231	7611	6
chp-McCarroll_2008	Variation_38127		NA18508	1	-0.4852	chr9	23353166	23363330	10164	29
chp-McCarroll_2008	Variation_38118		NA18508	1	-0.1976	chr9	29084634	29087562	2928	23
chp-McCarroll_2008	Variation_38945		NA18508	1	-0.2084	chr9	68199078	68199257	179	8
chp-McCarroll_2008	Variation_37778		NA18508	3	0.1803	chr9	71225066	71238516	13450	31
chp-McCarroll_2008	Variation_38790		NA18508	1	-0.2294	chr9	137353933	137356190	2257	41
chp-McCarroll_2008	Variation_38761		NA18508	3	0.1847	chrX	146651841	146653311	1470	15
chp-McCarroll_2008	Variation_38001		NA18508	1	-0.2374	chrX	148452508	148462363	9855	45
chp-McCarroll_2008	Variation_37940		NA18515	3	0.2038	chr1	10293319	10300520	7201	24
chp-McCarroll_2008	Variation_38855		NA18515	3	0.2389	chr1	13082988	13249329	166341	168
chp-McCarroll_2008	Variation_38010		NA18515	3	0.2813	chr1	34875285	34877055	1770	7
chp-McCarroll_2008	Variation_37913		NA18515	3	0.3342	chr1	64616952	64620914	3962	15
chp-McCarroll_2008	Variation_38781		NA18515	4	0.4867	chr1	105820841	105823861	3020	21
chp-McCarroll_2008	Variation_38142		NA18515	1	-0.1910	chr1	105969955	105983626	13671	10
chp-McCarroll_2008	Variation_38143		NA18515	1	-0.5389	chr1	106110795	106116566	5771	68
chp-McCarroll_2008	Variation_37827		NA18515	3	0.2336	chr1	110026728	110044098	17370	16
chp-McCarroll_2008	Variation_38009		NA18515	1	-0.3703	chr1	111179232	111189600	10368	37
chp-McCarroll_2008	Variation_38795		NA18515	1	-0.3690	chr1	150822595	150853146	30551	54
chp-McCarroll_2008	Variation_37853		NA18515	1	-0.5016	chr1	163688523	163690778	2255	49
chp-McCarroll_2008	Variation_38015		NA18515	1	-0.3330	chr1	177597521	177599870	2349	28
chp-McCarroll_2008	Variation_38098		NA18515	4	0.5513	chr1	197378082	197380386	2304	25
chp-McCarroll_2008	Variation_38171		NA18515	1	-0.6113	chr1	219812700	219820125	7425	32
chp-McCarroll_2008	Variation_38766		NA18515	1	-0.2116	chr1	246934073	246939171	5098	10
chp-McCarroll_2008	Variation_37896		NA18515	1	-0.3928	chr10	26726245	26729766	3521	39
chp-McCarroll_2008	Variation_37655		NA18515	1	-0.1952	chr10	32299035	32300524	1489	29
chp-McCarroll_2008	Variation_38933		NA18515	1	-0.2635	chr10	47113761	47116030	2269	12
chp-McCarroll_2008	Variation_37656		NA18515	3	0.1854	chr10	50784888	50799840	14952	7
chp-McCarroll_2008	Variation_38043		NA18515	3	0.1942	chr10	58880518	58880962	444	13
chp-McCarroll_2008	Variation_37988		NA18515	3	0.1841	chr10	61034176	61035226	1050	16
chp-McCarroll_2008	Variation_37921		NA18515	3	0.2141	chr10	67013462	67013956	494	39
chp-McCarroll_2008	Variation_38792		NA18515	1	-0.2291	chr10	77927121	77930577	3456	31
chp-McCarroll_2008	Variation_38777		NA18515	1	-0.2212	chr10	81475852	81486800	10948	8
chp-McCarroll_2008	Variation_38214		NA18515	1	-0.5565	chr10	91988569	91991921	3352	49
chp-McCarroll_2008	Variation_38189		NA18515	1	-0.4962	chr10	122761197	122766485	5288	9
chp-McCarroll_2008	Variation_38193		NA18515	1	-0.2022	chr10	133497308	133508345	11037	27
chp-McCarroll_2008	Variation_38836		NA18515	0	-1.7044	chr11	4925239	4933423	8184	32
chp-McCarroll_2008	Variation_38003		NA18515	3	0.3913	chr11	5832477	5839652	7175	26
chp-McCarroll_2008	Variation_38859		NA18515	1	-0.2068	chr11	48844029	48849687	5658	7
chp-McCarroll_2008	Variation_38237		NA18515	3	0.2358	chr11	57609601	57611512	1911	28
chp-McCarroll_2008	Variation_37788		NA18515	3	0.2155	chr11	58569045	58609703	40658	30
chp-McCarroll_2008	Variation_38764		NA18515	1	-0.1758	chr11	90207840	90210566	2726	48
chp-McCarroll_2008	Variation_38791		NA18515	3	0.3328	chr12	9524650	9609643	84993	120
chp-McCarroll_2008	Variation_38837		NA18515	1	-0.6348	chr12	11403980	11434583	30603	25
chp-McCarroll_2008	Variation_38256		NA18515	1	-0.2057	chr12	15459257	15459307	50	6
chp-McCarroll_2008	Variation_37946		NA18515	0	-1.5237	chr12	27539436	27542578	3142	21
chp-McCarroll_2008	Variation_37823		NA18515	0	-1.0436	chr12	33278770	33286561	7791	22
chp-McCarroll_2008	Variation_38013		NA18515	0	-0.9563	chr12	34099695	34107535	7840	41
chp-McCarroll_2008	Variation_38128		NA18515	0	-1.2780	chr12	44192139	44195723	3584	29
chp-McCarroll_2008	Variation_38019		NA18515	3	0.1763	chr12	69160380	69164238	3858	33
chp-McCarroll_2008	Variation_38114		NA18515	1	-0.3837	chr12	82687724	82688154	430	12
chp-McCarroll_2008	Variation_38273		NA18515	3	0.1852	chr12	91161077	91171413	10336	33
chp-McCarroll_2008	Variation_37995		NA18515	1	-0.3046	chr12	98319476	98322756	3280	11
chp-McCarroll_2008	Variation_38247		NA18515	3	0.2070	chr12	118474060	118474411	351	40
chp-McCarroll_2008	Variation_38255		NA18515	1	-0.3442	chr12	129714265	129716286	2021	37
chp-McCarroll_2008	Variation_38059		NA18515	1	-0.1958	chr13	31430687	31436365	5678	35
chp-McCarroll_2008	Variation_38058		NA18515	1	-0.3912	chr13	36970395	36982749	12354	13
chp-McCarroll_2008	Variation_37958		NA18515	3	0.3470	chr13	38645859	38649079	3220	27
chp-McCarroll_2008	Variation_38951		NA18515	1	-0.2306	chr14	19271494	19489414	217920	41
chp-McCarroll_2008	Variation_37686		NA18515	3	0.2997	chr14	19591290	19608920	17630	44
chp-McCarroll_2008	Variation_38297		NA18515	3	0.3192	chr14	35743470	35744781	1311	24
chp-McCarroll_2008	Variation_38302		NA18515	1	-0.2901	chr14	42668204	42669205	1001	14
chp-McCarroll_2008	Variation_38305		NA18515	3	0.2059	chr14	60901861	60908945	7084	29
chp-McCarroll_2008	Variation_37822		NA18515	1	-0.2158	chr14	73071205	73090311	19106	24
chp-McCarroll_2008	Variation_38316		NA18515	3	0.2257	chr15	18420311	18433961	13650	16
chp-McCarroll_2008	Variation_38952		NA18515	1	-0.3457	chr15	19812583	20063732	251149	193
chp-McCarroll_2008	Variation_38326		NA18515	3	0.2593	chr15	40191039	40194926	3887	53
chp-McCarroll_2008	Variation_38089		NA18515	3	0.4153	chr15	82332459	82332732	273	7
chp-McCarroll_2008	Variation_38340		NA18515	1	-0.2656	chr16	12607690	12613914	6224	17
chp-McCarroll_2008	Variation_37843		NA18515	3	0.1932	chr16	14938147	14955087	16940	15
chp-McCarroll_2008	Variation_38936		NA18515	3	0.1822	chr16	18502707	18582198	79491	25
chp-McCarroll_2008	Variation_37926		NA18515	1	-0.2360	chr16	19873940	19874122	182	7
chp-McCarroll_2008	Variation_38840		NA18515	3	0.2093	chr16	33325327	33342293	16966	14
chp-McCarroll_2008	Variation_37794		NA18515	3	0.2302	chr16	54400204	54420204	20000	41
chp-McCarroll_2008	Variation_38755		NA18515	3	0.2683	chr16	68709126	68754691	45565	73
chp-McCarroll_2008	Variation_38092		NA18515	3	0.3155	chr16	76930136	76942046	11910	31
chp-McCarroll_2008	Variation_37696		NA18515	1	-0.1814	chr16	80397838	80398143	305	6
chp-McCarroll_2008	Variation_38353		NA18515	3	0.1774	chr17	25204989	25205754	765	18
chp-McCarroll_2008	Variation_38954		NA18515	3	0.1836	chr17	31461890	31507890	46000	24
chp-McCarroll_2008	Variation_38006		NA18515	3	0.2790	chr17	36641161	36647138	5977	14
chp-McCarroll_2008	Variation_38843		NA18515	1	-0.1758	chr17	41793765	41813612	19847	29
chp-McCarroll_2008	Variation_37993		NA18515	1	-0.2142	chr18	45251854	45257290	5436	23
chp-McCarroll_2008	Variation_37705		NA18515	3	0.3820	chr19	15641563	15652189	10626	124
chp-McCarroll_2008	Variation_37706		NA18515	3	0.1920	chr19	15661724	15684634	22910	25
chp-McCarroll_2008	Variation_37864		NA18515	3	0.1992	chr19	34029282	34031388	2106	34
chp-McCarroll_2008	Variation_38381		NA18515	1	-0.3956	chr19	39836031	39838511	2480	17
chp-McCarroll_2008	Variation_38844		NA18515	3	0.2313	chr19	56834738	56839782	5044	14
chp-McCarroll_2008	Variation_38845		NA18515	1	-0.4905	chr19	59422220	59433114	10894	24
chp-McCarroll_2008	Variation_38390		NA18515	3	0.2292	chr19	61896198	61903191	6993	24
chp-McCarroll_2008	Variation_38789		NA18515	0	-0.7209	chr2	35831441	35841216	9775	26
chp-McCarroll_2008	Variation_38427		NA18515	1	-0.1820	chr2	36190735	36191823	1088	18
chp-McCarroll_2008	Variation_37802		NA18515	3	0.1942	chr2	79184317	79184821	504	29
chp-McCarroll_2008	Variation_38393		NA18515	3	0.3014	chr2	101763421	101766741	3320	21
chp-McCarroll_2008	Variation_38769		NA18515	3	0.2868	chr2	106247233	106251512	4279	29
chp-McCarroll_2008	Variation_37798		NA18515	3	0.2167	chr2	111790747	111826957	36210	6
chp-McCarroll_2008	Variation_37711		NA18515	1	-0.2046	chr2	117500883	117508083	7200	45
chp-McCarroll_2008	Variation_38074		NA18515	1	-0.7428	chr2	179775445	179787373	11928	52
chp-McCarroll_2008	Variation_37930		NA18515	3	0.2554	chr2	180126498	180130353	3855	16
chp-McCarroll_2008	Variation_38414		NA18515	1	-0.5287	chr2	184965377	184972949	7572	22
chp-McCarroll_2008	Variation_38417		NA18515	1	-0.5774	chr2	199887373	199890773	3400	41
chp-McCarroll_2008	Variation_38418		NA18515	1	-0.2162	chr2	211482793	211483788	995	6
chp-McCarroll_2008	Variation_37839		NA18515	1	-0.1911	chr20	1510167	1541502	31335	45
chp-McCarroll_2008	Variation_37888		NA18515	3	0.2461	chr20	4394576	4397995	3419	57
chp-McCarroll_2008	Variation_38955		NA18515	3	0.2381	chr21	9884529	9964335	79806	53
chp-McCarroll_2008	Variation_38455		NA18515	3	0.1937	chr21	31354152	31356161	2009	42
chp-McCarroll_2008	Variation_38804		NA18515	1	-0.7543	chr21	43794765	43797205	2440	48
chp-McCarroll_2008	Variation_38493		NA18515	3	0.2018	chr3	30969771	30973710	3939	38
chp-McCarroll_2008	Variation_38496		NA18515	3	0.1933	chr3	41755153	41763395	8242	40
chp-McCarroll_2008	Variation_37833		NA18515	3	0.1988	chr3	99389255	99391117	1862	50
chp-McCarroll_2008	Variation_38061		NA18515	0	-2.1387	chr3	116143315	116151354	8039	25
chp-McCarroll_2008	Variation_38109		NA18515	1	-0.3177	chr3	127156134	127158584	2450	26
chp-McCarroll_2008	Variation_37881		NA18515	1	-0.3684	chr3	136325350	136326925	1575	26
chp-McCarroll_2008	Variation_38805		NA18515	4	0.5101	chr3	163995577	164106064	110487	64
chp-McCarroll_2008	Variation_38060		NA18515	3	0.1821	chr3	190846385	190847245	860	6
chp-McCarroll_2008	Variation_38086		NA18515	4	0.6321	chr4	20981308	20985823	4515	21
chp-McCarroll_2008	Variation_38550		NA18515	1	-0.5409	chr4	33055673	33062518	6845	37
chp-McCarroll_2008	Variation_38551		NA18515	3	0.2029	chr4	39263033	39265153	2120	19
chp-McCarroll_2008	Variation_37732		NA18515	4	0.7099	chr4	59668013	59668103	90	11
chp-McCarroll_2008	Variation_38085		NA18515	1	-0.1972	chr4	63352559	63354180	1621	12
chp-McCarroll_2008	Variation_38562		NA18515	3	0.2504	chr4	65506448	65511068	4620	12
chp-McCarroll_2008	Variation_38565		NA18515	3	0.1761	chr4	71263013	71272673	9660	22
chp-McCarroll_2008	Variation_38567		NA18515	1	-0.5677	chr4	73639737	73644093	4356	37
chp-McCarroll_2008	Variation_38570		NA18515	1	-0.4059	chr4	78001980	78006171	4191	30
chp-McCarroll_2008	Variation_38575		NA18515	3	0.1893	chr4	87195442	87198938	3496	51
chp-McCarroll_2008	Variation_38022		NA18515	1	-0.3199	chr4	115727720	115729784	2064	17
chp-McCarroll_2008	Variation_37986		NA18515	1	-0.6072	chr4	152100137	152103645	3508	13
chp-McCarroll_2008	Variation_37858		NA18515	3	0.2516	chr4	157188164	157188884	720	9
chp-McCarroll_2008	Variation_38533		NA18515	1	-0.1968	chr4	162414051	162424399	10348	31
chp-McCarroll_2008	Variation_38536		NA18515	1	-0.5040	chr4	171504675	171509643	4968	37
chp-McCarroll_2008	Variation_37831		NA18515	3	0.2065	chr4	172611497	172614473	2976	26
chp-McCarroll_2008	Variation_37739		NA18515	1	-0.2541	chr5	122183	155297	33114	144
chp-McCarroll_2008	Variation_37748		NA18515	3	0.1975	chr5	909229	910241	1012	12
chp-McCarroll_2008	Variation_37893		NA18515	0	-0.7787	chr5	17645958	17697981	52023	40
chp-McCarroll_2008	Variation_37956		NA18515	1	-0.4622	chr5	28254678	28258398	3720	21
chp-McCarroll_2008	Variation_37841		NA18515	1	-0.2700	chr5	57361905	57369213	7308	37
chp-McCarroll_2008	Variation_37966		NA18515	1	-0.4463	chr5	57992622	57994832	2210	27
chp-McCarroll_2008	Variation_38808		NA18515	1	-0.2012	chr5	114784536	114784779	243	10
chp-McCarroll_2008	Variation_37968		NA18515	1	-0.1766	chr5	140204078	140223936	19858	105
chp-McCarroll_2008	Variation_38599		NA18515	1	-0.3642	chr5	165772410	165782448	10038	41
chp-McCarroll_2008	Variation_37743		NA18515	3	0.3433	chr5	175506210	175548810	42600	25
chp-McCarroll_2008	Variation_38052		NA18515	1	-0.3091	chr6	67097868	67099872	2004	53
chp-McCarroll_2008	Variation_37918		NA18515	1	-0.4807	chr6	78938240	78954757	16517	31
chp-McCarroll_2008	Variation_37749		NA18515	1	-0.1925	chr6	124494658	124502420	7762	12
chp-McCarroll_2008	Variation_38631		NA18515	1	-0.1884	chr6	162421615	162423679	2064	13
chp-McCarroll_2008	Variation_38799		NA18515	1	-0.4234	chr6	165647819	165651842	4023	25
chp-McCarroll_2008	Variation_37751		NA18515	1	-0.4957	chr6	168312207	168312307	100	11
chp-McCarroll_2008	Variation_37811		NA18515	3	0.2792	chr7	138549	163669	25120	185
chp-McCarroll_2008	Variation_38909		NA18515	1	-0.3530	chr7	23107230	23110706	3476	41
chp-McCarroll_2008	Variation_38076		NA18515	1	-0.2901	chr7	26109707	26111813	2106	12
chp-McCarroll_2008	Variation_38683		NA18515	1	-0.4839	chr7	53181552	53185293	3741	38
chp-McCarroll_2008	Variation_38062		NA18515	3	0.2588	chr7	56729754	56736123	6369	32
chp-McCarroll_2008	Variation_38111		NA18515	3	0.2061	chr7	66267113	66282260	15147	47
chp-McCarroll_2008	Variation_38800		NA18515	3	0.2972	chr7	70058956	70064074	5118	62
chp-McCarroll_2008	Variation_37759		NA18515	3	0.2311	chr7	71635172	71882717	247545	199
chp-McCarroll_2008	Variation_38663		NA18515	1	-0.2486	chr7	139840613	139844807	4194	18
chp-McCarroll_2008	Variation_37836		NA18515	3	0.2499	chr7	157815458	157824758	9300	21
chp-McCarroll_2008	Variation_38916		NA18515	3	0.2101	chr8	4652596	4681836	29240	11
chp-McCarroll_2008	Variation_37767		NA18515	3	0.1907	chr8	5843600	5876613	33013	9
chp-McCarroll_2008	Variation_38958		NA18515	1	-0.2293	chr8	7239395	7835051	595656	251
chp-McCarroll_2008	Variation_38849		NA18515	1	-0.2302	chr8	12260504	12282159	21655	55
chp-McCarroll_2008	Variation_37820		NA18515	4	1.0261	chr8	32802732	32807907	5175	23
chp-McCarroll_2008	Variation_38716		NA18515	3	0.1927	chr8	37509321	37514196	4875	38
chp-McCarroll_2008	Variation_38717		NA18515	3	0.1943	chr8	40305410	40308607	3197	21
chp-McCarroll_2008	Variation_37765		NA18515	3	0.2838	chr8	50691951	50692713	762	7
chp-McCarroll_2008	Variation_37943		NA18515	1	-0.3591	chr8	55371630	55373332	1702	46
chp-McCarroll_2008	Variation_37854		NA18515	1	-0.5971	chr8	61165441	61170121	4680	21
chp-McCarroll_2008	Variation_37922		NA18515	3	0.2117	chr8	63380153	63386483	6330	31
chp-McCarroll_2008	Variation_37984		NA18515	1	-0.4524	chr8	75482119	75490041	7922	18
chp-McCarroll_2008	Variation_38136		NA18515	3	0.2762	chr8	112363503	112364418	915	16
chp-McCarroll_2008	Variation_38700		NA18515	3	0.1992	chr8	117699895	117702394	2499	43
chp-McCarroll_2008	Variation_37923		NA18515	3	0.2228	chr8	130211872	130213636	1764	19
chp-McCarroll_2008	Variation_37771		NA18515	3	0.2645	chr9	249453	264389	14936	9
chp-McCarroll_2008	Variation_38743		NA18515	1	-0.2773	chr9	508620	516231	7611	6
chp-McCarroll_2008	Variation_38118		NA18515	3	0.3352	chr9	29084634	29087562	2928	23
chp-McCarroll_2008	Variation_38922		NA18515	1	-0.2808	chr9	39578139	39578239	100	6
chp-McCarroll_2008	Variation_38097		NA18515	3	0.2189	chr9	43529333	43563396	34063	23
chp-McCarroll_2008	Variation_38018		NA18515	1	-0.5588	chr9	78747036	78747864	828	19
chp-McCarroll_2008	Variation_38730		NA18515	3	0.1902	chr9	106404074	106406331	2257	7
chp-McCarroll_2008	Variation_38732		NA18515	3	0.2020	chr9	113064733	113066558	1825	9
chp-McCarroll_2008	Variation_37770		NA18515	1	-0.1879	chr9	114512814	114581844	69030	17
chp-McCarroll_2008	Variation_38790		NA18515	1	-0.4623	chr9	137353933	137356190	2257	41
chp-McCarroll_2008	Variation_38768		NA18515	1	-0.2688	chrX	56678668	56689404	10736	148
chp-McCarroll_2008	Variation_38767		NA18515	0	-1.0679	chrX	139324164	139328686	4522	18
chp-McCarroll_2008	Variation_38932		NA18516	1	-0.1986	chr1	792733	799231	6498	7
chp-McCarroll_2008	Variation_38812		NA18516	1	-0.3287	chr1	13333098	13340209	7111	14
chp-McCarroll_2008	Variation_38949		NA18516	1	-0.2243	chr1	17067835	17107639	39804	52
chp-McCarroll_2008	Variation_38179		NA18516	1	-0.2474	chr1	38902762	38904471	1709	10
chp-McCarroll_2008	Variation_37913		NA18516	1	-0.2946	chr1	64621763	64623479	1716	7
chp-McCarroll_2008	Variation_37931		NA18516	1	-0.4628	chr1	72528812	72535826	7014	41
chp-McCarroll_2008	Variation_38781		NA18516	4	0.4997	chr1	105820841	105823861	3020	21
chp-McCarroll_2008	Variation_38143		NA18516	1	-0.3760	chr1	106110795	106116566	5771	68
chp-McCarroll_2008	Variation_38853		NA18516	1	-0.3938	chr1	108730184	108733730	3546	10
chp-McCarroll_2008	Variation_37882		NA18516	3	0.1839	chr1	109298681	109299554	873	6
chp-McCarroll_2008	Variation_38009		NA18516	1	-0.3235	chr1	111179232	111189600	10368	37
chp-McCarroll_2008	Variation_38144		NA18516	1	-0.3467	chr1	111634269	111635200	931	8
chp-McCarroll_2008	Variation_38770		NA18516	1	-0.1942	chr1	153927898	153929887	1989	18
chp-McCarroll_2008	Variation_37853		NA18516	1	-0.2516	chr1	163688523	163690778	2255	49
chp-McCarroll_2008	Variation_38158		NA18516	1	-0.2256	chr1	188244431	188249838	5407	18
chp-McCarroll_2008	Variation_38159		NA18516	3	0.2218	chr1	189983699	189983780	81	10
chp-McCarroll_2008	Variation_38098		NA18516	4	0.5536	chr1	197378082	197380386	2304	25
chp-McCarroll_2008	Variation_38165		NA18516	1	-0.2928	chr1	202205955	202207572	1617	12
chp-McCarroll_2008	Variation_38766		NA18516	1	-0.1851	chr1	246934073	246939171	5098	10
chp-McCarroll_2008	Variation_38792		NA18516	3	0.1984	chr10	77927121	77930577	3456	31
chp-McCarroll_2008	Variation_38188		NA18516	3	0.2780	chr10	102352051	102352101	50	6
chp-McCarroll_2008	Variation_38091		NA18516	1	-0.4250	chr10	107047113	107047158	45	6
chp-McCarroll_2008	Variation_38189		NA18516	1	-0.3114	chr10	122761197	122766485	5288	9
chp-McCarroll_2008	Variation_37784		NA18516	1	-0.4245	chr10	135094737	135095423	686	50
chp-McCarroll_2008	Variation_37652		NA18516	1	-0.2280	chr10	135253136	135356393	103257	52
chp-McCarroll_2008	Variation_38816		NA18516	1	-0.2942	chr11	4210294	4291849	81555	22
chp-McCarroll_2008	Variation_38836		NA18516	0	-1.0042	chr11	4924711	4933423	8712	34
chp-McCarroll_2008	Variation_38039		NA18516	1	-0.3281	chr11	7769657	7786017	16360	21
chp-McCarroll_2008	Variation_38859		NA18516	3	0.3099	chr11	48844029	48849687	5658	7
chp-McCarroll_2008	Variation_38025		NA18516	3	0.1821	chr11	54722215	54784768	62553	107
chp-McCarroll_2008	Variation_38239		NA18516	1	-0.4263	chr11	75820744	75825844	5100	27
chp-McCarroll_2008	Variation_37665		NA18516	3	0.1983	chr11	134102924	134107123	4199	20
chp-McCarroll_2008	Variation_37675		NA18516	3	0.2964	chr12	399534	412107	12573	177
chp-McCarroll_2008	Variation_37899		NA18516	1	-0.2480	chr12	2122250	2123340	1090	6
chp-McCarroll_2008	Variation_37828		NA18516	1	-0.3255	chr12	8449784	8475825	26041	71
chp-McCarroll_2008	Variation_38791		NA18516	3	0.2938	chr12	9526725	9527804	1079	10
chp-McCarroll_2008	Variation_38772		NA18516	1	-0.1769	chr12	11113976	11132240	18264	27
chp-McCarroll_2008	Variation_38837		NA18516	1	-0.2677	chr12	11403980	11434583	30603	25
chp-McCarroll_2008	Variation_37946		NA18516	1	-0.2504	chr12	27539028	27542578	3550	25
chp-McCarroll_2008	Variation_38260		NA18516	1	-0.4148	chr12	31797864	31801084	3220	25
chp-McCarroll_2008	Variation_38013		NA18516	1	-0.6944	chr12	34099695	34107535	7840	41
chp-McCarroll_2008	Variation_38261		NA18516	3	0.2333	chr12	34149756	34153644	3888	19
chp-McCarroll_2008	Variation_37995		NA18516	1	-0.1914	chr12	98319476	98322756	3280	11
chp-McCarroll_2008	Variation_38248		NA18516	1	-0.2641	chr12	120020387	120022601	2214	15
chp-McCarroll_2008	Variation_37876		NA18516	1	-0.2982	chr12	130385079	130390711	5632	17
chp-McCarroll_2008	Variation_38862		NA18516	1	-0.2304	chr12	130681262	130682322	1060	21
chp-McCarroll_2008	Variation_38059		NA18516	1	-0.3411	chr13	31430687	31436365	5678	35
chp-McCarroll_2008	Variation_38058		NA18516	1	-0.3029	chr13	36970395	36982749	12354	13
chp-McCarroll_2008	Variation_37958		NA18516	3	0.3333	chr13	38645859	38649079	3220	27
chp-McCarroll_2008	Variation_38866		NA18516	1	-0.3432	chr13	51780414	51787896	7482	29
chp-McCarroll_2008	Variation_38056		NA18516	1	-0.2443	chr13	51996016	52003660	7644	47
chp-McCarroll_2008	Variation_38132		NA18516	3	0.3208	chr13	56656401	56676168	19767	49
chp-McCarroll_2008	Variation_37791		NA18516	3	0.3338	chr13	75007895	75015482	7587	15
chp-McCarroll_2008	Variation_38951		NA18516	3	0.2281	chr14	19271494	19489414	217920	41
chp-McCarroll_2008	Variation_37686		NA18516	3	0.2398	chr14	19591290	19608920	17630	44
chp-McCarroll_2008	Variation_37915		NA18516	1	-0.3499	chr14	22164712	22168645	3933	117
chp-McCarroll_2008	Variation_37822		NA18516	1	-0.4409	chr14	73071205	73090311	19106	24
chp-McCarroll_2008	Variation_38871		NA18516	1	-0.2669	chr14	73101465	73119413	17948	22
chp-McCarroll_2008	Variation_38872		NA18516	1	-0.2911	chr15	20235882	20304952	69070	50
chp-McCarroll_2008	Variation_38321		NA18516	1	-0.3540	chr15	22334036	22342424	8388	10
chp-McCarroll_2008	Variation_38322		NA18516	3	0.1850	chr15	22972731	22981159	8428	50
chp-McCarroll_2008	Variation_37842		NA18516	1	-0.1800	chr15	28379946	28534894	154948	89
chp-McCarroll_2008	Variation_38819		NA18516	1	-0.2893	chr15	32576939	32592698	15759	80
chp-McCarroll_2008	Variation_38089		NA18516	3	0.2251	chr15	82332347	82334526	2179	40
chp-McCarroll_2008	Variation_38879		NA18516	1	-0.2352	chr16	1280603	1289592	8989	11
chp-McCarroll_2008	Variation_37843		NA18516	1	-0.2293	chr16	14933181	15015762	82581	98
chp-McCarroll_2008	Variation_37965		NA18516	1	-0.2731	chr16	29040821	29041443	622	18
chp-McCarroll_2008	Variation_38839		NA18516	1	-0.3076	chr16	32121836	32135470	13634	28
chp-McCarroll_2008	Variation_38937		NA18516	1	-0.2093	chr16	32807190	32823510	16320	13
chp-McCarroll_2008	Variation_38840		NA18516	1	-0.2330	chr16	33562015	33616322	54307	12
chp-McCarroll_2008	Variation_37846		NA18516	1	-0.1907	chr16	72953863	73009367	55504	55
chp-McCarroll_2008	Variation_38092		NA18516	1	-0.2466	chr16	76930136	76942046	11910	31
chp-McCarroll_2008	Variation_38361		NA18516	3	0.1754	chr17	6047245	6060372	13127	52
chp-McCarroll_2008	Variation_38354		NA18516	1	-0.2011	chr17	26040602	26043627	3025	11
chp-McCarroll_2008	Variation_38954		NA18516	1	-0.3507	chr17	31461890	31507890	46000	24
chp-McCarroll_2008	Variation_38365		NA18516	1	-0.1912	chr18	18312428	18316636	4208	17
chp-McCarroll_2008	Variation_38372		NA18516	1	-0.4615	chr18	40230936	40232550	1614	16
chp-McCarroll_2008	Variation_37640		NA18516	1	-0.2020	chr19	8256838	8265927	9089	23
chp-McCarroll_2008	Variation_37960		NA18516	1	-0.3447	chr19	9135700	9139113	3413	17
chp-McCarroll_2008	Variation_37705		NA18516	3	0.2126	chr19	15641563	15648010	6447	22
chp-McCarroll_2008	Variation_38820		NA18516	1	-0.2217	chr19	40548566	40553411	4845	16
chp-McCarroll_2008	Variation_38821		NA18516	1	-0.3639	chr19	46043393	46072691	29298	41
chp-McCarroll_2008	Variation_38385		NA18516	1	-0.2660	chr19	49601199	49616811	15612	18
chp-McCarroll_2008	Variation_38845		NA18516	1	-0.3044	chr19	59422220	59433114	10894	24
chp-McCarroll_2008	Variation_37709		NA18516	1	-0.3218	chr19	59486275	59488512	2237	33
chp-McCarroll_2008	Variation_37957		NA18516	1	-0.1882	chr2	4195632	4200845	5213	24
chp-McCarroll_2008	Variation_38789		NA18516	1	-0.4354	chr2	35831441	35841216	9775	26
chp-McCarroll_2008	Variation_38133		NA18516	1	-0.2601	chr2	52630939	52634684	3745	6
chp-McCarroll_2008	Variation_38396		NA18516	3	0.3273	chr2	113194521	113195342	821	6
chp-McCarroll_2008	Variation_37711		NA18516	1	-0.2274	chr2	117494209	117500723	6514	25
chp-McCarroll_2008	Variation_38065		NA18516	1	-0.2182	chr2	123195182	123197657	2475	26
chp-McCarroll_2008	Variation_37937		NA18516	1	-0.2992	chr2	172543455	172547585	4130	19
chp-McCarroll_2008	Variation_38074		NA18516	1	-0.5659	chr2	179775445	179787373	11928	52
chp-McCarroll_2008	Variation_38414		NA18516	1	-0.4021	chr2	184965377	184972949	7572	22
chp-McCarroll_2008	Variation_37880		NA18516	1	-0.3596	chr20	15259385	15265947	6562	35
chp-McCarroll_2008	Variation_38441		NA18516	1	-0.1935	chr20	28034044	28119085	85041	148
chp-McCarroll_2008	Variation_38955		NA18516	3	0.2917	chr21	9766740	9874716	107976	34
chp-McCarroll_2008	Variation_38460		NA18516	1	-0.1993	chr22	17006336	17008989	2653	8
chp-McCarroll_2008	Variation_38942		NA18516	1	-0.1872	chr22	41234930	41276398	41468	26
chp-McCarroll_2008	Variation_38093		NA18516	1	-0.1770	chr3	205191	207767	2576	14
chp-McCarroll_2008	Variation_38485		NA18516	1	-0.4358	chr3	1892764	1892829	65	7
chp-McCarroll_2008	Variation_38499		NA18516	1	-0.3413	chr3	62687743	62690803	3060	35
chp-McCarroll_2008	Variation_37862		NA18516	1	-0.2204	chr3	75696240	75703140	6900	16
chp-McCarroll_2008	Variation_37833		NA18516	1	-0.1990	chr3	99389255	99391117	1862	50
chp-McCarroll_2008	Variation_38061		NA18516	0	-1.2597	chr3	116143315	116151354	8039	25
chp-McCarroll_2008	Variation_38943		NA18516	1	-0.3058	chr3	126927019	126940213	13194	10
chp-McCarroll_2008	Variation_38109		NA18516	1	-0.1799	chr3	127156134	127158584	2450	26
chp-McCarroll_2008	Variation_38102		NA18516	1	-0.2527	chr3	131246561	131288816	42255	23
chp-McCarroll_2008	Variation_37881		NA18516	1	-0.6926	chr3	136325350	136326925	1575	26
chp-McCarroll_2008	Variation_38805		NA18516	4	0.4932	chr3	163995577	164106064	110487	64
chp-McCarroll_2008	Variation_38060		NA18516	1	-0.2743	chr3	190846385	190847245	860	6
chp-McCarroll_2008	Variation_37832		NA18516	3	0.3692	chr3	194360670	194365494	4824	24
chp-McCarroll_2008	Variation_37807		NA18516	1	-0.3020	chr4	8983323	9019743	36420	7
chp-McCarroll_2008	Variation_38944		NA18516	1	-0.2681	chr4	9025808	9062198	36390	7
chp-McCarroll_2008	Variation_38086		NA18516	4	0.5310	chr4	20981308	20985823	4515	21
chp-McCarroll_2008	Variation_38550		NA18516	1	-0.4395	chr4	33055673	33062518	6845	37
chp-McCarroll_2008	Variation_37962		NA18516	3	0.1757	chr4	57238104	57239256	1152	28
chp-McCarroll_2008	Variation_38069		NA18516	1	-0.3911	chr4	70162372	70273344	110972	79
chp-McCarroll_2008	Variation_38567		NA18516	1	-0.3759	chr4	73639737	73644093	4356	37
chp-McCarroll_2008	Variation_38522		NA18516	1	-0.3779	chr4	121743581	121762423	18842	31
chp-McCarroll_2008	Variation_38523		NA18516	3	0.2084	chr4	137582381	137583547	1166	12
chp-McCarroll_2008	Variation_37986		NA18516	1	-0.2714	chr4	152096063	152103645	7582	26
chp-McCarroll_2008	Variation_38536		NA18516	1	-0.3315	chr4	171504675	171509643	4968	37
chp-McCarroll_2008	Variation_37831		NA18516	1	-0.2244	chr4	172611497	172614473	2976	26
chp-McCarroll_2008	Variation_37838		NA18516	0	-0.7015	chr4	173661577	173665114	3537	26
chp-McCarroll_2008	Variation_37748		NA18516	1	-0.1900	chr5	886654	901803	15149	11
chp-McCarroll_2008	Variation_37893		NA18516	1	-0.2163	chr5	17645958	17697981	52023	40
chp-McCarroll_2008	Variation_37841		NA18516	3	0.2179	chr5	57361905	57369213	7308	37
chp-McCarroll_2008	Variation_37819		NA18516	4	0.6433	chr5	83985224	83990367	5143	38
chp-McCarroll_2008	Variation_38130		NA18516	1	-0.4909	chr5	150185961	150198468	12507	34
chp-McCarroll_2008	Variation_38594		NA18516	1	-0.2977	chr5	151495644	151498524	2880	37
chp-McCarroll_2008	Variation_38797		NA18516	1	-0.2470	chr5	177125928	177130716	4788	15
chp-McCarroll_2008	Variation_37835		NA18516	1	-0.3388	chr6	29951358	29956617	5259	49
chp-McCarroll_2008	Variation_38008		NA18516	1	-0.3904	chr6	49039750	49043154	3404	24
chp-McCarroll_2008	Variation_38052		NA18516	0	-0.8823	chr6	67097868	67099872	2004	53
chp-McCarroll_2008	Variation_38033		NA18516	1	-0.3195	chr6	77496881	77509398	12517	30
chp-McCarroll_2008	Variation_37918		NA18516	1	-0.4288	chr6	78938240	78954757	16517	31
chp-McCarroll_2008	Variation_37749		NA18516	1	-0.3247	chr6	124496764	124500299	3535	6
chp-McCarroll_2008	Variation_38076		NA18516	1	-0.2385	chr7	26109707	26111813	2106	12
chp-McCarroll_2008	Variation_38683		NA18516	1	-0.2769	chr7	53181552	53185293	3741	38
chp-McCarroll_2008	Variation_38800		NA18516	3	0.1752	chr7	70058956	70064074	5118	62
chp-McCarroll_2008	Variation_37759		NA18516	3	0.2789	chr7	71908193	71917544	9351	29
chp-McCarroll_2008	Variation_38794		NA18516	3	0.2427	chr7	125833165	125833843	678	9
chp-McCarroll_2008	Variation_38661		NA18516	3	0.1906	chr7	131429054	131430779	1725	49
chp-McCarroll_2008	Variation_38663		NA18516	1	-0.1779	chr7	139840613	139844807	4194	18
chp-McCarroll_2008	Variation_38957		NA18516	1	-0.1921	chr7	143145040	143164493	19453	66
chp-McCarroll_2008	Variation_38906		NA18516	1	-0.3811	chr7	145764804	145770303	5499	46
chp-McCarroll_2008	Variation_38667		NA18516	1	-0.3751	chr7	154520314	154520359	45	6
chp-McCarroll_2008	Variation_37894		NA18516	3	0.3082	chr8	2117248	2120433	3185	51
chp-McCarroll_2008	Variation_38850		NA18516	1	-0.1847	chr8	2242275	2246634	4359	10
chp-McCarroll_2008	Variation_38958		NA18516	1	-0.2866	chr8	7239395	7835051	595656	291
chp-McCarroll_2008	Variation_38725		NA18516	1	-0.2631	chr8	7892732	7901979	9247	6
chp-McCarroll_2008	Variation_38849		NA18516	1	-0.1857	chr8	12260504	12282159	21655	55
chp-McCarroll_2008	Variation_37820		NA18516	4	0.7487	chr8	32802732	32807907	5175	23
chp-McCarroll_2008	Variation_37854		NA18516	0	-1.6513	chr8	61165441	61170121	4680	21
chp-McCarroll_2008	Variation_37914		NA18516	3	0.2619	chr8	102690110	102690742	632	15
chp-McCarroll_2008	Variation_38030		NA18516	3	0.3667	chr8	120224972	120228446	3474	18
chp-McCarroll_2008	Variation_38746		NA18516	1	-0.2841	chr9	6662395	6663762	1367	23
chp-McCarroll_2008	Variation_37772		NA18516	3	0.2614	chr9	32706775	32717011	10236	43
chp-McCarroll_2008	Variation_38922		NA18516	3	0.2702	chr9	39772221	39772271	50	6
chp-McCarroll_2008	Variation_38097		NA18516	1	-0.3380	chr9	43293751	43299862	6111	29
chp-McCarroll_2008	Variation_38774		NA18516	1	-0.2080	chr9	112064713	112067767	3054	6
chp-McCarroll_2008	Variation_38790		NA18516	1	-0.2364	chr9	137354830	137356190	1360	21
chp-McCarroll_2008	Variation_38001		NA18516	1	-0.3218	chrX	148453603	148456012	2409	11
chp-McCarroll_2008	Variation_38829		NA18516	1	-0.4758	chrY	24730780	25275506	544726	34
chp-McCarroll_2008	Variation_38830		NA18516	1	-0.2233	chrY	25890268	26423427	533159	129
chp-McCarroll_2008	Variation_37931		NA18517	1	-0.4044	chr1	72528812	72535826	7014	41
chp-McCarroll_2008	Variation_37834		NA18517	3	0.3488	chr1	72542333	72583658	41325	45
chp-McCarroll_2008	Variation_38009		NA18517	1	-0.3255	chr1	111179232	111189600	10368	37
chp-McCarroll_2008	Variation_38144		NA18517	1	-0.3028	chr1	111634269	111635200	931	8
chp-McCarroll_2008	Variation_38950		NA18517	1	-0.1928	chr1	159780217	159905674	125457	69
chp-McCarroll_2008	Variation_38015		NA18517	1	-0.1821	chr1	177597521	177599870	2349	28
chp-McCarroll_2008	Variation_38122		NA18517	1	-0.3719	chr1	194997931	195066246	68315	34
chp-McCarroll_2008	Variation_38802		NA18517	3	0.1804	chr1	208148324	208150515	2191	11
chp-McCarroll_2008	Variation_38171		NA18517	1	-0.4332	chr1	219812700	219820125	7425	32
chp-McCarroll_2008	Variation_37896		NA18517	1	-0.1997	chr10	26726245	26729766	3521	39
chp-McCarroll_2008	Variation_37988		NA18517	1	-0.3282	chr10	61034176	61035226	1050	16
chp-McCarroll_2008	Variation_38792		NA18517	1	-0.2395	chr10	77927121	77930577	3456	31
chp-McCarroll_2008	Variation_38214		NA18517	1	-0.4109	chr10	91988569	91992369	3800	55
chp-McCarroll_2008	Variation_37784		NA18517	1	-0.2564	chr10	135094737	135144587	49850	102
chp-McCarroll_2008	Variation_38836		NA18517	1	-0.3469	chr11	4924711	4933423	8712	34
chp-McCarroll_2008	Variation_38835		NA18517	1	-0.2000	chr11	18905666	18918245	12579	22
chp-McCarroll_2008	Variation_37973		NA18517	1	-0.1798	chr11	93337797	93338607	810	7
chp-McCarroll_2008	Variation_38051		NA18517	1	-0.2597	chr11	107289800	107292816	3016	22
chp-McCarroll_2008	Variation_37828		NA18517	1	-0.1791	chr12	8449784	8475825	26041	71
chp-McCarroll_2008	Variation_38791		NA18517	1	-0.1922	chr12	9526476	9619497	93021	111
chp-McCarroll_2008	Variation_38275		NA18517	1	-0.1936	chr12	9756408	9759215	2807	8
chp-McCarroll_2008	Variation_38028		NA18517	1	-0.2382	chr12	10475047	10486694	11647	17
chp-McCarroll_2008	Variation_38837		NA18517	1	-0.3353	chr12	11403980	11434583	30603	25
chp-McCarroll_2008	Variation_37946		NA18517	1	-0.3212	chr12	27539028	27542578	3550	25
chp-McCarroll_2008	Variation_38114		NA18517	1	-0.5119	chr12	82687724	82688115	391	11
chp-McCarroll_2008	Variation_38248		NA18517	1	-0.2054	chr12	120020387	120022601	2214	15
chp-McCarroll_2008	Variation_37876		NA18517	1	-0.2074	chr12	130382263	130391387	9124	27
chp-McCarroll_2008	Variation_38861		NA18517	0	-0.7569	chr12	130483737	130484621	884	50
chp-McCarroll_2008	Variation_37673		NA18517	0	-0.7604	chr12	132281611	132281681	70	8
chp-McCarroll_2008	Variation_37958		NA18517	1	-0.1982	chr13	38645859	38649079	3220	27
chp-McCarroll_2008	Variation_37790		NA18517	3	0.3319	chr13	42497730	42501035	3305	14
chp-McCarroll_2008	Variation_38132		NA18517	1	-0.3441	chr13	56656401	56676168	19767	64
chp-McCarroll_2008	Variation_38951		NA18517	1	-0.1902	chr14	19271494	19489414	217920	41
chp-McCarroll_2008	Variation_37915		NA18517	1	-0.2207	chr14	22165087	22168615	3528	65
chp-McCarroll_2008	Variation_38316		NA18517	3	0.1820	chr15	18420311	18431219	10908	13
chp-McCarroll_2008	Variation_38002		NA18517	1	-0.1751	chr15	25592701	25601398	8697	50
chp-McCarroll_2008	Variation_38819		NA18517	1	-0.1934	chr15	32497783	32592698	94915	85
chp-McCarroll_2008	Variation_38089		NA18517	3	0.1820	chr15	82332347	82334526	2179	40
chp-McCarroll_2008	Variation_38340		NA18517	1	-0.2220	chr16	12607690	12613914	6224	17
chp-McCarroll_2008	Variation_37845		NA18517	1	-0.2188	chr16	22606038	22609230	3192	14
chp-McCarroll_2008	Variation_38092		NA18517	3	0.1830	chr16	76930136	76942046	11910	31
chp-McCarroll_2008	Variation_38954		NA18517	3	0.2017	chr17	31461890	31507890	46000	24
chp-McCarroll_2008	Variation_38843		NA18517	1	-0.3836	chr17	41757194	42106800	349606	434
chp-McCarroll_2008	Variation_37705		NA18517	1	-0.2485	chr19	15647703	15649334	1631	88
chp-McCarroll_2008	Variation_37961		NA18517	1	-0.2963	chr19	20389298	20512492	123194	38
chp-McCarroll_2008	Variation_38381		NA18517	1	-0.4504	chr19	39836031	39838511	2480	17
chp-McCarroll_2008	Variation_38845		NA18517	1	-0.4904	chr19	59422220	59433114	10894	24
chp-McCarroll_2008	Variation_37709		NA18517	1	-0.3381	chr19	59488222	59488546	324	31
chp-McCarroll_2008	Variation_37797		NA18517	1	-0.4060	chr19	60960226	60969806	9580	21
chp-McCarroll_2008	Variation_38391		NA18517	3	0.2774	chr19	62166750	62166848	98	8
chp-McCarroll_2008	Variation_38789		NA18517	1	-0.4348	chr2	35831441	35841216	9775	26
chp-McCarroll_2008	Variation_38133		NA18517	1	-0.3543	chr2	52605515	52634684	29169	40
chp-McCarroll_2008	Variation_37802		NA18517	1	-0.5551	chr2	79185109	79186022	913	12
chp-McCarroll_2008	Variation_38134		NA18517	1	-0.4552	chr2	146581134	146583122	1988	8
chp-McCarroll_2008	Variation_38074		NA18517	1	-0.5573	chr2	179775445	179787373	11928	52
chp-McCarroll_2008	Variation_38417		NA18517	1	-0.4652	chr2	199887373	199890773	3400	41
chp-McCarroll_2008	Variation_38955		NA18517	3	0.2309	chr21	9796188	9896987	100799	54
chp-McCarroll_2008	Variation_38451		NA18517	1	-0.3678	chr21	23100028	23131682	31654	20
chp-McCarroll_2008	Variation_38093		NA18517	1	-0.3081	chr3	205191	207767	2576	14
chp-McCarroll_2008	Variation_37862		NA18517	1	-0.2085	chr3	75696240	75703140	6900	16
chp-McCarroll_2008	Variation_38061		NA18517	0	-1.3293	chr3	116143315	116151354	8039	25
chp-McCarroll_2008	Variation_38943		NA18517	1	-0.2845	chr3	126927019	126940213	13194	10
chp-McCarroll_2008	Variation_37807		NA18517	1	-0.2309	chr4	8983323	9019743	36420	7
chp-McCarroll_2008	Variation_38086		NA18517	4	0.5044	chr4	20981308	20985823	4515	21
chp-McCarroll_2008	Variation_38045		NA18517	1	-0.3198	chr4	34456523	34500278	43755	35
chp-McCarroll_2008	Variation_37732		NA18517	3	0.2770	chr4	59668013	59668103	90	11
chp-McCarroll_2008	Variation_38138		NA18517	1	-0.1848	chr4	69043346	69168569	125223	85
chp-McCarroll_2008	Variation_38570		NA18517	1	-0.4842	chr4	78001980	78006171	4191	30
chp-McCarroll_2008	Variation_38022		NA18517	1	-0.2246	chr4	115727720	115729784	2064	17
chp-McCarroll_2008	Variation_38531		NA18517	1	-0.3477	chr4	158949024	158950794	1770	28
chp-McCarroll_2008	Variation_37838		NA18517	4	0.5837	chr4	173661577	173665114	3537	26
chp-McCarroll_2008	Variation_38540		NA18517	1	-0.4374	chr4	178833731	178846387	12656	26
chp-McCarroll_2008	Variation_37983		NA18517	1	-0.2469	chr4	191140397	191146228	5831	36
chp-McCarroll_2008	Variation_37893		NA18517	1	-0.1989	chr5	17645958	17697981	52023	40
chp-McCarroll_2008	Variation_37956		NA18517	0	-1.4263	chr5	28254678	28258398	3720	21
chp-McCarroll_2008	Variation_37966		NA18517	1	-0.4539	chr5	57992622	57994832	2210	27
chp-McCarroll_2008	Variation_37819		NA18517	4	1.0599	chr5	83985224	83990367	5143	38
chp-McCarroll_2008	Variation_38808		NA18517	1	-0.2330	chr5	114784536	114784833	297	12
chp-McCarroll_2008	Variation_38591		NA18517	1	-0.3156	chr5	137836418	137838794	2376	8
chp-McCarroll_2008	Variation_38012		NA18517	1	-0.4476	chr5	155409435	155415287	5852	14
chp-McCarroll_2008	Variation_38599		NA18517	1	-0.3333	chr5	165772410	165782448	10038	41
chp-McCarroll_2008	Variation_37743		NA18517	3	0.2090	chr5	175484056	175561094	77038	43
chp-McCarroll_2008	Variation_37835		NA18517	1	-0.3019	chr6	29951437	29956165	4728	44
chp-McCarroll_2008	Variation_37840		NA18517	1	-0.2340	chr6	32540098	32580875	40777	90
chp-McCarroll_2008	Variation_38000		NA18517	1	-0.2519	chr6	34048121	34048674	553	8
chp-McCarroll_2008	Variation_37918		NA18517	1	-0.4714	chr6	78938240	78954757	16517	31
chp-McCarroll_2008	Variation_38103		NA18517	3	0.3932	chr6	126225401	126228466	3065	41
chp-McCarroll_2008	Variation_37811		NA18517	3	0.1933	chr7	138549	163669	25120	163
chp-McCarroll_2008	Variation_38909		NA18517	1	-0.3923	chr7	23107230	23110706	3476	41
chp-McCarroll_2008	Variation_38910		NA18517	1	-0.1987	chr7	29650637	29653868	3231	10
chp-McCarroll_2008	Variation_37759		NA18517	1	-0.4080	chr7	71909089	71913515	4426	14
chp-McCarroll_2008	Variation_38655		NA18517	1	-0.4476	chr7	117923660	117947873	24213	22
chp-McCarroll_2008	Variation_38807		NA18517	1	-0.2141	chr7	141694178	141712482	18304	23
chp-McCarroll_2008	Variation_38135		NA18517	1	-0.2632	chr7	142155870	142167154	11284	27
chp-McCarroll_2008	Variation_38906		NA18517	1	-0.4264	chr7	145764804	145770186	5382	45
chp-McCarroll_2008	Variation_38850		NA18517	3	0.2377	chr8	2242275	2246634	4359	10
chp-McCarroll_2008	Variation_38913		NA18517	1	-0.2756	chr8	3775070	3775718	648	9
chp-McCarroll_2008	Variation_38958		NA18517	1	-0.2955	chr8	7239395	7835051	595656	230
chp-McCarroll_2008	Variation_38725		NA18517	1	-0.2900	chr8	7892732	7901979	9247	6
chp-McCarroll_2008	Variation_37990		NA18517	1	-0.3160	chr8	24201399	24206987	5588	41
chp-McCarroll_2008	Variation_37820		NA18517	1	-0.1810	chr8	32802732	32807907	5175	23
chp-McCarroll_2008	Variation_38723		NA18517	1	-0.4586	chr8	65409539	65419754	10215	50
chp-McCarroll_2008	Variation_37984		NA18517	1	-0.3641	chr8	75482119	75490041	7922	18
chp-McCarroll_2008	Variation_38136		NA18517	3	0.1817	chr8	112363503	112364418	915	16
chp-McCarroll_2008	Variation_38743		NA18517	1	-0.2241	chr9	508620	516231	7611	6
chp-McCarroll_2008	Variation_38118		NA18517	1	-0.3472	chr9	29084634	29087562	2928	23
chp-McCarroll_2008	Variation_38097		NA18517	3	0.1797	chr9	43273191	43294323	21132	39
chp-McCarroll_2008	Variation_38924		NA18517	1	-0.1832	chr9	45306184	45349825	43641	174
chp-McCarroll_2008	Variation_38018		NA18517	1	-0.4728	chr9	78747036	78747864	828	19
chp-McCarroll_2008	Variation_37814		NA18517	1	-0.1905	chr9	134934412	134947047	12635	36
chp-McCarroll_2008	Variation_38790		NA18517	1	-0.4935	chr9	137354898	137355238	340	6
chp-McCarroll_2008	Variation_38768		NA18517	1	-0.4528	chrX	56685991	56689404	3413	60
chp-McCarroll_2008	Variation_38782		NA18517	3	0.2798	chrX	115052094	115057058	4964	14
chp-McCarroll_2008	Variation_38767		NA18517	1	-0.4252	chrX	139324164	139328686	4522	36
chp-McCarroll_2008	Variation_37913		NA18521	3	0.2400	chr1	64617235	64620914	3679	14
chp-McCarroll_2008	Variation_37931		NA18521	0	-1.6949	chr1	72528812	72535826	7014	41
chp-McCarroll_2008	Variation_37834		NA18521	3	0.3955	chr1	72542333	72583658	41325	45
chp-McCarroll_2008	Variation_38184		NA18521	1	-0.5528	chr1	77547586	77552378	4792	31
chp-McCarroll_2008	Variation_38781		NA18521	4	0.4964	chr1	105820841	105823861	3020	21
chp-McCarroll_2008	Variation_38142		NA18521	1	-0.5453	chr1	105969955	106015497	45542	31
chp-McCarroll_2008	Variation_37827		NA18521	1	-0.3814	chr1	110026728	110044098	17370	16
chp-McCarroll_2008	Variation_37782		NA18521	1	-0.1864	chr1	164451136	164458609	7473	71
chp-McCarroll_2008	Variation_38015		NA18521	3	0.2809	chr1	177599394	177599870	476	8
chp-McCarroll_2008	Variation_38156		NA18521	1	-0.4743	chr1	187353647	187359033	5386	42
chp-McCarroll_2008	Variation_38122		NA18521	1	-0.5014	chr1	194997931	195066246	68315	34
chp-McCarroll_2008	Variation_38098		NA18521	0	-1.4737	chr1	197378082	197380386	2304	25
chp-McCarroll_2008	Variation_38166		NA18521	1	-0.2754	chr1	208674950	208676456	1506	7
chp-McCarroll_2008	Variation_38112		NA18521	1	-0.3626	chr1	227883524	227886773	3249	37
chp-McCarroll_2008	Variation_38068		NA18521	3	0.2764	chr1	246816553	246860553	44000	33
chp-McCarroll_2008	Variation_38766		NA18521	1	-0.1789	chr1	246934073	246939171	5098	10
chp-McCarroll_2008	Variation_38038		NA18521	1	-0.4607	chr10	56353127	56354267	1140	7
chp-McCarroll_2008	Variation_37921		NA18521	3	0.2249	chr10	67013462	67013956	494	39
chp-McCarroll_2008	Variation_38792		NA18521	3	0.2807	chr10	77927121	77930577	3456	31
chp-McCarroll_2008	Variation_38211		NA18521	1	-0.3241	chr10	86728883	86729878	995	6
chp-McCarroll_2008	Variation_38215		NA18521	3	0.2003	chr10	92920995	92923045	2050	10
chp-McCarroll_2008	Variation_38191		NA18521	1	-0.2668	chr10	126064031	126064097	66	7
chp-McCarroll_2008	Variation_38192		NA18521	1	-0.5458	chr10	132208585	132210090	1505	26
chp-McCarroll_2008	Variation_37784		NA18521	3	0.4089	chr10	135094737	135144587	49850	102
chp-McCarroll_2008	Variation_38836		NA18521	1	-0.4620	chr11	4924711	4933423	8712	34
chp-McCarroll_2008	Variation_38003		NA18521	3	0.1899	chr11	5832764	5839652	6888	25
chp-McCarroll_2008	Variation_38039		NA18521	1	-0.1835	chr11	7769657	7797503	27846	35
chp-McCarroll_2008	Variation_38859		NA18521	1	-0.2695	chr11	48844029	48849687	5658	7
chp-McCarroll_2008	Variation_38025		NA18521	1	-0.2791	chr11	54722215	54792458	70243	112
chp-McCarroll_2008	Variation_38237		NA18521	1	-0.2047	chr11	57610147	57611005	858	23
chp-McCarroll_2008	Variation_38764		NA18521	1	-0.2578	chr11	90207840	90210566	2726	48
chp-McCarroll_2008	Variation_37906		NA18521	1	-0.5360	chr11	104429134	104436402	7268	46
chp-McCarroll_2008	Variation_38051		NA18521	1	-0.2964	chr11	107289800	107292816	3016	22
chp-McCarroll_2008	Variation_37665		NA18521	3	0.2491	chr11	134085872	134088303	2431	6
chp-McCarroll_2008	Variation_38817		NA18521	4	0.4983	chr12	739482	744252	4770	23
chp-McCarroll_2008	Variation_38791		NA18521	0	-1.6916	chr12	9526725	9531838	5113	16
chp-McCarroll_2008	Variation_38772		NA18521	1	-0.6530	chr12	11113976	11132240	18264	27
chp-McCarroll_2008	Variation_38837		NA18521	1	-0.2582	chr12	11403980	11434583	30603	25
chp-McCarroll_2008	Variation_37994		NA18521	3	0.1865	chr12	27986791	27986923	132	13
chp-McCarroll_2008	Variation_38016		NA18521	1	-0.4996	chr12	30128802	30135191	6389	51
chp-McCarroll_2008	Variation_37676		NA18521	3	0.2247	chr12	31266867	31292537	25670	11
chp-McCarroll_2008	Variation_37823		NA18521	0	-1.0355	chr12	33278770	33286561	7791	22
chp-McCarroll_2008	Variation_38128		NA18521	4	0.4933	chr12	44193291	44195723	2432	20
chp-McCarroll_2008	Variation_37975		NA18521	1	-0.2143	chr12	126142548	126143687	1139	18
chp-McCarroll_2008	Variation_38252		NA18521	1	-0.1767	chr12	126159040	126169519	10479	22
chp-McCarroll_2008	Variation_38059		NA18521	4	0.5055	chr13	31430687	31436365	5678	35
chp-McCarroll_2008	Variation_38058		NA18521	1	-0.4085	chr13	36970395	36982749	12354	13
chp-McCarroll_2008	Variation_37958		NA18521	1	-0.5421	chr13	38645859	38649079	3220	27
chp-McCarroll_2008	Variation_38866		NA18521	3	0.1756	chr13	51780414	51787896	7482	29
chp-McCarroll_2008	Variation_38132		NA18521	1	-0.3469	chr13	56666784	56668880	2096	8
chp-McCarroll_2008	Variation_37685		NA18521	1	-0.2580	chr13	64206736	64209412	2676	13
chp-McCarroll_2008	Variation_38287		NA18521	3	0.2281	chr13	66947195	66949030	1835	9
chp-McCarroll_2008	Variation_38951		NA18521	1	-0.1833	chr14	19271494	19489414	217920	41
chp-McCarroll_2008	Variation_37915		NA18521	3	0.2277	chr14	22164712	22164961	249	26
chp-McCarroll_2008	Variation_38005		NA18521	1	-0.3021	chr14	69088229	69092114	3885	28
chp-McCarroll_2008	Variation_37822		NA18521	3	0.2448	chr14	73071205	73090311	19106	24
chp-McCarroll_2008	Variation_38871		NA18521	3	0.1943	chr14	73101465	73119413	17948	22
chp-McCarroll_2008	Variation_38315		NA18521	1	-0.2201	chr14	92919417	92924052	4635	16
chp-McCarroll_2008	Variation_38952		NA18521	1	-0.2316	chr15	19812583	19966807	154224	102
chp-McCarroll_2008	Variation_38002		NA18521	1	-0.3669	chr15	25592701	25601398	8697	50
chp-McCarroll_2008	Variation_38819		NA18521	1	-0.6141	chr15	32488296	32617287	128991	455
chp-McCarroll_2008	Variation_38089		NA18521	1	-0.4826	chr15	82332431	82334526	2095	34
chp-McCarroll_2008	Variation_37843		NA18521	3	0.1953	chr16	14938147	15015762	77615	94
chp-McCarroll_2008	Variation_37965		NA18521	3	0.2816	chr16	29040747	29041497	750	26
chp-McCarroll_2008	Variation_38839		NA18521	1	-0.2695	chr16	32401781	32494796	93015	40
chp-McCarroll_2008	Variation_38840		NA18521	3	0.2389	chr16	33377958	33397929	19971	94
chp-McCarroll_2008	Variation_38343		NA18521	1	-0.2293	chr16	52968704	52970200	1496	9
chp-McCarroll_2008	Variation_38755		NA18521	1	-0.2153	chr16	68709126	68751072	41946	67
chp-McCarroll_2008	Variation_38104		NA18521	0	-0.7216	chr16	86671165	86672862	1697	27
chp-McCarroll_2008	Variation_38953		NA18521	3	0.3391	chr17	16654617	16664937	10320	47
chp-McCarroll_2008	Variation_38356		NA18521	1	-0.2577	chr17	36511084	36528529	17445	27
chp-McCarroll_2008	Variation_37949		NA18521	1	-0.3366	chr17	36764773	36775676	10903	23
chp-McCarroll_2008	Variation_37796		NA18521	3	0.2992	chr17	36786472	36790171	3699	25
chp-McCarroll_2008	Variation_38843		NA18521	3	0.1933	chr17	41987164	42024081	36917	51
chp-McCarroll_2008	Variation_38362		NA18521	1	-0.5054	chr17	68304249	68305983	1734	18
chp-McCarroll_2008	Variation_38063		NA18521	1	-0.5798	chr18	36514434	36519369	4935	34
chp-McCarroll_2008	Variation_37993		NA18521	3	0.3049	chr18	45251854	45257290	5436	23
chp-McCarroll_2008	Variation_37702		NA18521	1	-0.2128	chr18	55815673	55815986	313	21
chp-McCarroll_2008	Variation_38376		NA18521	1	-0.6345	chr18	61982151	61984647	2496	23
chp-McCarroll_2008	Variation_37640		NA18521	3	0.2041	chr19	8256838	8271060	14222	67
chp-McCarroll_2008	Variation_38821		NA18521	1	-0.2133	chr19	46067125	46072691	5566	10
chp-McCarroll_2008	Variation_38888		NA18521	1	-0.1985	chr19	48254494	48287521	33027	45
chp-McCarroll_2008	Variation_38084		NA18521	1	-0.1756	chr19	48399056	48446208	47152	12
chp-McCarroll_2008	Variation_38386		NA18521	1	-0.3714	chr19	51650889	51653337	2448	12
chp-McCarroll_2008	Variation_38844		NA18521	3	0.2505	chr19	56834738	56839782	5044	14
chp-McCarroll_2008	Variation_38845		NA18521	3	0.4321	chr19	59422220	59433114	10894	24
chp-McCarroll_2008	Variation_38822		NA18521	1	-0.2917	chr19	59992174	60016829	24655	10
chp-McCarroll_2008	Variation_38388		NA18521	1	-0.2288	chr19	61406066	61413520	7454	44
chp-McCarroll_2008	Variation_38390		NA18521	1	-0.5597	chr19	61896198	61903191	6993	33
chp-McCarroll_2008	Variation_38391		NA18521	3	0.3534	chr19	62166848	62167086	238	18
chp-McCarroll_2008	Variation_38434		NA18521	1	-0.3268	chr2	6215765	6215810	45	6
chp-McCarroll_2008	Variation_38423		NA18521	1	-0.1836	chr2	24460493	24464485	3992	14
chp-McCarroll_2008	Variation_38895		NA18521	1	-0.5831	chr2	29495782	29497699	1917	24
chp-McCarroll_2008	Variation_38427		NA18521	1	-0.3144	chr2	36190735	36191567	832	14
chp-McCarroll_2008	Variation_37996		NA18521	3	0.2411	chr2	41092163	41096153	3990	16
chp-McCarroll_2008	Variation_38435		NA18521	1	-0.1886	chr2	67616997	67619125	2128	17
chp-McCarroll_2008	Variation_38891		NA18521	3	0.2272	chr2	110337233	110340608	3375	26
chp-McCarroll_2008	Variation_37900		NA18521	1	-0.4716	chr2	115113001	115117321	4320	17
chp-McCarroll_2008	Variation_37857		NA18521	1	-0.6698	chr2	125368511	125374759	6248	40
chp-McCarroll_2008	Variation_38115		NA18521	4	0.5584	chr2	131938715	131940346	1631	18
chp-McCarroll_2008	Variation_38409		NA18521	1	-0.5917	chr2	164351759	164353325	1566	19
chp-McCarroll_2008	Variation_37937		NA18521	1	-0.4608	chr2	172543455	172547585	4130	19
chp-McCarroll_2008	Variation_38074		NA18521	4	0.5882	chr2	179775445	179779254	3809	14
chp-McCarroll_2008	Variation_37930		NA18521	3	0.1864	chr2	180126498	180130353	3855	16
chp-McCarroll_2008	Variation_37839		NA18521	1	-0.2386	chr20	1510167	1541502	31335	45
chp-McCarroll_2008	Variation_38446		NA18521	1	-0.2063	chr20	58551601	58554681	3080	20
chp-McCarroll_2008	Variation_38955		NA18521	1	-0.3535	chr21	9770012	9877988	107976	34
chp-McCarroll_2008	Variation_38804		NA18521	0	-0.7994	chr21	43794765	43797205	2440	48
chp-McCarroll_2008	Variation_37722		NA18521	3	0.2174	chr22	17190194	17250698	60504	13
chp-McCarroll_2008	Variation_38793		NA18521	3	0.3685	chr22	22613136	22670724	57588	53
chp-McCarroll_2008	Variation_38064		NA18521	1	-0.2684	chr22	37693832	37705011	11179	21
chp-McCarroll_2008	Variation_38942		NA18521	4	0.3414	chr22	41234930	41276398	41468	26
chp-McCarroll_2008	Variation_38093		NA18521	1	-0.2779	chr3	205191	207767	2576	14
chp-McCarroll_2008	Variation_38493		NA18521	1	-0.6281	chr3	30969771	30973710	3939	38
chp-McCarroll_2008	Variation_38496		NA18521	1	-0.6686	chr3	41755153	41763395	8242	40
chp-McCarroll_2008	Variation_38061		NA18521	4	0.5118	chr3	116143315	116151354	8039	25
chp-McCarroll_2008	Variation_38109		NA18521	1	-0.3316	chr3	127156134	127158584	2450	26
chp-McCarroll_2008	Variation_37964		NA18521	3	0.2454	chr3	127195072	127197250	2178	17
chp-McCarroll_2008	Variation_38805		NA18521	4	0.5527	chr3	163995577	164106064	110487	64
chp-McCarroll_2008	Variation_37832		NA18521	0	-1.1358	chr3	194360670	194365494	4824	24
chp-McCarroll_2008	Variation_38486		NA18521	1	-0.5159	chr3	198792824	198798278	5454	25
chp-McCarroll_2008	Variation_38944		NA18521	3	0.2340	chr4	9025808	9062198	36390	7
chp-McCarroll_2008	Variation_38551		NA18521	1	-0.5680	chr4	39263033	39265153	2120	19
chp-McCarroll_2008	Variation_38552		NA18521	3	0.2085	chr4	39387854	39389520	1666	30
chp-McCarroll_2008	Variation_37732		NA18521	4	0.5279	chr4	59668013	59668103	90	11
chp-McCarroll_2008	Variation_37895		NA18521	1	-0.5475	chr4	104427078	104467378	40300	34
chp-McCarroll_2008	Variation_38512		NA18521	1	-0.6464	chr4	106929685	106936382	6697	35
chp-McCarroll_2008	Variation_38515		NA18521	3	0.1754	chr4	111517857	111519379	1522	9
chp-McCarroll_2008	Variation_38773		NA18521	1	-0.1779	chr4	115394870	115401558	6688	17
chp-McCarroll_2008	Variation_38518		NA18521	1	-0.5544	chr4	116392153	116395363	3210	16
chp-McCarroll_2008	Variation_37986		NA18521	3	0.3531	chr4	152100137	152103645	3508	13
chp-McCarroll_2008	Variation_38530		NA18521	1	-0.4118	chr4	156813757	156817391	3634	43
chp-McCarroll_2008	Variation_38531		NA18521	1	-0.5442	chr4	158949024	158950794	1770	28
chp-McCarroll_2008	Variation_37831		NA18521	3	0.3007	chr4	172611497	172614473	2976	26
chp-McCarroll_2008	Variation_37838		NA18521	0	-1.5233	chr4	173661577	173665114	3537	26
chp-McCarroll_2008	Variation_37739		NA18521	3	0.2438	chr5	153005	154972	1967	52
chp-McCarroll_2008	Variation_37748		NA18521	3	0.2239	chr5	886654	913950	27296	32
chp-McCarroll_2008	Variation_38583		NA18521	1	-0.1750	chr5	10581611	10583435	1824	26
chp-McCarroll_2008	Variation_37963		NA18521	1	-0.4996	chr5	27561582	27561654	72	7
chp-McCarroll_2008	Variation_38787		NA18521	1	-0.2527	chr5	46306796	46309248	2452	56
chp-McCarroll_2008	Variation_37841		NA18521	4	1.2425	chr5	57361905	57369213	7308	37
chp-McCarroll_2008	Variation_37819		NA18521	0	-1.2090	chr5	83985224	83990367	5143	38
chp-McCarroll_2008	Variation_38808		NA18521	1	-0.4349	chr5	114784536	114784860	324	13
chp-McCarroll_2008	Variation_38130		NA18521	3	0.3366	chr5	150185961	150198468	12507	34
chp-McCarroll_2008	Variation_38596		NA18521	1	-0.5995	chr5	155510026	155522654	12628	44
chp-McCarroll_2008	Variation_38623		NA18521	3	0.2020	chr6	11182371	11183402	1031	9
chp-McCarroll_2008	Variation_38129		NA18521	1	-0.2383	chr6	26845179	26872976	27797	44
chp-McCarroll_2008	Variation_38638		NA18521	1	-0.4796	chr6	31501720	31505208	3488	82
chp-McCarroll_2008	Variation_37840		NA18521	1	-0.2256	chr6	32674503	32681350	6847	32
chp-McCarroll_2008	Variation_37852		NA18521	3	0.1804	chr6	44621353	44622865	1512	19
chp-McCarroll_2008	Variation_37944		NA18521	3	0.2129	chr6	54956472	54957264	792	10
chp-McCarroll_2008	Variation_37810		NA18521	4	0.7466	chr6	74766454	74773629	7175	24
chp-McCarroll_2008	Variation_37918		NA18521	1	-0.5026	chr6	78938240	78954757	16517	31
chp-McCarroll_2008	Variation_38788		NA18521	1	-0.2177	chr6	103845474	103868114	22640	28
chp-McCarroll_2008	Variation_38103		NA18521	4	0.5542	chr6	126225401	126228466	3065	41
chp-McCarroll_2008	Variation_38631		NA18521	1	-0.2584	chr6	162421443	162423679	2236	14
chp-McCarroll_2008	Variation_38799		NA18521	3	0.4136	chr6	165647819	165651842	4023	25
chp-McCarroll_2008	Variation_38909		NA18521	3	0.2015	chr7	23109759	23110706	947	12
chp-McCarroll_2008	Variation_38035		NA18521	1	-0.2230	chr7	100168261	100170434	2173	11
chp-McCarroll_2008	Variation_38658		NA18521	1	-0.5884	chr7	118945585	118949587	4002	22
chp-McCarroll_2008	Variation_38794		NA18521	0	-1.8033	chr7	125833174	125833843	669	8
chp-McCarroll_2008	Variation_38807		NA18521	1	-0.3155	chr7	141694178	141712482	18304	23
chp-McCarroll_2008	Variation_38135		NA18521	1	-0.3433	chr7	142155870	142167154	11284	27
chp-McCarroll_2008	Variation_38957		NA18521	1	-0.2205	chr7	142929662	143198373	268711	612
chp-McCarroll_2008	Variation_37836		NA18521	1	-0.3336	chr7	157810371	157815063	4692	11
chp-McCarroll_2008	Variation_37894		NA18521	1	-0.6430	chr8	2117248	2120433	3185	51
chp-McCarroll_2008	Variation_38720		NA18521	1	-0.1865	chr8	6055155	6056114	959	8
chp-McCarroll_2008	Variation_38958		NA18521	4	0.4690	chr8	7610664	7660728	50064	8
chp-McCarroll_2008	Variation_38849		NA18521	1	-0.2566	chr8	12273614	12282159	8545	11
chp-McCarroll_2008	Variation_37924		NA18521	1	-0.4117	chr8	13659514	13696022	36508	34
chp-McCarroll_2008	Variation_37990		NA18521	1	-0.4631	chr8	24201399	24206987	5588	41
chp-McCarroll_2008	Variation_37820		NA18521	1	-0.2883	chr8	32802732	32807907	5175	23
chp-McCarroll_2008	Variation_37943		NA18521	1	-0.4373	chr8	55371630	55373332	1702	46
chp-McCarroll_2008	Variation_38082		NA18521	3	0.3387	chr8	58280523	58291279	10756	8
chp-McCarroll_2008	Variation_37922		NA18521	1	-0.5052	chr8	63380153	63386483	6330	31
chp-McCarroll_2008	Variation_38136		NA18521	1	-0.3811	chr8	112363503	112364418	915	16
chp-McCarroll_2008	Variation_38011		NA18521	1	-0.4794	chr8	115703747	115710655	6908	23
chp-McCarroll_2008	Variation_38030		NA18521	3	0.4483	chr8	120224972	120228446	3474	18
chp-McCarroll_2008	Variation_38743		NA18521	1	-0.3774	chr9	508620	516231	7611	6
chp-McCarroll_2008	Variation_38746		NA18521	1	-0.4519	chr9	6662395	6663762	1367	23
chp-McCarroll_2008	Variation_38922		NA18521	3	0.2706	chr9	39569213	39827671	258458	117
chp-McCarroll_2008	Variation_38121		NA18521	3	0.2138	chr9	44769056	44795544	26488	104
chp-McCarroll_2008	Variation_37905		NA18521	3	0.2511	chr9	128015242	128016402	1160	9
chp-McCarroll_2008	Variation_38768		NA18521	1	-0.5127	chrX	56678888	56689404	10516	91
chp-McCarroll_2008	Variation_38928		NA18521	4	0.7848	chrX	118919187	118941303	22116	80
chp-McCarroll_2008	Variation_38949		NA18522	3	0.1761	chr1	17067835	17134424	66589	89
chp-McCarroll_2008	Variation_38172		NA18522	1	-0.3061	chr1	22193136	22208979	15843	18
chp-McCarroll_2008	Variation_38181		NA18522	1	-0.1893	chr1	53261899	53262011	112	6
chp-McCarroll_2008	Variation_37931		NA18522	1	-0.4785	chr1	72528812	72535826	7014	41
chp-McCarroll_2008	Variation_37779		NA18522	1	-0.1963	chr1	103913389	103957535	44146	12
chp-McCarroll_2008	Variation_38781		NA18522	3	0.4442	chr1	105820841	105823861	3020	21
chp-McCarroll_2008	Variation_38142		NA18522	1	-0.4589	chr1	105969955	106015497	45542	31
chp-McCarroll_2008	Variation_38143		NA18522	3	0.2639	chr1	106113231	106113430	199	10
chp-McCarroll_2008	Variation_38009		NA18522	1	-0.3812	chr1	111179232	111189600	10368	37
chp-McCarroll_2008	Variation_38156		NA18522	1	-0.4905	chr1	187353647	187359033	5386	42
chp-McCarroll_2008	Variation_38122		NA18522	1	-0.3616	chr1	194997931	195066246	68315	34
chp-McCarroll_2008	Variation_38112		NA18522	1	-0.4594	chr1	227883524	227886773	3249	27
chp-McCarroll_2008	Variation_37896		NA18522	1	-0.3713	chr10	26726245	26729766	3521	34
chp-McCarroll_2008	Variation_37655		NA18522	1	-0.1973	chr10	32299282	32299660	378	8
chp-McCarroll_2008	Variation_38933		NA18522	1	-0.3829	chr10	47107333	47113134	5801	51
chp-McCarroll_2008	Variation_38038		NA18522	1	-0.3973	chr10	56353127	56354267	1140	7
chp-McCarroll_2008	Variation_37921		NA18522	1	-0.5242	chr10	67013462	67013956	494	39
chp-McCarroll_2008	Variation_38792		NA18522	1	-0.3647	chr10	77927121	77930577	3456	31
chp-McCarroll_2008	Variation_38188		NA18522	1	-0.3242	chr10	102345499	102352101	6602	49
chp-McCarroll_2008	Variation_38754		NA18522	3	0.2876	chr10	114103035	114105947	2912	23
chp-McCarroll_2008	Variation_38836		NA18522	3	0.3515	chr11	4924711	4933423	8712	34
chp-McCarroll_2008	Variation_38039		NA18522	1	-0.3544	chr11	7769657	7785218	15561	20
chp-McCarroll_2008	Variation_38029		NA18522	1	-0.5107	chr11	42770658	42774525	3867	33
chp-McCarroll_2008	Variation_38859		NA18522	1	-0.1833	chr11	48844029	48849687	5658	7
chp-McCarroll_2008	Variation_38236		NA18522	1	-0.2085	chr11	55279178	55279772	594	12
chp-McCarroll_2008	Variation_38239		NA18522	1	-0.4266	chr11	75820744	75825844	5100	27
chp-McCarroll_2008	Variation_38764		NA18522	1	-0.2055	chr11	90207840	90210566	2726	48
chp-McCarroll_2008	Variation_37906		NA18522	1	-0.5215	chr11	104429134	104436402	7268	46
chp-McCarroll_2008	Variation_38051		NA18522	1	-0.2327	chr11	107289800	107292816	3016	22
chp-McCarroll_2008	Variation_37675		NA18522	3	0.3316	chr12	303423	413743	110320	85
[truncated: 69,725 more rows]
