# Supplementary material for: High resolution discovery and confirmation of copy number variants in 90 Yoruba Nigerians
Source: Genome Biol. 2009 Nov 9;10(11):R125. doi: 10.1186/gb-2009-10-11-r125 (PMC3091319; doi:10.1186/gb-2009-10-11-r125)
Supplement: Additional data file 8 — When available, event calls were listed as integer copy numbers from 0 to 4, reported copy numbers > 4 were listed as 4, and no-calls were listed as -1. In papers that reported only loss (deletion) or gain, the calls were listed as 1 or 3, respectively. For papers with genome positions in build 35, the liftOver utility at UCSC [53] was used to map coordinates on build 36. Also listed are diploid calls in Yoruba from the McCarroll et al. [14] study (listed as REF-NonPoly6papers), and event calls based on PCR (listed as pcr-GS). [file gb-2009-10-11-r125-S8.TXT]

DataSet	VarID	AltID	DNA_ID	Call	LogRatio	chr	start	end	len	NumProbes
REF-McCarroll2008-Sel	Variation_38832	4	NA18504	1		chr1	1617778	1662463	44685
REF-McCarroll2008-Sel	Variation_38832	4	NA18523	1		chr1	1617778	1662463	44685
REF-McCarroll2008-Sel	Variation_38832	4	NA18852	1		chr1	1617778	1662463	44685
REF-McCarroll2008-Sel	Variation_38832	4	NA18854	1		chr1	1617778	1662463	44685
REF-McCarroll2008-Sel	Variation_38832	4	NA19144	1		chr1	1617778	1662463	44685
REF-McCarroll2008-Sel	Variation_38832	4	NA19145	1		chr1	1617778	1662463	44685
REF-McCarroll2008-Sel	Variation_38832	4	NA19200	1		chr1	1617778	1662463	44685
REF-McCarroll2008-Sel	Variation_38832	4	NA19204	3		chr1	1617778	1662463	44685
REF-McCarroll2008-Sel	Variation_38832	4	NA19205	3		chr1	1617778	1662463	44685
REF-McCarroll2008-Sel	Variation_38832	4	NA19207	1		chr1	1617778	1662463	44685
REF-McCarroll2008-Sel	Variation_38832	4	NA19208	1		chr1	1617778	1662463	44685
REF-McCarroll2008-Sel	Variation_37859	6	NA19127	1		chr1	8105171	8111872	6701
REF-McCarroll2008-Sel	Variation_37859	6	NA19153	1		chr1	8105171	8111872	6701
REF-McCarroll2008-Sel	Variation_37859	6	NA19154	1		chr1	8105171	8111872	6701
REF-McCarroll2008-Sel	Variation_37859	6	NA19204	0		chr1	8105171	8111872	6701
REF-McCarroll2008-Sel	Variation_37859	6	NA19205	1		chr1	8105171	8111872	6701
REF-McCarroll2008-Sel	Variation_37859	6	NA19207	1		chr1	8105171	8111872	6701
REF-McCarroll2008-Sel	Variation_37940	10	NA18500	1		chr1	10293128	10300570	7442
REF-McCarroll2008-Sel	Variation_37940	10	NA18501	1		chr1	10293128	10300570	7442
REF-McCarroll2008-Sel	Variation_37940	10	NA18502	1		chr1	10293128	10300570	7442
REF-McCarroll2008-Sel	Variation_37940	10	NA18505	1		chr1	10293128	10300570	7442
REF-McCarroll2008-Sel	Variation_37940	10	NA18506	1		chr1	10293128	10300570	7442
REF-McCarroll2008-Sel	Variation_37940	10	NA18508	1		chr1	10293128	10300570	7442
REF-McCarroll2008-Sel	Variation_37940	10	NA18853	1		chr1	10293128	10300570	7442
REF-McCarroll2008-Sel	Variation_37940	10	NA18854	1		chr1	10293128	10300570	7442
REF-McCarroll2008-Sel	Variation_37940	10	NA18861	1		chr1	10293128	10300570	7442
REF-McCarroll2008-Sel	Variation_37940	10	NA18863	1		chr1	10293128	10300570	7442
REF-McCarroll2008-Sel	Variation_37940	10	NA18912	0		chr1	10293128	10300570	7442
REF-McCarroll2008-Sel	Variation_37940	10	NA18913	1		chr1	10293128	10300570	7442
REF-McCarroll2008-Sel	Variation_37940	10	NA18914	1		chr1	10293128	10300570	7442
REF-McCarroll2008-Sel	Variation_37940	10	NA19130	0		chr1	10293128	10300570	7442
REF-McCarroll2008-Sel	Variation_37940	10	NA19132	1		chr1	10293128	10300570	7442
REF-McCarroll2008-Sel	Variation_37940	10	NA19192	1		chr1	10293128	10300570	7442
REF-McCarroll2008-Sel	Variation_37940	10	NA19207	1		chr1	10293128	10300570	7442
REF-McCarroll2008-Sel	Variation_37940	10	NA19238	1		chr1	10293128	10300570	7442
REF-McCarroll2008-Sel	Variation_38811	12	NA18861	3		chr1	12768450	12805683	37233
REF-McCarroll2008-Sel	Variation_38811	12	NA18863	3		chr1	12768450	12805683	37233
REF-McCarroll2008-Sel	Variation_38811	12	NA19092	3		chr1	12768450	12805683	37233
REF-McCarroll2008-Sel	Variation_38811	12	NA19094	3		chr1	12768450	12805683	37233
REF-McCarroll2008-Sel	Variation_38811	12	NA19103	1		chr1	12768450	12805683	37233
REF-McCarroll2008-Sel	Variation_38811	12	NA19239	-1		chr1	12768450	12805683	37233
REF-McCarroll2008-Sel	Variation_38931	13	NA18501	1		chr1	12831824	12849694	17870
REF-McCarroll2008-Sel	Variation_38931	13	NA18506	1		chr1	12831824	12849694	17870
REF-McCarroll2008-Sel	Variation_38931	13	NA18508	1		chr1	12831824	12849694	17870
REF-McCarroll2008-Sel	Variation_38931	13	NA18517	-1		chr1	12831824	12849694	17870
REF-McCarroll2008-Sel	Variation_38931	13	NA18522	-1		chr1	12831824	12849694	17870
REF-McCarroll2008-Sel	Variation_38931	13	NA18523	-1		chr1	12831824	12849694	17870
REF-McCarroll2008-Sel	Variation_38931	13	NA18861	3		chr1	12831824	12849694	17870
REF-McCarroll2008-Sel	Variation_38931	13	NA18863	3		chr1	12831824	12849694	17870
REF-McCarroll2008-Sel	Variation_38931	13	NA19092	3		chr1	12831824	12849694	17870
REF-McCarroll2008-Sel	Variation_38931	13	NA19094	-1		chr1	12831824	12849694	17870
REF-McCarroll2008-Sel	Variation_38931	13	NA19103	1		chr1	12831824	12849694	17870
REF-McCarroll2008-Sel	Variation_38931	13	NA19116	3		chr1	12831824	12849694	17870
REF-McCarroll2008-Sel	Variation_38931	13	NA19120	-1		chr1	12831824	12849694	17870
REF-McCarroll2008-Sel	Variation_38931	13	NA19127	1		chr1	12831824	12849694	17870
REF-McCarroll2008-Sel	Variation_38931	13	NA19129	1		chr1	12831824	12849694	17870
REF-McCarroll2008-Sel	Variation_38931	13	NA19222	1		chr1	12831824	12849694	17870
REF-McCarroll2008-Sel	Variation_38812	15	NA18522	-1		chr1	13317495	13340609	23114
REF-McCarroll2008-Sel	Variation_38812	15	NA19119	3		chr1	13317495	13340609	23114
REF-McCarroll2008-Sel	Variation_38812	15	NA19120	3		chr1	13317495	13340609	23114
REF-McCarroll2008-Sel	Variation_38812	15	NA19238	-1		chr1	13317495	13340609	23114
REF-McCarroll2008-Sel	Variation_37850	10029	NA18504	-1		chr1	15361772	15362873	1101
REF-McCarroll2008-Sel	Variation_37850	10029	NA18516	-1		chr1	15361772	15362873	1101
REF-McCarroll2008-Sel	Variation_37850	10029	NA18862	-1		chr1	15361772	15362873	1101
REF-McCarroll2008-Sel	Variation_37850	10029	NA19101	-1		chr1	15361772	15362873	1101
REF-McCarroll2008-Sel	Variation_37850	10029	NA19102	1		chr1	15361772	15362873	1101
REF-McCarroll2008-Sel	Variation_37850	10029	NA19103	1		chr1	15361772	15362873	1101
REF-McCarroll2008-Sel	Variation_37850	10029	NA19141	-1		chr1	15361772	15362873	1101
REF-McCarroll2008-Sel	Variation_37850	10029	NA19192	-1		chr1	15361772	15362873	1101
REF-McCarroll2008-Sel	Variation_37850	10029	NA19206	0		chr1	15361772	15362873	1101
REF-McCarroll2008-Sel	Variation_37850	10029	NA19208	1		chr1	15361772	15362873	1101
REF-McCarroll2008-Sel	Variation_37850	10029	NA19223	-1		chr1	15361772	15362873	1101
REF-McCarroll2008-Sel	Variation_37643	10032	NA18504	-1		chr1	16240718	16251918	11200
REF-McCarroll2008-Sel	Variation_37643	10032	NA18506	-1		chr1	16240718	16251918	11200
REF-McCarroll2008-Sel	Variation_37643	10032	NA18508	3		chr1	16240718	16251918	11200
REF-McCarroll2008-Sel	Variation_37643	10032	NA18522	-1		chr1	16240718	16251918	11200
REF-McCarroll2008-Sel	Variation_37643	10032	NA18858	-1		chr1	16240718	16251918	11200
REF-McCarroll2008-Sel	Variation_37643	10032	NA18863	-1		chr1	16240718	16251918	11200
REF-McCarroll2008-Sel	Variation_37643	10032	NA18912	-1		chr1	16240718	16251918	11200
REF-McCarroll2008-Sel	Variation_37643	10032	NA19094	-1		chr1	16240718	16251918	11200
REF-McCarroll2008-Sel	Variation_37643	10032	NA19130	-1		chr1	16240718	16251918	11200
REF-McCarroll2008-Sel	Variation_37643	10032	NA19138	-1		chr1	16240718	16251918	11200
REF-McCarroll2008-Sel	Variation_37643	10032	NA19143	-1		chr1	16240718	16251918	11200
REF-McCarroll2008-Sel	Variation_37643	10032	NA19159	3		chr1	16240718	16251918	11200
REF-McCarroll2008-Sel	Variation_37643	10032	NA19161	-1		chr1	16240718	16251918	11200
REF-McCarroll2008-Sel	Variation_37643	10032	NA19192	-1		chr1	16240718	16251918	11200
REF-McCarroll2008-Sel	Variation_37643	10032	NA19193	-1		chr1	16240718	16251918	11200
REF-McCarroll2008-Sel	Variation_37643	10032	NA19209	-1		chr1	16240718	16251918	11200
REF-McCarroll2008-Sel	Variation_38172	10045	NA18522	1		chr1	22193098	22209830	16732
REF-McCarroll2008-Sel	Variation_38172	10045	NA18852	-1		chr1	22193098	22209830	16732
REF-McCarroll2008-Sel	Variation_38172	10045	NA18861	1		chr1	22193098	22209830	16732
REF-McCarroll2008-Sel	Variation_38172	10045	NA18863	1		chr1	22193098	22209830	16732
REF-McCarroll2008-Sel	Variation_38172	10045	NA19153	1		chr1	22193098	22209830	16732
REF-McCarroll2008-Sel	Variation_38172	10045	NA19154	1		chr1	22193098	22209830	16732
REF-McCarroll2008-Sel	Variation_38172	10045	NA19171	1		chr1	22193098	22209830	16732
REF-McCarroll2008-Sel	Variation_38172	10045	NA19194	-1		chr1	22193098	22209830	16732
REF-McCarroll2008-Sel	Variation_38172	10045	NA19206	1		chr1	22193098	22209830	16732
REF-McCarroll2008-Sel	Variation_38078	28	NA18507	1		chr1	25465715	25534592	68877
REF-McCarroll2008-Sel	Variation_38078	28	NA18515	1		chr1	25465715	25534592	68877
REF-McCarroll2008-Sel	Variation_38078	28	NA18516	1		chr1	25465715	25534592	68877
REF-McCarroll2008-Sel	Variation_38078	28	NA18855	1		chr1	25465715	25534592	68877
REF-McCarroll2008-Sel	Variation_38078	28	NA18861	1		chr1	25465715	25534592	68877
REF-McCarroll2008-Sel	Variation_38078	28	NA18863	1		chr1	25465715	25534592	68877
REF-McCarroll2008-Sel	Variation_38078	28	NA18871	1		chr1	25465715	25534592	68877
REF-McCarroll2008-Sel	Variation_38078	28	NA18872	1		chr1	25465715	25534592	68877
REF-McCarroll2008-Sel	Variation_38078	28	NA19092	1		chr1	25465715	25534592	68877
REF-McCarroll2008-Sel	Variation_38078	28	NA19094	1		chr1	25465715	25534592	68877
REF-McCarroll2008-Sel	Variation_38078	28	NA19102	1		chr1	25465715	25534592	68877
REF-McCarroll2008-Sel	Variation_38078	28	NA19131	0		chr1	25465715	25534592	68877
REF-McCarroll2008-Sel	Variation_38078	28	NA19132	1		chr1	25465715	25534592	68877
REF-McCarroll2008-Sel	Variation_38078	28	NA19140	1		chr1	25465715	25534592	68877
REF-McCarroll2008-Sel	Variation_38078	28	NA19141	1		chr1	25465715	25534592	68877
REF-McCarroll2008-Sel	Variation_38078	28	NA19143	1		chr1	25465715	25534592	68877
REF-McCarroll2008-Sel	Variation_38078	28	NA19154	1		chr1	25465715	25534592	68877
REF-McCarroll2008-Sel	Variation_38078	28	NA19171	1		chr1	25465715	25534592	68877
REF-McCarroll2008-Sel	Variation_38078	28	NA19172	0		chr1	25465715	25534592	68877
REF-McCarroll2008-Sel	Variation_38078	28	NA19173	1		chr1	25465715	25534592	68877
REF-McCarroll2008-Sel	Variation_38078	28	NA19192	1		chr1	25465715	25534592	68877
REF-McCarroll2008-Sel	Variation_38078	28	NA19193	1		chr1	25465715	25534592	68877
REF-McCarroll2008-Sel	Variation_38078	28	NA19194	1		chr1	25465715	25534592	68877
REF-McCarroll2008-Sel	Variation_38078	28	NA19200	1		chr1	25465715	25534592	68877
REF-McCarroll2008-Sel	Variation_38078	28	NA19202	1		chr1	25465715	25534592	68877
REF-McCarroll2008-Sel	Variation_38078	28	NA19203	1		chr1	25465715	25534592	68877
REF-McCarroll2008-Sel	Variation_38078	28	NA19206	1		chr1	25465715	25534592	68877
REF-McCarroll2008-Sel	Variation_38078	28	NA19209	1		chr1	25465715	25534592	68877
REF-McCarroll2008-Sel	Variation_38078	28	NA19211	1		chr1	25465715	25534592	68877
REF-McCarroll2008-Sel	Variation_38078	28	NA19221	1		chr1	25465715	25534592	68877
REF-McCarroll2008-Sel	Variation_38078	28	NA19222	1		chr1	25465715	25534592	68877
REF-McCarroll2008-Sel	Variation_38010	35	NA18858	1		chr1	34875241	34877078	1837
REF-McCarroll2008-Sel	Variation_38010	35	NA18861	1		chr1	34875241	34877078	1837
REF-McCarroll2008-Sel	Variation_38010	35	NA18870	1		chr1	34875241	34877078	1837
REF-McCarroll2008-Sel	Variation_38010	35	NA19092	1		chr1	34875241	34877078	1837
REF-McCarroll2008-Sel	Variation_38010	35	NA19094	1		chr1	34875241	34877078	1837
REF-McCarroll2008-Sel	Variation_38010	35	NA19099	1		chr1	34875241	34877078	1837
REF-McCarroll2008-Sel	Variation_38010	35	NA19137	1		chr1	34875241	34877078	1837
REF-McCarroll2008-Sel	Variation_38010	35	NA19138	1		chr1	34875241	34877078	1837
REF-McCarroll2008-Sel	Variation_38010	35	NA19139	0		chr1	34875241	34877078	1837
REF-McCarroll2008-Sel	Variation_38010	35	NA19171	1		chr1	34875241	34877078	1837
REF-McCarroll2008-Sel	Variation_38010	35	NA19192	1		chr1	34875241	34877078	1837
REF-McCarroll2008-Sel	Variation_38010	35	NA19194	1		chr1	34875241	34877078	1837
REF-McCarroll2008-Sel	Variation_38010	35	NA19203	1		chr1	34875241	34877078	1837
REF-McCarroll2008-Sel	Variation_38010	35	NA19206	1		chr1	34875241	34877078	1837
REF-McCarroll2008-Sel	Variation_38010	35	NA19207	1		chr1	34875241	34877078	1837
REF-McCarroll2008-Sel	Variation_38010	35	NA19208	1		chr1	34875241	34877078	1837
REF-McCarroll2008-Sel	Variation_38010	35	NA19223	1		chr1	34875241	34877078	1837
REF-McCarroll2008-Sel	Variation_38178	10054	NA18522	-1		chr1	38414624	38417452	2828
REF-McCarroll2008-Sel	Variation_38178	10054	NA18523	1		chr1	38414624	38417452	2828
REF-McCarroll2008-Sel	Variation_38178	10054	NA18852	1		chr1	38414624	38417452	2828
REF-McCarroll2008-Sel	Variation_38178	10054	NA18859	-1		chr1	38414624	38417452	2828
REF-McCarroll2008-Sel	Variation_38178	10054	NA18860	-1		chr1	38414624	38417452	2828
REF-McCarroll2008-Sel	Variation_38178	10054	NA18913	1		chr1	38414624	38417452	2828
REF-McCarroll2008-Sel	Variation_38178	10054	NA18914	1		chr1	38414624	38417452	2828
REF-McCarroll2008-Sel	Variation_38178	10054	NA19119	1		chr1	38414624	38417452	2828
REF-McCarroll2008-Sel	Variation_38178	10054	NA19120	1		chr1	38414624	38417452	2828
REF-McCarroll2008-Sel	Variation_38178	10054	NA19140	-1		chr1	38414624	38417452	2828
REF-McCarroll2008-Sel	Variation_38178	10054	NA19152	-1		chr1	38414624	38417452	2828
REF-McCarroll2008-Sel	Variation_38178	10054	NA19154	-1		chr1	38414624	38417452	2828
REF-McCarroll2008-Sel	Variation_38178	10054	NA19159	1		chr1	38414624	38417452	2828
REF-McCarroll2008-Sel	Variation_38178	10054	NA19204	-1		chr1	38414624	38417452	2828
REF-McCarroll2008-Sel	Variation_38178	10054	NA19209	-1		chr1	38414624	38417452	2828
REF-McCarroll2008-Sel	Variation_37648	10059	NA18503	-1		chr1	43868287	43878235	9948
REF-McCarroll2008-Sel	Variation_37648	10059	NA18505	3		chr1	43868287	43878235	9948
REF-McCarroll2008-Sel	Variation_37648	10059	NA18523	-1		chr1	43868287	43878235	9948
REF-McCarroll2008-Sel	Variation_37648	10059	NA18853	3		chr1	43868287	43878235	9948
REF-McCarroll2008-Sel	Variation_37648	10059	NA19130	-1		chr1	43868287	43878235	9948
REF-McCarroll2008-Sel	Variation_37648	10059	NA19221	3		chr1	43868287	43878235	9948
REF-McCarroll2008-Sel	Variation_37648	10059	NA19222	3		chr1	43868287	43878235	9948
REF-McCarroll2008-Sel	Variation_38181	10063	NA18517	-1		chr1	53261038	53262328	1290
REF-McCarroll2008-Sel	Variation_38181	10063	NA18523	-1		chr1	53261038	53262328	1290
REF-McCarroll2008-Sel	Variation_38181	10063	NA18855	1		chr1	53261038	53262328	1290
REF-McCarroll2008-Sel	Variation_38181	10063	NA18857	-1		chr1	53261038	53262328	1290
REF-McCarroll2008-Sel	Variation_38181	10063	NA18861	1		chr1	53261038	53262328	1290
REF-McCarroll2008-Sel	Variation_38181	10063	NA18863	-1		chr1	53261038	53262328	1290
REF-McCarroll2008-Sel	Variation_38181	10063	NA18871	1		chr1	53261038	53262328	1290
REF-McCarroll2008-Sel	Variation_38181	10063	NA18872	-1		chr1	53261038	53262328	1290
REF-McCarroll2008-Sel	Variation_38181	10063	NA18912	-1		chr1	53261038	53262328	1290
REF-McCarroll2008-Sel	Variation_38181	10063	NA19099	1		chr1	53261038	53262328	1290
REF-McCarroll2008-Sel	Variation_38181	10063	NA19100	-1		chr1	53261038	53262328	1290
REF-McCarroll2008-Sel	Variation_38181	10063	NA19101	1		chr1	53261038	53262328	1290
REF-McCarroll2008-Sel	Variation_38181	10063	NA19127	-1		chr1	53261038	53262328	1290
REF-McCarroll2008-Sel	Variation_38181	10063	NA19128	1		chr1	53261038	53262328	1290
REF-McCarroll2008-Sel	Variation_38181	10063	NA19129	1		chr1	53261038	53262328	1290
REF-McCarroll2008-Sel	Variation_38181	10063	NA19160	-1		chr1	53261038	53262328	1290
REF-McCarroll2008-Sel	Variation_38181	10063	NA19203	-1		chr1	53261038	53262328	1290
REF-McCarroll2008-Sel	Variation_38181	10063	NA19205	1		chr1	53261038	53262328	1290
REF-McCarroll2008-Sel	Variation_38181	10063	NA19211	-1		chr1	53261038	53262328	1290
REF-McCarroll2008-Sel	Variation_38181	10063	NA19223	-1		chr1	53261038	53262328	1290
REF-McCarroll2008-Sel	Variation_38182	10065	NA18503	-1		chr1	55074411	55078004	3593
REF-McCarroll2008-Sel	Variation_38182	10065	NA18506	-1		chr1	55074411	55078004	3593
REF-McCarroll2008-Sel	Variation_38182	10065	NA18853	1		chr1	55074411	55078004	3593
REF-McCarroll2008-Sel	Variation_38182	10065	NA18854	1		chr1	55074411	55078004	3593
REF-McCarroll2008-Sel	Variation_38182	10065	NA19093	1		chr1	55074411	55078004	3593
REF-McCarroll2008-Sel	Variation_38182	10065	NA19119	-1		chr1	55074411	55078004	3593
REF-McCarroll2008-Sel	Variation_38182	10065	NA19128	-1		chr1	55074411	55078004	3593
REF-McCarroll2008-Sel	Variation_38182	10065	NA19129	-1		chr1	55074411	55078004	3593
REF-McCarroll2008-Sel	Variation_38182	10065	NA19130	-1		chr1	55074411	55078004	3593
REF-McCarroll2008-Sel	Variation_38182	10065	NA19161	-1		chr1	55074411	55078004	3593
REF-McCarroll2008-Sel	Variation_38182	10065	NA19171	1		chr1	55074411	55078004	3593
REF-McCarroll2008-Sel	Variation_38182	10065	NA19173	1		chr1	55074411	55078004	3593
REF-McCarroll2008-Sel	Variation_38183	10068	NA19119	1		chr1	59816510	59830867	14357
REF-McCarroll2008-Sel	Variation_38183	10068	NA19238	1		chr1	59816510	59830867	14357
REF-McCarroll2008-Sel	Variation_37913	53	NA18500	1		chr1	64615315	64624133	8818
REF-McCarroll2008-Sel	Variation_37913	53	NA18501	1		chr1	64615315	64624133	8818
REF-McCarroll2008-Sel	Variation_37913	53	NA18503	1		chr1	64615315	64624133	8818
REF-McCarroll2008-Sel	Variation_37913	53	NA18504	1		chr1	64615315	64624133	8818
REF-McCarroll2008-Sel	Variation_37913	53	NA18856	1		chr1	64615315	64624133	8818
REF-McCarroll2008-Sel	Variation_37913	53	NA18857	1		chr1	64615315	64624133	8818
REF-McCarroll2008-Sel	Variation_37913	53	NA18859	1		chr1	64615315	64624133	8818
REF-McCarroll2008-Sel	Variation_37913	53	NA18912	1		chr1	64615315	64624133	8818
REF-McCarroll2008-Sel	Variation_37913	53	NA19093	1		chr1	64615315	64624133	8818
REF-McCarroll2008-Sel	Variation_37913	53	NA19094	1		chr1	64615315	64624133	8818
REF-McCarroll2008-Sel	Variation_37913	53	NA19099	1		chr1	64615315	64624133	8818
REF-McCarroll2008-Sel	Variation_37913	53	NA19102	-1		chr1	64615315	64624133	8818
REF-McCarroll2008-Sel	Variation_37913	53	NA19137	1		chr1	64615315	64624133	8818
REF-McCarroll2008-Sel	Variation_37913	53	NA19140	1		chr1	64615315	64624133	8818
REF-McCarroll2008-Sel	Variation_37913	53	NA19143	1		chr1	64615315	64624133	8818
REF-McCarroll2008-Sel	Variation_37913	53	NA19144	1		chr1	64615315	64624133	8818
REF-McCarroll2008-Sel	Variation_37913	53	NA19145	0		chr1	64615315	64624133	8818
REF-McCarroll2008-Sel	Variation_37913	53	NA19152	1		chr1	64615315	64624133	8818
REF-McCarroll2008-Sel	Variation_37913	53	NA19154	1		chr1	64615315	64624133	8818
REF-McCarroll2008-Sel	Variation_37913	53	NA19159	1		chr1	64615315	64624133	8818
REF-McCarroll2008-Sel	Variation_37913	53	NA19161	1		chr1	64615315	64624133	8818
REF-McCarroll2008-Sel	Variation_37913	53	NA19202	-1		chr1	64615315	64624133	8818
REF-McCarroll2008-Sel	Variation_37913	53	NA19209	1		chr1	64615315	64624133	8818
REF-McCarroll2008-Sel	Variation_37913	53	NA19210	1		chr1	64615315	64624133	8818
REF-McCarroll2008-Sel	Variation_37913	53	NA19211	1		chr1	64615315	64624133	8818
REF-McCarroll2008-Sel	Variation_37931	59	NA18508	1		chr1	72528701	72535958	7257
REF-McCarroll2008-Sel	Variation_37931	59	NA18516	1		chr1	72528701	72535958	7257
REF-McCarroll2008-Sel	Variation_37931	59	NA18517	1		chr1	72528701	72535958	7257
REF-McCarroll2008-Sel	Variation_37931	59	NA18521	0		chr1	72528701	72535958	7257
REF-McCarroll2008-Sel	Variation_37931	59	NA18522	1		chr1	72528701	72535958	7257
REF-McCarroll2008-Sel	Variation_37931	59	NA18523	1		chr1	72528701	72535958	7257
REF-McCarroll2008-Sel	Variation_37931	59	NA18861	1		chr1	72528701	72535958	7257
REF-McCarroll2008-Sel	Variation_37931	59	NA18863	1		chr1	72528701	72535958	7257
REF-McCarroll2008-Sel	Variation_37931	59	NA18912	1		chr1	72528701	72535958	7257
REF-McCarroll2008-Sel	Variation_37931	59	NA19138	1		chr1	72528701	72535958	7257
REF-McCarroll2008-Sel	Variation_37931	59	NA19139	1		chr1	72528701	72535958	7257
REF-McCarroll2008-Sel	Variation_37931	59	NA19144	1		chr1	72528701	72535958	7257
REF-McCarroll2008-Sel	Variation_37931	59	NA19145	1		chr1	72528701	72535958	7257
REF-McCarroll2008-Sel	Variation_37931	59	NA19193	1		chr1	72528701	72535958	7257
REF-McCarroll2008-Sel	Variation_37931	59	NA19194	1		chr1	72528701	72535958	7257
REF-McCarroll2008-Sel	Variation_37931	59	NA19203	1		chr1	72528701	72535958	7257
REF-McCarroll2008-Sel	Variation_37931	59	NA19221	1		chr1	72528701	72535958	7257
REF-McCarroll2008-Sel	Variation_37931	59	NA19222	1		chr1	72528701	72535958	7257
REF-McCarroll2008-Sel	Variation_37650	10079	NA18504	-1		chr1	73454531	73483916	29385
REF-McCarroll2008-Sel	Variation_37650	10079	NA18860	-1		chr1	73454531	73483916	29385
REF-McCarroll2008-Sel	Variation_37650	10079	NA19098	-1		chr1	73454531	73483916	29385
REF-McCarroll2008-Sel	Variation_37650	10079	NA19131	3		chr1	73454531	73483916	29385
REF-McCarroll2008-Sel	Variation_37650	10079	NA19132	3		chr1	73454531	73483916	29385
REF-McCarroll2008-Sel	Variation_37650	10079	NA19137	3		chr1	73454531	73483916	29385
REF-McCarroll2008-Sel	Variation_37650	10079	NA19139	-1		chr1	73454531	73483916	29385
REF-McCarroll2008-Sel	Variation_37650	10079	NA19144	3		chr1	73454531	73483916	29385
REF-McCarroll2008-Sel	Variation_37650	10079	NA19193	3		chr1	73454531	73483916	29385
REF-McCarroll2008-Sel	Variation_37650	10079	NA19194	3		chr1	73454531	73483916	29385
REF-McCarroll2008-Sel	Variation_37650	10079	NA19204	3		chr1	73454531	73483916	29385
REF-McCarroll2008-Sel	Variation_38184	10083	NA18521	1		chr1	77547460	77552420	4960
REF-McCarroll2008-Sel	Variation_38184	10083	NA18523	1		chr1	77547460	77552420	4960
REF-McCarroll2008-Sel	Variation_38184	10083	NA18861	1		chr1	77547460	77552420	4960
REF-McCarroll2008-Sel	Variation_38184	10083	NA19141	1		chr1	77547460	77552420	4960
REF-McCarroll2008-Sel	Variation_38185	10086	NA18859	1		chr1	84668621	84670569	1948
REF-McCarroll2008-Sel	Variation_38185	10086	NA18860	-1		chr1	84668621	84670569	1948
REF-McCarroll2008-Sel	Variation_38185	10086	NA18912	-1		chr1	84668621	84670569	1948
REF-McCarroll2008-Sel	Variation_38185	10086	NA19099	1		chr1	84668621	84670569	1948
REF-McCarroll2008-Sel	Variation_38187	10093	NA18853	1		chr1	92351832	92357103	5271
REF-McCarroll2008-Sel	Variation_38187	10093	NA18854	1		chr1	92351832	92357103	5271
REF-McCarroll2008-Sel	Variation_38187	10093	NA19128	-1		chr1	92351832	92357103	5271
REF-McCarroll2008-Sel	Variation_38187	10093	NA19137	1		chr1	92351832	92357103	5271
REF-McCarroll2008-Sel	Variation_38187	10093	NA19139	1		chr1	92351832	92357103	5271
REF-McCarroll2008-Sel	Variation_38187	10093	NA19206	1		chr1	92351832	92357103	5271
REF-McCarroll2008-Sel	Variation_37860	71	NA18503	1		chr1	94903354	94927987	24633
REF-McCarroll2008-Sel	Variation_37860	71	NA18505	1		chr1	94903354	94927987	24633
REF-McCarroll2008-Sel	Variation_37860	71	NA18855	1		chr1	94903354	94927987	24633
REF-McCarroll2008-Sel	Variation_37860	71	NA19141	0		chr1	94903354	94927987	24633
REF-McCarroll2008-Sel	Variation_37860	71	NA19142	1		chr1	94903354	94927987	24633
REF-McCarroll2008-Sel	Variation_37860	71	NA19153	1		chr1	94903354	94927987	24633
REF-McCarroll2008-Sel	Variation_38139	10097	NA18522	-1		chr1	102096209	102098748	2539
REF-McCarroll2008-Sel	Variation_38139	10097	NA19128	1		chr1	102096209	102098748	2539
REF-McCarroll2008-Sel	Variation_38139	10097	NA19201	1		chr1	102096209	102098748	2539
REF-McCarroll2008-Sel	Variation_38139	10097	NA19202	1		chr1	102096209	102098748	2539
REF-McCarroll2008-Sel	Variation_38139	10097	NA19222	1		chr1	102096209	102098748	2539
REF-McCarroll2008-Sel	Variation_37779	76	NA18517	3		chr1	103910761	103960907	50146
REF-McCarroll2008-Sel	Variation_37779	76	NA18859	3		chr1	103910761	103960907	50146
REF-McCarroll2008-Sel	Variation_37779	76	NA18871	3		chr1	103910761	103960907	50146
REF-McCarroll2008-Sel	Variation_37779	76	NA18913	3		chr1	103910761	103960907	50146
REF-McCarroll2008-Sel	Variation_37779	76	NA18914	3		chr1	103910761	103960907	50146
REF-McCarroll2008-Sel	Variation_37779	76	NA19099	3		chr1	103910761	103960907	50146
REF-McCarroll2008-Sel	Variation_37779	76	NA19100	3		chr1	103910761	103960907	50146
REF-McCarroll2008-Sel	Variation_37779	76	NA19116	-1		chr1	103910761	103960907	50146
REF-McCarroll2008-Sel	Variation_37779	76	NA19120	4		chr1	103910761	103960907	50146
REF-McCarroll2008-Sel	Variation_37779	76	NA19128	3		chr1	103910761	103960907	50146
REF-McCarroll2008-Sel	Variation_37779	76	NA19137	3		chr1	103910761	103960907	50146
REF-McCarroll2008-Sel	Variation_37779	76	NA19152	4		chr1	103910761	103960907	50146
REF-McCarroll2008-Sel	Variation_37779	76	NA19154	3		chr1	103910761	103960907	50146
REF-McCarroll2008-Sel	Variation_37779	76	NA19159	4		chr1	103910761	103960907	50146
REF-McCarroll2008-Sel	Variation_37779	76	NA19171	3		chr1	103910761	103960907	50146
REF-McCarroll2008-Sel	Variation_37779	76	NA19173	3		chr1	103910761	103960907	50146
REF-McCarroll2008-Sel	Variation_37779	76	NA19200	4		chr1	103910761	103960907	50146
REF-McCarroll2008-Sel	Variation_37779	76	NA19202	4		chr1	103910761	103960907	50146
REF-McCarroll2008-Sel	Variation_37779	76	NA19221	3		chr1	103910761	103960907	50146
REF-McCarroll2008-Sel	Variation_37779	76	NA19222	3		chr1	103910761	103960907	50146
REF-McCarroll2008-Sel	Variation_38142	10107	NA18504	-1		chr1	105969819	106016548	46729
REF-McCarroll2008-Sel	Variation_38142	10107	NA18521	1		chr1	105969819	106016548	46729
REF-McCarroll2008-Sel	Variation_38142	10107	NA18522	1		chr1	105969819	106016548	46729
REF-McCarroll2008-Sel	Variation_38142	10107	NA18852	1		chr1	105969819	106016548	46729
REF-McCarroll2008-Sel	Variation_38142	10107	NA19102	1		chr1	105969819	106016548	46729
REF-McCarroll2008-Sel	Variation_38142	10107	NA19103	1		chr1	105969819	106016548	46729
REF-McCarroll2008-Sel	Variation_38142	10107	NA19127	1		chr1	105969819	106016548	46729
REF-McCarroll2008-Sel	Variation_38143	81	NA18515	1		chr1	106110789	106116611	5822
REF-McCarroll2008-Sel	Variation_38143	81	NA18516	1		chr1	106110789	106116611	5822
REF-McCarroll2008-Sel	Variation_38143	81	NA19099	1		chr1	106110789	106116611	5822
REF-McCarroll2008-Sel	Variation_38143	81	NA19100	1		chr1	106110789	106116611	5822
REF-McCarroll2008-Sel	Variation_38143	81	NA19144	1		chr1	106110789	106116611	5822
REF-McCarroll2008-Sel	Variation_38143	81	NA19145	1		chr1	106110789	106116611	5822
REF-McCarroll2008-Sel	Variation_38143	81	NA19192	1		chr1	106110789	106116611	5822
REF-McCarroll2008-Sel	Variation_38143	81	NA19203	1		chr1	106110789	106116611	5822
REF-McCarroll2008-Sel	Variation_38143	81	NA19221	1		chr1	106110789	106116611	5822
REF-McCarroll2008-Sel	Variation_38143	81	NA19222	1		chr1	106110789	106116611	5822
REF-McCarroll2008-Sel	Variation_37865	10109	NA18508	1		chr1	107023241	107025005	1764
REF-McCarroll2008-Sel	Variation_37865	10109	NA18859	1		chr1	107023241	107025005	1764
REF-McCarroll2008-Sel	Variation_37865	10109	NA18870	1		chr1	107023241	107025005	1764
REF-McCarroll2008-Sel	Variation_37865	10109	NA19100	-1		chr1	107023241	107025005	1764
REF-McCarroll2008-Sel	Variation_37865	10109	NA19127	1		chr1	107023241	107025005	1764
REF-McCarroll2008-Sel	Variation_37865	10109	NA19140	0		chr1	107023241	107025005	1764
REF-McCarroll2008-Sel	Variation_37865	10109	NA19142	1		chr1	107023241	107025005	1764
REF-McCarroll2008-Sel	Variation_37865	10109	NA19203	1		chr1	107023241	107025005	1764
REF-McCarroll2008-Sel	Variation_37865	10109	NA19223	1		chr1	107023241	107025005	1764
REF-McCarroll2008-Sel	Variation_38099	84	NA18506	1		chr1	108535758	108539019	3261
REF-McCarroll2008-Sel	Variation_38099	84	NA18507	1		chr1	108535758	108539019	3261
REF-McCarroll2008-Sel	Variation_38099	84	NA18522	-1		chr1	108535758	108539019	3261
REF-McCarroll2008-Sel	Variation_38099	84	NA18862	1		chr1	108535758	108539019	3261
REF-McCarroll2008-Sel	Variation_38099	84	NA18913	1		chr1	108535758	108539019	3261
REF-McCarroll2008-Sel	Variation_38099	84	NA18914	1		chr1	108535758	108539019	3261
REF-McCarroll2008-Sel	Variation_38099	84	NA19152	1		chr1	108535758	108539019	3261
REF-McCarroll2008-Sel	Variation_38099	84	NA19154	1		chr1	108535758	108539019	3261
REF-McCarroll2008-Sel	Variation_38099	84	NA19207	1		chr1	108535758	108539019	3261
REF-McCarroll2008-Sel	Variation_38099	84	NA19208	1		chr1	108535758	108539019	3261
REF-McCarroll2008-Sel	Variation_38099	84	NA19239	1		chr1	108535758	108539019	3261
REF-McCarroll2008-Sel	Variation_38853	10111	NA18501	-1		chr1	108729983	108787720	57737
REF-McCarroll2008-Sel	Variation_38853	10111	NA18507	-1		chr1	108729983	108787720	57737
REF-McCarroll2008-Sel	Variation_38853	10111	NA18859	-1		chr1	108729983	108787720	57737
REF-McCarroll2008-Sel	Variation_38853	10111	NA18862	-1		chr1	108729983	108787720	57737
REF-McCarroll2008-Sel	Variation_38853	10111	NA18872	-1		chr1	108729983	108787720	57737
REF-McCarroll2008-Sel	Variation_38853	10111	NA19119	-1		chr1	108729983	108787720	57737
REF-McCarroll2008-Sel	Variation_38853	10111	NA19120	-1		chr1	108729983	108787720	57737
REF-McCarroll2008-Sel	Variation_38853	10111	NA19130	-1		chr1	108729983	108787720	57737
REF-McCarroll2008-Sel	Variation_38853	10111	NA19131	-1		chr1	108729983	108787720	57737
REF-McCarroll2008-Sel	Variation_38853	10111	NA19132	-1		chr1	108729983	108787720	57737
REF-McCarroll2008-Sel	Variation_38853	10111	NA19140	-1		chr1	108729983	108787720	57737
REF-McCarroll2008-Sel	Variation_38853	10111	NA19171	-1		chr1	108729983	108787720	57737
REF-McCarroll2008-Sel	Variation_38853	10111	NA19204	-1		chr1	108729983	108787720	57737
REF-McCarroll2008-Sel	Variation_38853	10111	NA19205	3		chr1	108729983	108787720	57737
REF-McCarroll2008-Sel	Variation_38853	10111	NA19209	-1		chr1	108729983	108787720	57737
REF-McCarroll2008-Sel	Variation_37882	10112	NA18502	1		chr1	109298377	109299668	1291
REF-McCarroll2008-Sel	Variation_37882	10112	NA18504	-1		chr1	109298377	109299668	1291
REF-McCarroll2008-Sel	Variation_37882	10112	NA18859	1		chr1	109298377	109299668	1291
REF-McCarroll2008-Sel	Variation_37882	10112	NA18860	1		chr1	109298377	109299668	1291
REF-McCarroll2008-Sel	Variation_37882	10112	NA18871	1		chr1	109298377	109299668	1291
REF-McCarroll2008-Sel	Variation_37882	10112	NA18872	1		chr1	109298377	109299668	1291
REF-McCarroll2008-Sel	Variation_37882	10112	NA19137	1		chr1	109298377	109299668	1291
REF-McCarroll2008-Sel	Variation_37882	10112	NA19138	1		chr1	109298377	109299668	1291
REF-McCarroll2008-Sel	Variation_37882	10112	NA19139	1		chr1	109298377	109299668	1291
REF-McCarroll2008-Sel	Variation_37882	10112	NA19209	1		chr1	109298377	109299668	1291
REF-McCarroll2008-Sel	Variation_37882	10112	NA19210	1		chr1	109298377	109299668	1291
REF-McCarroll2008-Sel	Variation_37882	10112	NA19211	0		chr1	109298377	109299668	1291
REF-McCarroll2008-Sel	Variation_38009	91	NA18506	1		chr1	111179088	111189749	10661
REF-McCarroll2008-Sel	Variation_38009	91	NA18507	1		chr1	111179088	111189749	10661
REF-McCarroll2008-Sel	Variation_38009	91	NA18515	1		chr1	111179088	111189749	10661
REF-McCarroll2008-Sel	Variation_38009	91	NA18516	1		chr1	111179088	111189749	10661
REF-McCarroll2008-Sel	Variation_38009	91	NA18517	1		chr1	111179088	111189749	10661
REF-McCarroll2008-Sel	Variation_38009	91	NA18522	1		chr1	111179088	111189749	10661
REF-McCarroll2008-Sel	Variation_38009	91	NA18852	0		chr1	111179088	111189749	10661
REF-McCarroll2008-Sel	Variation_38009	91	NA18854	1		chr1	111179088	111189749	10661
REF-McCarroll2008-Sel	Variation_38009	91	NA18855	1		chr1	111179088	111189749	10661
REF-McCarroll2008-Sel	Variation_38009	91	NA18857	1		chr1	111179088	111189749	10661
REF-McCarroll2008-Sel	Variation_38009	91	NA18861	1		chr1	111179088	111189749	10661
REF-McCarroll2008-Sel	Variation_38009	91	NA18863	1		chr1	111179088	111189749	10661
REF-McCarroll2008-Sel	Variation_38009	91	NA18913	1		chr1	111179088	111189749	10661
REF-McCarroll2008-Sel	Variation_38009	91	NA18914	1		chr1	111179088	111189749	10661
REF-McCarroll2008-Sel	Variation_38009	91	NA19101	1		chr1	111179088	111189749	10661
REF-McCarroll2008-Sel	Variation_38009	91	NA19103	1		chr1	111179088	111189749	10661
REF-McCarroll2008-Sel	Variation_38009	91	NA19116	1		chr1	111179088	111189749	10661
REF-McCarroll2008-Sel	Variation_38009	91	NA19120	1		chr1	111179088	111189749	10661
REF-McCarroll2008-Sel	Variation_38009	91	NA19131	-1		chr1	111179088	111189749	10661
REF-McCarroll2008-Sel	Variation_38009	91	NA19137	1		chr1	111179088	111189749	10661
REF-McCarroll2008-Sel	Variation_38009	91	NA19140	1		chr1	111179088	111189749	10661
REF-McCarroll2008-Sel	Variation_38009	91	NA19141	1		chr1	111179088	111189749	10661
REF-McCarroll2008-Sel	Variation_38009	91	NA19142	0		chr1	111179088	111189749	10661
REF-McCarroll2008-Sel	Variation_38009	91	NA19143	1		chr1	111179088	111189749	10661
REF-McCarroll2008-Sel	Variation_38009	91	NA19145	1		chr1	111179088	111189749	10661
REF-McCarroll2008-Sel	Variation_38009	91	NA19200	1		chr1	111179088	111189749	10661
REF-McCarroll2008-Sel	Variation_38009	91	NA19201	1		chr1	111179088	111189749	10661
REF-McCarroll2008-Sel	Variation_38009	91	NA19202	1		chr1	111179088	111189749	10661
REF-McCarroll2008-Sel	Variation_38009	91	NA19206	1		chr1	111179088	111189749	10661
REF-McCarroll2008-Sel	Variation_38009	91	NA19208	1		chr1	111179088	111189749	10661
REF-McCarroll2008-Sel	Variation_38009	91	NA19209	1		chr1	111179088	111189749	10661
REF-McCarroll2008-Sel	Variation_38009	91	NA19239	1		chr1	111179088	111189749	10661
REF-McCarroll2008-Sel	Variation_38009	91	NA19240	1		chr1	111179088	111189749	10661
REF-McCarroll2008-Sel	Variation_38854	10125	NA18500	1		chr1	119916400	119951038	34638
REF-McCarroll2008-Sel	Variation_38854	10125	NA18501	1		chr1	119916400	119951038	34638
REF-McCarroll2008-Sel	Variation_38146	10126	NA19101	1		chr1	146273899	146275557	1658
REF-McCarroll2008-Sel	Variation_38146	10126	NA19103	1		chr1	146273899	146275557	1658
REF-McCarroll2008-Sel	Variation_38146	10126	NA19138	1		chr1	146273899	146275557	1658
REF-McCarroll2008-Sel	Variation_38813	104	NA18506	1		chr1	147303148	147526040	222892
REF-McCarroll2008-Sel	Variation_38813	104	NA18508	1		chr1	147303148	147526040	222892
REF-McCarroll2008-Sel	Variation_38813	104	NA18856	1		chr1	147303148	147526040	222892
REF-McCarroll2008-Sel	Variation_38813	104	NA18857	1		chr1	147303148	147526040	222892
REF-McCarroll2008-Sel	Variation_38813	104	NA18913	1		chr1	147303148	147526040	222892
REF-McCarroll2008-Sel	Variation_38813	104	NA18914	1		chr1	147303148	147526040	222892
REF-McCarroll2008-Sel	Variation_38813	104	NA19099	0		chr1	147303148	147526040	222892
REF-McCarroll2008-Sel	Variation_38813	104	NA19100	1		chr1	147303148	147526040	222892
REF-McCarroll2008-Sel	Variation_38813	104	NA19101	1		chr1	147303148	147526040	222892
REF-McCarroll2008-Sel	Variation_38813	104	NA19102	1		chr1	147303148	147526040	222892
REF-McCarroll2008-Sel	Variation_38813	104	NA19103	1		chr1	147303148	147526040	222892
REF-McCarroll2008-Sel	Variation_38813	104	NA19142	1		chr1	147303148	147526040	222892
REF-McCarroll2008-Sel	Variation_38813	104	NA19200	1		chr1	147303148	147526040	222892
REF-McCarroll2008-Sel	Variation_38813	104	NA19209	1		chr1	147303148	147526040	222892
REF-McCarroll2008-Sel	Variation_38795	109	NA18500	1		chr1	150822330	150853218	30888
REF-McCarroll2008-Sel	Variation_38795	109	NA18501	1		chr1	150822330	150853218	30888
REF-McCarroll2008-Sel	Variation_38795	109	NA18502	1		chr1	150822330	150853218	30888
REF-McCarroll2008-Sel	Variation_38795	109	NA18503	1		chr1	150822330	150853218	30888
REF-McCarroll2008-Sel	Variation_38795	109	NA18505	0		chr1	150822330	150853218	30888
REF-McCarroll2008-Sel	Variation_38795	109	NA18507	1		chr1	150822330	150853218	30888
REF-McCarroll2008-Sel	Variation_38795	109	NA18508	1		chr1	150822330	150853218	30888
REF-McCarroll2008-Sel	Variation_38795	109	NA18515	1		chr1	150822330	150853218	30888
REF-McCarroll2008-Sel	Variation_38795	109	NA18516	1		chr1	150822330	150853218	30888
REF-McCarroll2008-Sel	Variation_38795	109	NA18517	1		chr1	150822330	150853218	30888
REF-McCarroll2008-Sel	Variation_38795	109	NA18522	1		chr1	150822330	150853218	30888
REF-McCarroll2008-Sel	Variation_38795	109	NA18853	1		chr1	150822330	150853218	30888
REF-McCarroll2008-Sel	Variation_38795	109	NA18858	1		chr1	150822330	150853218	30888
REF-McCarroll2008-Sel	Variation_38795	109	NA18859	1		chr1	150822330	150853218	30888
REF-McCarroll2008-Sel	Variation_38795	109	NA18860	1		chr1	150822330	150853218	30888
REF-McCarroll2008-Sel	Variation_38795	109	NA18861	1		chr1	150822330	150853218	30888
REF-McCarroll2008-Sel	Variation_38795	109	NA18862	1		chr1	150822330	150853218	30888
REF-McCarroll2008-Sel	Variation_38795	109	NA18863	1		chr1	150822330	150853218	30888
REF-McCarroll2008-Sel	Variation_38795	109	NA18871	1		chr1	150822330	150853218	30888
REF-McCarroll2008-Sel	Variation_38795	109	NA18913	1		chr1	150822330	150853218	30888
REF-McCarroll2008-Sel	Variation_38795	109	NA18914	1		chr1	150822330	150853218	30888
REF-McCarroll2008-Sel	Variation_38795	109	NA19093	1		chr1	150822330	150853218	30888
REF-McCarroll2008-Sel	Variation_38795	109	NA19094	1		chr1	150822330	150853218	30888
REF-McCarroll2008-Sel	Variation_38795	109	NA19116	1		chr1	150822330	150853218	30888
REF-McCarroll2008-Sel	Variation_38795	109	NA19127	0		chr1	150822330	150853218	30888
REF-McCarroll2008-Sel	Variation_38795	109	NA19128	1		chr1	150822330	150853218	30888
REF-McCarroll2008-Sel	Variation_38795	109	NA19129	0		chr1	150822330	150853218	30888
REF-McCarroll2008-Sel	Variation_38795	109	NA19143	0		chr1	150822330	150853218	30888
REF-McCarroll2008-Sel	Variation_38795	109	NA19145	1		chr1	150822330	150853218	30888
REF-McCarroll2008-Sel	Variation_38795	109	NA19159	1		chr1	150822330	150853218	30888
REF-McCarroll2008-Sel	Variation_38795	109	NA19160	0		chr1	150822330	150853218	30888
REF-McCarroll2008-Sel	Variation_38795	109	NA19161	1		chr1	150822330	150853218	30888
REF-McCarroll2008-Sel	Variation_38795	109	NA19192	1		chr1	150822330	150853218	30888
REF-McCarroll2008-Sel	Variation_38795	109	NA19200	0		chr1	150822330	150853218	30888
REF-McCarroll2008-Sel	Variation_38795	109	NA19201	1		chr1	150822330	150853218	30888
REF-McCarroll2008-Sel	Variation_38795	109	NA19202	1		chr1	150822330	150853218	30888
REF-McCarroll2008-Sel	Variation_38795	109	NA19204	1		chr1	150822330	150853218	30888
REF-McCarroll2008-Sel	Variation_38795	109	NA19207	0		chr1	150822330	150853218	30888
REF-McCarroll2008-Sel	Variation_38795	109	NA19208	1		chr1	150822330	150853218	30888
REF-McCarroll2008-Sel	Variation_38795	109	NA19221	1		chr1	150822330	150853218	30888
REF-McCarroll2008-Sel	Variation_38795	109	NA19222	1		chr1	150822330	150853218	30888
REF-McCarroll2008-Sel	Variation_38795	109	NA19223	1		chr1	150822330	150853218	30888
REF-McCarroll2008-Sel	Variation_38795	109	NA19238	1		chr1	150822330	150853218	30888
REF-McCarroll2008-Sel	Variation_38795	109	NA19240	1		chr1	150822330	150853218	30888
REF-McCarroll2008-Sel	Variation_37642	10140	NA18501	3		chr1	150915736	150923166	7430
REF-McCarroll2008-Sel	Variation_37642	10140	NA19143	3		chr1	150915736	150923166	7430
REF-McCarroll2008-Sel	Variation_37642	10140	NA19145	3		chr1	150915736	150923166	7430
REF-McCarroll2008-Sel	Variation_37642	10140	NA19238	3		chr1	150915736	150923166	7430
REF-McCarroll2008-Sel	Variation_37642	10140	NA19240	3		chr1	150915736	150923166	7430
REF-McCarroll2008-Sel	Variation_38046	110	NA18502	1		chr1	151028547	151035324	6777
REF-McCarroll2008-Sel	Variation_38046	110	NA18504	1		chr1	151028547	151035324	6777
REF-McCarroll2008-Sel	Variation_38046	110	NA18506	1		chr1	151028547	151035324	6777
REF-McCarroll2008-Sel	Variation_38046	110	NA18507	0		chr1	151028547	151035324	6777
REF-McCarroll2008-Sel	Variation_38046	110	NA18508	1		chr1	151028547	151035324	6777
REF-McCarroll2008-Sel	Variation_38046	110	NA18853	1		chr1	151028547	151035324	6777
REF-McCarroll2008-Sel	Variation_38046	110	NA18861	1		chr1	151028547	151035324	6777
REF-McCarroll2008-Sel	Variation_38046	110	NA18862	1		chr1	151028547	151035324	6777
REF-McCarroll2008-Sel	Variation_38046	110	NA18863	0		chr1	151028547	151035324	6777
REF-McCarroll2008-Sel	Variation_38046	110	NA18871	1		chr1	151028547	151035324	6777
REF-McCarroll2008-Sel	Variation_38046	110	NA18912	1		chr1	151028547	151035324	6777
REF-McCarroll2008-Sel	Variation_38046	110	NA19102	1		chr1	151028547	151035324	6777
REF-McCarroll2008-Sel	Variation_38046	110	NA19103	1		chr1	151028547	151035324	6777
REF-McCarroll2008-Sel	Variation_38046	110	NA19130	1		chr1	151028547	151035324	6777
REF-McCarroll2008-Sel	Variation_38046	110	NA19140	1		chr1	151028547	151035324	6777
REF-McCarroll2008-Sel	Variation_38046	110	NA19153	1		chr1	151028547	151035324	6777
REF-McCarroll2008-Sel	Variation_38046	110	NA19160	1		chr1	151028547	151035324	6777
REF-McCarroll2008-Sel	Variation_38046	110	NA19161	1		chr1	151028547	151035324	6777
REF-McCarroll2008-Sel	Variation_38046	110	NA19200	0		chr1	151028547	151035324	6777
REF-McCarroll2008-Sel	Variation_38046	110	NA19202	1		chr1	151028547	151035324	6777
REF-McCarroll2008-Sel	Variation_38046	110	NA19204	0		chr1	151028547	151035324	6777
REF-McCarroll2008-Sel	Variation_38046	110	NA19205	1		chr1	151028547	151035324	6777
REF-McCarroll2008-Sel	Variation_38046	110	NA19210	1		chr1	151028547	151035324	6777
REF-McCarroll2008-Sel	Variation_38046	110	NA19211	1		chr1	151028547	151035324	6777
REF-McCarroll2008-Sel	Variation_37780	10145	NA18516	3		chr1	151940298	151959872	19574
REF-McCarroll2008-Sel	Variation_37780	10145	NA18517	3		chr1	151940298	151959872	19574
REF-McCarroll2008-Sel	Variation_37780	10145	NA18856	-1		chr1	151940298	151959872	19574
REF-McCarroll2008-Sel	Variation_37780	10145	NA18861	-1		chr1	151940298	151959872	19574
REF-McCarroll2008-Sel	Variation_37780	10145	NA18863	-1		chr1	151940298	151959872	19574
REF-McCarroll2008-Sel	Variation_37780	10145	NA19127	3		chr1	151940298	151959872	19574
REF-McCarroll2008-Sel	Variation_37780	10145	NA19128	3		chr1	151940298	151959872	19574
REF-McCarroll2008-Sel	Variation_37780	10145	NA19129	4		chr1	151940298	151959872	19574
REF-McCarroll2008-Sel	Variation_37780	10145	NA19137	3		chr1	151940298	151959872	19574
REF-McCarroll2008-Sel	Variation_37780	10145	NA19171	3		chr1	151940298	151959872	19574
REF-McCarroll2008-Sel	Variation_37780	10145	NA19203	3		chr1	151940298	151959872	19574
REF-McCarroll2008-Sel	Variation_37780	10145	NA19207	3		chr1	151940298	151959872	19574
REF-McCarroll2008-Sel	Variation_37780	10145	NA19208	3		chr1	151940298	151959872	19574
REF-McCarroll2008-Sel	Variation_37780	10145	NA19209	3		chr1	151940298	151959872	19574
REF-McCarroll2008-Sel	Variation_37781	10146	NA19102	4		chr1	153455784	153467684	11900
REF-McCarroll2008-Sel	Variation_37781	10146	NA19103	4		chr1	153455784	153467684	11900
REF-McCarroll2008-Sel	Variation_37781	10146	NA19128	-1		chr1	153455784	153467684	11900
REF-McCarroll2008-Sel	Variation_37781	10146	NA19129	4		chr1	153455784	153467684	11900
REF-McCarroll2008-Sel	Variation_37781	10146	NA19130	4		chr1	153455784	153467684	11900
REF-McCarroll2008-Sel	Variation_37781	10146	NA19159	3		chr1	153455784	153467684	11900
REF-McCarroll2008-Sel	Variation_37781	10146	NA19161	3		chr1	153455784	153467684	11900
REF-McCarroll2008-Sel	Variation_37781	10146	NA19171	4		chr1	153455784	153467684	11900
REF-McCarroll2008-Sel	Variation_37781	10146	NA19172	4		chr1	153455784	153467684	11900
REF-McCarroll2008-Sel	Variation_37781	10146	NA19173	4		chr1	153455784	153467684	11900
REF-McCarroll2008-Sel	Variation_38148	114	NA18870	1		chr1	156783620	156787041	3421
REF-McCarroll2008-Sel	Variation_38148	114	NA19098	1		chr1	156783620	156787041	3421
REF-McCarroll2008-Sel	Variation_38148	114	NA19100	1		chr1	156783620	156787041	3421
REF-McCarroll2008-Sel	Variation_38148	114	NA19102	1		chr1	156783620	156787041	3421
REF-McCarroll2008-Sel	Variation_38148	114	NA19103	1		chr1	156783620	156787041	3421
REF-McCarroll2008-Sel	Variation_38148	114	NA19201	1		chr1	156783620	156787041	3421
REF-McCarroll2008-Sel	Variation_38148	114	NA19202	1		chr1	156783620	156787041	3421
REF-McCarroll2008-Sel	Variation_38148	114	NA19207	1		chr1	156783620	156787041	3421
REF-McCarroll2008-Sel	Variation_38148	114	NA19208	1		chr1	156783620	156787041	3421
REF-McCarroll2008-Sel	Variation_37853	10158	NA18515	1		chr1	163688498	163690794	2296
REF-McCarroll2008-Sel	Variation_37853	10158	NA18516	1		chr1	163688498	163690794	2296
REF-McCarroll2008-Sel	Variation_37853	10158	NA19221	0		chr1	163688498	163690794	2296
REF-McCarroll2008-Sel	Variation_37853	10158	NA19222	1		chr1	163688498	163690794	2296
REF-McCarroll2008-Sel	Variation_37853	10158	NA19223	1		chr1	163688498	163690794	2296
REF-McCarroll2008-Sel	Variation_37782	120	NA18500	3		chr1	164451105	164460994	9889
REF-McCarroll2008-Sel	Variation_37782	120	NA18502	4		chr1	164451105	164460994	9889
REF-McCarroll2008-Sel	Variation_37782	120	NA18507	3		chr1	164451105	164460994	9889
REF-McCarroll2008-Sel	Variation_37782	120	NA18517	-1		chr1	164451105	164460994	9889
REF-McCarroll2008-Sel	Variation_37782	120	NA18856	4		chr1	164451105	164460994	9889
REF-McCarroll2008-Sel	Variation_37782	120	NA18857	3		chr1	164451105	164460994	9889
REF-McCarroll2008-Sel	Variation_37782	120	NA18858	4		chr1	164451105	164460994	9889
REF-McCarroll2008-Sel	Variation_37782	120	NA18859	3		chr1	164451105	164460994	9889
REF-McCarroll2008-Sel	Variation_37782	120	NA18860	4		chr1	164451105	164460994	9889
REF-McCarroll2008-Sel	Variation_37782	120	NA18861	3		chr1	164451105	164460994	9889
REF-McCarroll2008-Sel	Variation_37782	120	NA18870	4		chr1	164451105	164460994	9889
REF-McCarroll2008-Sel	Variation_37782	120	NA18872	4		chr1	164451105	164460994	9889
REF-McCarroll2008-Sel	Variation_37782	120	NA19116	3		chr1	164451105	164460994	9889
REF-McCarroll2008-Sel	Variation_37782	120	NA19119	3		chr1	164451105	164460994	9889
REF-McCarroll2008-Sel	Variation_37782	120	NA19120	3		chr1	164451105	164460994	9889
REF-McCarroll2008-Sel	Variation_37782	120	NA19127	3		chr1	164451105	164460994	9889
REF-McCarroll2008-Sel	Variation_37782	120	NA19128	3		chr1	164451105	164460994	9889
REF-McCarroll2008-Sel	Variation_37782	120	NA19129	3		chr1	164451105	164460994	9889
REF-McCarroll2008-Sel	Variation_37782	120	NA19137	-1		chr1	164451105	164460994	9889
REF-McCarroll2008-Sel	Variation_37782	120	NA19139	-1		chr1	164451105	164460994	9889
REF-McCarroll2008-Sel	Variation_37782	120	NA19152	3		chr1	164451105	164460994	9889
REF-McCarroll2008-Sel	Variation_37782	120	NA19172	3		chr1	164451105	164460994	9889
REF-McCarroll2008-Sel	Variation_37782	120	NA19221	3		chr1	164451105	164460994	9889
REF-McCarroll2008-Sel	Variation_37782	120	NA19222	3		chr1	164451105	164460994	9889
REF-McCarroll2008-Sel	Variation_37782	120	NA19238	3		chr1	164451105	164460994	9889
REF-McCarroll2008-Sel	Variation_38020	122	NA18523	1		chr1	167500598	167508390	7792
REF-McCarroll2008-Sel	Variation_38020	122	NA18853	1		chr1	167500598	167508390	7792
REF-McCarroll2008-Sel	Variation_38020	122	NA18854	1		chr1	167500598	167508390	7792
REF-McCarroll2008-Sel	Variation_38020	122	NA18856	1		chr1	167500598	167508390	7792
REF-McCarroll2008-Sel	Variation_38020	122	NA18862	1		chr1	167500598	167508390	7792
REF-McCarroll2008-Sel	Variation_38020	122	NA18863	1		chr1	167500598	167508390	7792
REF-McCarroll2008-Sel	Variation_38020	122	NA18870	1		chr1	167500598	167508390	7792
REF-McCarroll2008-Sel	Variation_38020	122	NA18872	1		chr1	167500598	167508390	7792
REF-McCarroll2008-Sel	Variation_38020	122	NA19119	1		chr1	167500598	167508390	7792
REF-McCarroll2008-Sel	Variation_38020	122	NA19137	1		chr1	167500598	167508390	7792
REF-McCarroll2008-Sel	Variation_38020	122	NA19144	1		chr1	167500598	167508390	7792
REF-McCarroll2008-Sel	Variation_38020	122	NA19145	1		chr1	167500598	167508390	7792
REF-McCarroll2008-Sel	Variation_38020	122	NA19159	1		chr1	167500598	167508390	7792
REF-McCarroll2008-Sel	Variation_38020	122	NA19172	1		chr1	167500598	167508390	7792
REF-McCarroll2008-Sel	Variation_38020	122	NA19173	1		chr1	167500598	167508390	7792
REF-McCarroll2008-Sel	Variation_38151	10163	NA18859	1		chr1	168634270	168653829	19559
REF-McCarroll2008-Sel	Variation_38151	10163	NA19098	1		chr1	168634270	168653829	19559
REF-McCarroll2008-Sel	Variation_38151	10163	NA19201	1		chr1	168634270	168653829	19559
REF-McCarroll2008-Sel	Variation_38151	10163	NA19202	1		chr1	168634270	168653829	19559
REF-McCarroll2008-Sel	Variation_38057	124	NA18500	1		chr1	173063179	173068463	5284
REF-McCarroll2008-Sel	Variation_38057	124	NA18501	1		chr1	173063179	173068463	5284
REF-McCarroll2008-Sel	Variation_38057	124	NA18502	0		chr1	173063179	173068463	5284
REF-McCarroll2008-Sel	Variation_38057	124	NA18859	1		chr1	173063179	173068463	5284
REF-McCarroll2008-Sel	Variation_38057	124	NA18860	1		chr1	173063179	173068463	5284
REF-McCarroll2008-Sel	Variation_38057	124	NA18912	1		chr1	173063179	173068463	5284
REF-McCarroll2008-Sel	Variation_38057	124	NA19099	1		chr1	173063179	173068463	5284
REF-McCarroll2008-Sel	Variation_38057	124	NA19101	1		chr1	173063179	173068463	5284
REF-McCarroll2008-Sel	Variation_38057	124	NA19102	1		chr1	173063179	173068463	5284
REF-McCarroll2008-Sel	Variation_38057	124	NA19103	0		chr1	173063179	173068463	5284
REF-McCarroll2008-Sel	Variation_38057	124	NA19128	1		chr1	173063179	173068463	5284
REF-McCarroll2008-Sel	Variation_38057	124	NA19131	1		chr1	173063179	173068463	5284
REF-McCarroll2008-Sel	Variation_38057	124	NA19137	1		chr1	173063179	173068463	5284
REF-McCarroll2008-Sel	Variation_38057	124	NA19138	1		chr1	173063179	173068463	5284
REF-McCarroll2008-Sel	Variation_38057	124	NA19153	1		chr1	173063179	173068463	5284
REF-McCarroll2008-Sel	Variation_38057	124	NA19192	1		chr1	173063179	173068463	5284
REF-McCarroll2008-Sel	Variation_38057	124	NA19194	1		chr1	173063179	173068463	5284
REF-McCarroll2008-Sel	Variation_38152	10168	NA19160	1		chr1	176926933	176940811	13878
REF-McCarroll2008-Sel	Variation_38152	10168	NA19210	1		chr1	176926933	176940811	13878
REF-McCarroll2008-Sel	Variation_38152	10168	NA19211	1		chr1	176926933	176940811	13878
REF-McCarroll2008-Sel	Variation_38015	128	NA18500	1		chr1	177597151	177599938	2787
REF-McCarroll2008-Sel	Variation_38015	128	NA18502	1		chr1	177597151	177599938	2787
REF-McCarroll2008-Sel	Variation_38015	128	NA18503	1		chr1	177597151	177599938	2787
REF-McCarroll2008-Sel	Variation_38015	128	NA18504	1		chr1	177597151	177599938	2787
REF-McCarroll2008-Sel	Variation_38015	128	NA18505	1		chr1	177597151	177599938	2787
REF-McCarroll2008-Sel	Variation_38015	128	NA18515	1		chr1	177597151	177599938	2787
REF-McCarroll2008-Sel	Variation_38015	128	NA18516	1		chr1	177597151	177599938	2787
REF-McCarroll2008-Sel	Variation_38015	128	NA18517	1		chr1	177597151	177599938	2787
REF-McCarroll2008-Sel	Variation_38015	128	NA18852	1		chr1	177597151	177599938	2787
REF-McCarroll2008-Sel	Variation_38015	128	NA18855	1		chr1	177597151	177599938	2787
REF-McCarroll2008-Sel	Variation_38015	128	NA18857	1		chr1	177597151	177599938	2787
REF-McCarroll2008-Sel	Variation_38015	128	NA18858	1		chr1	177597151	177599938	2787
REF-McCarroll2008-Sel	Variation_38015	128	NA18859	0		chr1	177597151	177599938	2787
REF-McCarroll2008-Sel	Variation_38015	128	NA18860	0		chr1	177597151	177599938	2787
REF-McCarroll2008-Sel	Variation_38015	128	NA18861	1		chr1	177597151	177599938	2787
REF-McCarroll2008-Sel	Variation_38015	128	NA18863	1		chr1	177597151	177599938	2787
REF-McCarroll2008-Sel	Variation_38015	128	NA18871	1		chr1	177597151	177599938	2787
REF-McCarroll2008-Sel	Variation_38015	128	NA18872	1		chr1	177597151	177599938	2787
REF-McCarroll2008-Sel	Variation_38015	128	NA19092	1		chr1	177597151	177599938	2787
REF-McCarroll2008-Sel	Variation_38015	128	NA19094	1		chr1	177597151	177599938	2787
REF-McCarroll2008-Sel	Variation_38015	128	NA19098	1		chr1	177597151	177599938	2787
REF-McCarroll2008-Sel	Variation_38015	128	NA19100	1		chr1	177597151	177599938	2787
REF-McCarroll2008-Sel	Variation_38015	128	NA19102	0		chr1	177597151	177599938	2787
REF-McCarroll2008-Sel	Variation_38015	128	NA19103	1		chr1	177597151	177599938	2787
REF-McCarroll2008-Sel	Variation_38015	128	NA19116	1		chr1	177597151	177599938	2787
REF-McCarroll2008-Sel	Variation_38015	128	NA19119	1		chr1	177597151	177599938	2787
REF-McCarroll2008-Sel	Variation_38015	128	NA19120	1		chr1	177597151	177599938	2787
REF-McCarroll2008-Sel	Variation_38015	128	NA19128	0		chr1	177597151	177599938	2787
REF-McCarroll2008-Sel	Variation_38015	128	NA19129	1		chr1	177597151	177599938	2787
REF-McCarroll2008-Sel	Variation_38015	128	NA19137	0		chr1	177597151	177599938	2787
REF-McCarroll2008-Sel	Variation_38015	128	NA19138	1		chr1	177597151	177599938	2787
REF-McCarroll2008-Sel	Variation_38015	128	NA19139	1		chr1	177597151	177599938	2787
REF-McCarroll2008-Sel	Variation_38015	128	NA19144	1		chr1	177597151	177599938	2787
REF-McCarroll2008-Sel	Variation_38015	128	NA19171	1		chr1	177597151	177599938	2787
REF-McCarroll2008-Sel	Variation_38015	128	NA19173	1		chr1	177597151	177599938	2787
REF-McCarroll2008-Sel	Variation_38015	128	NA19193	0		chr1	177597151	177599938	2787
REF-McCarroll2008-Sel	Variation_38015	128	NA19194	1		chr1	177597151	177599938	2787
REF-McCarroll2008-Sel	Variation_38015	128	NA19207	1		chr1	177597151	177599938	2787
REF-McCarroll2008-Sel	Variation_38015	128	NA19209	1		chr1	177597151	177599938	2787
REF-McCarroll2008-Sel	Variation_38015	128	NA19210	1		chr1	177597151	177599938	2787
REF-McCarroll2008-Sel	Variation_38015	128	NA19211	0		chr1	177597151	177599938	2787
REF-McCarroll2008-Sel	Variation_38154	10175	NA18504	-1		chr1	185564993	185567314	2321
REF-McCarroll2008-Sel	Variation_38154	10175	NA18522	-1		chr1	185564993	185567314	2321
REF-McCarroll2008-Sel	Variation_38154	10175	NA18852	1		chr1	185564993	185567314	2321
REF-McCarroll2008-Sel	Variation_38154	10175	NA18854	1		chr1	185564993	185567314	2321
REF-McCarroll2008-Sel	Variation_38154	10175	NA18859	1		chr1	185564993	185567314	2321
REF-McCarroll2008-Sel	Variation_38154	10175	NA18860	-1		chr1	185564993	185567314	2321
REF-McCarroll2008-Sel	Variation_38154	10175	NA19094	-1		chr1	185564993	185567314	2321
REF-McCarroll2008-Sel	Variation_38154	10175	NA19140	-1		chr1	185564993	185567314	2321
REF-McCarroll2008-Sel	Variation_38156	10177	NA18503	-1		chr1	187353623	187359115	5492
REF-McCarroll2008-Sel	Variation_38156	10177	NA18504	-1		chr1	187353623	187359115	5492
REF-McCarroll2008-Sel	Variation_38156	10177	NA18521	1		chr1	187353623	187359115	5492
REF-McCarroll2008-Sel	Variation_38156	10177	NA18522	1		chr1	187353623	187359115	5492
REF-McCarroll2008-Sel	Variation_38156	10177	NA18852	1		chr1	187353623	187359115	5492
REF-McCarroll2008-Sel	Variation_38156	10177	NA18854	1		chr1	187353623	187359115	5492
REF-McCarroll2008-Sel	Variation_38156	10177	NA18912	1		chr1	187353623	187359115	5492
REF-McCarroll2008-Sel	Variation_38156	10177	NA18914	1		chr1	187353623	187359115	5492
REF-McCarroll2008-Sel	Variation_38156	10177	NA19092	-1		chr1	187353623	187359115	5492
REF-McCarroll2008-Sel	Variation_38156	10177	NA19130	-1		chr1	187353623	187359115	5492
REF-McCarroll2008-Sel	Variation_38156	10177	NA19203	-1		chr1	187353623	187359115	5492
REF-McCarroll2008-Sel	Variation_38159	10184	NA18504	-1		chr1	189983338	189992781	9443
REF-McCarroll2008-Sel	Variation_38159	10184	NA18855	1		chr1	189983338	189992781	9443
REF-McCarroll2008-Sel	Variation_38159	10184	NA18872	-1		chr1	189983338	189992781	9443
REF-McCarroll2008-Sel	Variation_38159	10184	NA19206	1		chr1	189983338	189992781	9443
REF-McCarroll2008-Sel	Variation_38159	10184	NA19208	1		chr1	189983338	189992781	9443
REF-McCarroll2008-Sel	Variation_38160	141	NA18852	1		chr1	190095692	190133873	38181
REF-McCarroll2008-Sel	Variation_38160	141	NA18861	1		chr1	190095692	190133873	38181
REF-McCarroll2008-Sel	Variation_38160	141	NA18863	1		chr1	190095692	190133873	38181
REF-McCarroll2008-Sel	Variation_38160	141	NA19098	1		chr1	190095692	190133873	38181
REF-McCarroll2008-Sel	Variation_38160	141	NA19100	1		chr1	190095692	190133873	38181
REF-McCarroll2008-Sel	Variation_38160	141	NA19119	1		chr1	190095692	190133873	38181
REF-McCarroll2008-Sel	Variation_38160	141	NA19140	1		chr1	190095692	190133873	38181
REF-McCarroll2008-Sel	Variation_38160	141	NA19142	1		chr1	190095692	190133873	38181
REF-McCarroll2008-Sel	Variation_38160	141	NA19222	1		chr1	190095692	190133873	38181
REF-McCarroll2008-Sel	Variation_38161	10186	NA19152	1		chr1	191927641	191976999	49358
REF-McCarroll2008-Sel	Variation_38161	10186	NA19154	1		chr1	191927641	191976999	49358
REF-McCarroll2008-Sel	Variation_38161	10186	NA19209	1		chr1	191927641	191976999	49358
REF-McCarroll2008-Sel	Variation_38162	10187	NA18861	1		chr1	193204702	193213877	9175
REF-McCarroll2008-Sel	Variation_38162	10187	NA18863	1		chr1	193204702	193213877	9175
REF-McCarroll2008-Sel	Variation_38162	10187	NA18912	1		chr1	193204702	193213877	9175
REF-McCarroll2008-Sel	Variation_38814	145	NA18503	1		chr1	193676328	193682368	6040
REF-McCarroll2008-Sel	Variation_38814	145	NA18504	0		chr1	193676328	193682368	6040
REF-McCarroll2008-Sel	Variation_38814	145	NA18515	1		chr1	193676328	193682368	6040
REF-McCarroll2008-Sel	Variation_38814	145	NA18516	1		chr1	193676328	193682368	6040
REF-McCarroll2008-Sel	Variation_38814	145	NA18855	1		chr1	193676328	193682368	6040
REF-McCarroll2008-Sel	Variation_38814	145	NA18913	1		chr1	193676328	193682368	6040
REF-McCarroll2008-Sel	Variation_38814	145	NA18914	1		chr1	193676328	193682368	6040
REF-McCarroll2008-Sel	Variation_38814	145	NA19116	1		chr1	193676328	193682368	6040
REF-McCarroll2008-Sel	Variation_38814	145	NA19120	1		chr1	193676328	193682368	6040
REF-McCarroll2008-Sel	Variation_38814	145	NA19152	3		chr1	193676328	193682368	6040
REF-McCarroll2008-Sel	Variation_38814	145	NA19209	3		chr1	193676328	193682368	6040
REF-McCarroll2008-Sel	Variation_38814	145	NA19238	1		chr1	193676328	193682368	6040
REF-McCarroll2008-Sel	Variation_38814	145	NA19240	1		chr1	193676328	193682368	6040
REF-McCarroll2008-Sel	Variation_38815	148	NA18503	1		chr1	195089940	195168372	78432
REF-McCarroll2008-Sel	Variation_38815	148	NA18505	1		chr1	195089940	195168372	78432
REF-McCarroll2008-Sel	Variation_38815	148	NA18870	0		chr1	195089940	195168372	78432
REF-McCarroll2008-Sel	Variation_38815	148	NA18872	1		chr1	195089940	195168372	78432
REF-McCarroll2008-Sel	Variation_38815	148	NA19130	1		chr1	195089940	195168372	78432
REF-McCarroll2008-Sel	Variation_38815	148	NA19131	1		chr1	195089940	195168372	78432
REF-McCarroll2008-Sel	Variation_38165	10200	NA19204	1		chr1	202204481	202212021	7540
REF-McCarroll2008-Sel	Variation_38166	10203	NA19143	1		chr1	208671369	208679147	7778
REF-McCarroll2008-Sel	Variation_38166	10203	NA19145	1		chr1	208671369	208679147	7778
REF-McCarroll2008-Sel	Variation_38166	10203	NA19160	1		chr1	208671369	208679147	7778
REF-McCarroll2008-Sel	Variation_38166	10203	NA19161	1		chr1	208671369	208679147	7778
REF-McCarroll2008-Sel	Variation_38166	10203	NA19204	1		chr1	208671369	208679147	7778
REF-McCarroll2008-Sel	Variation_38166	10203	NA19205	1		chr1	208671369	208679147	7778
REF-McCarroll2008-Sel	Variation_38167	10205	NA18853	-1		chr1	212919913	212922145	2232
REF-McCarroll2008-Sel	Variation_38167	10205	NA18863	-1		chr1	212919913	212922145	2232
REF-McCarroll2008-Sel	Variation_38167	10205	NA18870	1		chr1	212919913	212922145	2232
REF-McCarroll2008-Sel	Variation_38167	10205	NA18871	-1		chr1	212919913	212922145	2232
REF-McCarroll2008-Sel	Variation_38167	10205	NA18872	1		chr1	212919913	212922145	2232
REF-McCarroll2008-Sel	Variation_38167	10205	NA18912	-1		chr1	212919913	212922145	2232
REF-McCarroll2008-Sel	Variation_38167	10205	NA18913	-1		chr1	212919913	212922145	2232
REF-McCarroll2008-Sel	Variation_38167	10205	NA19141	-1		chr1	212919913	212922145	2232
REF-McCarroll2008-Sel	Variation_38167	10205	NA19200	1		chr1	212919913	212922145	2232
REF-McCarroll2008-Sel	Variation_38167	10205	NA19206	-1		chr1	212919913	212922145	2232
REF-McCarroll2008-Sel	Variation_38170	10208	NA18871	-1		chr1	216484875	216489763	4888
REF-McCarroll2008-Sel	Variation_38170	10208	NA19139	-1		chr1	216484875	216489763	4888
REF-McCarroll2008-Sel	Variation_38170	10208	NA19221	-1		chr1	216484875	216489763	4888
REF-McCarroll2008-Sel	Variation_38170	10208	NA19238	1		chr1	216484875	216489763	4888
REF-McCarroll2008-Sel	Variation_38170	10208	NA19239	1		chr1	216484875	216489763	4888
REF-McCarroll2008-Sel	Variation_38170	10208	NA19240	-1		chr1	216484875	216489763	4888
REF-McCarroll2008-Sel	Variation_38171	10210	NA18501	-1		chr1	219812673	219820232	7559
REF-McCarroll2008-Sel	Variation_38171	10210	NA18504	-1		chr1	219812673	219820232	7559
REF-McCarroll2008-Sel	Variation_38171	10210	NA18515	1		chr1	219812673	219820232	7559
REF-McCarroll2008-Sel	Variation_38171	10210	NA18517	1		chr1	219812673	219820232	7559
REF-McCarroll2008-Sel	Variation_38171	10210	NA19119	1		chr1	219812673	219820232	7559
REF-McCarroll2008-Sel	Variation_38171	10210	NA19160	1		chr1	219812673	219820232	7559
REF-McCarroll2008-Sel	Variation_38171	10210	NA19161	1		chr1	219812673	219820232	7559
REF-McCarroll2008-Sel	Variation_38171	10210	NA19201	1		chr1	219812673	219820232	7559
REF-McCarroll2008-Sel	Variation_38171	10210	NA19202	1		chr1	219812673	219820232	7559
REF-McCarroll2008-Sel	Variation_38171	10210	NA19221	1		chr1	219812673	219820232	7559
REF-McCarroll2008-Sel	Variation_38171	10210	NA19222	1		chr1	219812673	219820232	7559
REF-McCarroll2008-Sel	Variation_38112	168	NA18501	1		chr1	227883479	227886819	3340
REF-McCarroll2008-Sel	Variation_38112	168	NA18502	1		chr1	227883479	227886819	3340
REF-McCarroll2008-Sel	Variation_38112	168	NA18503	1		chr1	227883479	227886819	3340
REF-McCarroll2008-Sel	Variation_38112	168	NA18504	1		chr1	227883479	227886819	3340
REF-McCarroll2008-Sel	Variation_38112	168	NA18505	1		chr1	227883479	227886819	3340
REF-McCarroll2008-Sel	Variation_38112	168	NA18506	1		chr1	227883479	227886819	3340
REF-McCarroll2008-Sel	Variation_38112	168	NA18507	1		chr1	227883479	227886819	3340
REF-McCarroll2008-Sel	Variation_38112	168	NA18516	1		chr1	227883479	227886819	3340
REF-McCarroll2008-Sel	Variation_38112	168	NA18521	1		chr1	227883479	227886819	3340
REF-McCarroll2008-Sel	Variation_38112	168	NA18522	0		chr1	227883479	227886819	3340
REF-McCarroll2008-Sel	Variation_38112	168	NA18853	1		chr1	227883479	227886819	3340
REF-McCarroll2008-Sel	Variation_38112	168	NA18855	1		chr1	227883479	227886819	3340
REF-McCarroll2008-Sel	Variation_38112	168	NA18857	1		chr1	227883479	227886819	3340
REF-McCarroll2008-Sel	Variation_38112	168	NA18858	1		chr1	227883479	227886819	3340
REF-McCarroll2008-Sel	Variation_38112	168	NA18861	1		chr1	227883479	227886819	3340
REF-McCarroll2008-Sel	Variation_38112	168	NA18863	1		chr1	227883479	227886819	3340
REF-McCarroll2008-Sel	Variation_38112	168	NA18870	0		chr1	227883479	227886819	3340
REF-McCarroll2008-Sel	Variation_38112	168	NA18872	1		chr1	227883479	227886819	3340
REF-McCarroll2008-Sel	Variation_38112	168	NA18912	1		chr1	227883479	227886819	3340
REF-McCarroll2008-Sel	Variation_38112	168	NA18914	1		chr1	227883479	227886819	3340
REF-McCarroll2008-Sel	Variation_38112	168	NA19093	0		chr1	227883479	227886819	3340
REF-McCarroll2008-Sel	Variation_38112	168	NA19094	1		chr1	227883479	227886819	3340
REF-McCarroll2008-Sel	Variation_38112	168	NA19098	1		chr1	227883479	227886819	3340
REF-McCarroll2008-Sel	Variation_38112	168	NA19100	1		chr1	227883479	227886819	3340
REF-McCarroll2008-Sel	Variation_38112	168	NA19102	1		chr1	227883479	227886819	3340
REF-McCarroll2008-Sel	Variation_38112	168	NA19103	1		chr1	227883479	227886819	3340
REF-McCarroll2008-Sel	Variation_38112	168	NA19130	1		chr1	227883479	227886819	3340
REF-McCarroll2008-Sel	Variation_38112	168	NA19132	-1		chr1	227883479	227886819	3340
REF-McCarroll2008-Sel	Variation_38112	168	NA19137	1		chr1	227883479	227886819	3340
REF-McCarroll2008-Sel	Variation_38112	168	NA19192	0		chr1	227883479	227886819	3340
REF-McCarroll2008-Sel	Variation_38112	168	NA19194	1		chr1	227883479	227886819	3340
REF-McCarroll2008-Sel	Variation_38112	168	NA19206	0		chr1	227883479	227886819	3340
REF-McCarroll2008-Sel	Variation_38112	168	NA19208	1		chr1	227883479	227886819	3340
REF-McCarroll2008-Sel	Variation_38112	168	NA19210	1		chr1	227883479	227886819	3340
REF-McCarroll2008-Sel	Variation_38112	168	NA19211	1		chr1	227883479	227886819	3340
REF-McCarroll2008-Sel	Variation_38112	168	NA19222	1		chr1	227883479	227886819	3340
REF-McCarroll2008-Sel	Variation_38112	168	NA19223	1		chr1	227883479	227886819	3340
REF-McCarroll2008-Sel	Variation_38112	168	NA19238	1		chr1	227883479	227886819	3340
REF-McCarroll2008-Sel	Variation_38112	168	NA19240	1		chr1	227883479	227886819	3340
REF-McCarroll2008-Sel	Variation_37646	10220	NA18503	3		chr1	235190798	235198134	7336
REF-McCarroll2008-Sel	Variation_37646	10220	NA18504	3		chr1	235190798	235198134	7336
REF-McCarroll2008-Sel	Variation_37646	10220	NA18852	3		chr1	235190798	235198134	7336
REF-McCarroll2008-Sel	Variation_37646	10220	NA18912	3		chr1	235190798	235198134	7336
REF-McCarroll2008-Sel	Variation_37658	11670	NA19131	3		chr10	5705468	5757133	51665
REF-McCarroll2008-Sel	Variation_37658	11670	NA19132	3		chr10	5705468	5757133	51665
REF-McCarroll2008-Sel	Variation_37658	11670	NA19143	3		chr10	5705468	5757133	51665
REF-McCarroll2008-Sel	Variation_37658	11670	NA19200	3		chr10	5705468	5757133	51665
REF-McCarroll2008-Sel	Variation_37658	11670	NA19202	3		chr10	5705468	5757133	51665
REF-McCarroll2008-Sel	Variation_38037	1558	NA19140	1		chr10	20890118	20893540	3422
REF-McCarroll2008-Sel	Variation_38037	1558	NA19142	1		chr10	20890118	20893540	3422
REF-McCarroll2008-Sel	Variation_38095	1562	NA18516	1		chr10	24417680	24419045	1365
REF-McCarroll2008-Sel	Variation_38095	1562	NA18856	1		chr10	24417680	24419045	1365
REF-McCarroll2008-Sel	Variation_38095	1562	NA18857	1		chr10	24417680	24419045	1365
REF-McCarroll2008-Sel	Variation_38095	1562	NA19099	-1		chr10	24417680	24419045	1365
REF-McCarroll2008-Sel	Variation_38095	1562	NA19130	1		chr10	24417680	24419045	1365
REF-McCarroll2008-Sel	Variation_38095	1562	NA19132	1		chr10	24417680	24419045	1365
REF-McCarroll2008-Sel	Variation_38095	1562	NA19153	1		chr10	24417680	24419045	1365
REF-McCarroll2008-Sel	Variation_38095	1562	NA19154	1		chr10	24417680	24419045	1365
REF-McCarroll2008-Sel	Variation_38095	1562	NA19172	1		chr10	24417680	24419045	1365
REF-McCarroll2008-Sel	Variation_38095	1562	NA19173	1		chr10	24417680	24419045	1365
REF-McCarroll2008-Sel	Variation_38095	1562	NA19193	1		chr10	24417680	24419045	1365
REF-McCarroll2008-Sel	Variation_38095	1562	NA19209	1		chr10	24417680	24419045	1365
REF-McCarroll2008-Sel	Variation_37896	11695	NA18506	1		chr10	26726161	26729771	3610
REF-McCarroll2008-Sel	Variation_37896	11695	NA18507	0		chr10	26726161	26729771	3610
REF-McCarroll2008-Sel	Variation_37896	11695	NA18515	1		chr10	26726161	26729771	3610
REF-McCarroll2008-Sel	Variation_37896	11695	NA18516	-1		chr10	26726161	26729771	3610
REF-McCarroll2008-Sel	Variation_37896	11695	NA18517	1		chr10	26726161	26729771	3610
REF-McCarroll2008-Sel	Variation_37896	11695	NA18522	1		chr10	26726161	26729771	3610
REF-McCarroll2008-Sel	Variation_37896	11695	NA18853	-1		chr10	26726161	26729771	3610
REF-McCarroll2008-Sel	Variation_37896	11695	NA18855	-1		chr10	26726161	26729771	3610
REF-McCarroll2008-Sel	Variation_37896	11695	NA18860	-1		chr10	26726161	26729771	3610
REF-McCarroll2008-Sel	Variation_37896	11695	NA18861	1		chr10	26726161	26729771	3610
REF-McCarroll2008-Sel	Variation_37896	11695	NA18862	-1		chr10	26726161	26729771	3610
REF-McCarroll2008-Sel	Variation_37896	11695	NA18913	-1		chr10	26726161	26729771	3610
REF-McCarroll2008-Sel	Variation_37896	11695	NA18914	-1		chr10	26726161	26729771	3610
REF-McCarroll2008-Sel	Variation_37896	11695	NA19116	1		chr10	26726161	26729771	3610
REF-McCarroll2008-Sel	Variation_37896	11695	NA19120	1		chr10	26726161	26729771	3610
REF-McCarroll2008-Sel	Variation_37896	11695	NA19128	-1		chr10	26726161	26729771	3610
REF-McCarroll2008-Sel	Variation_37896	11695	NA19130	-1		chr10	26726161	26729771	3610
REF-McCarroll2008-Sel	Variation_37896	11695	NA19137	-1		chr10	26726161	26729771	3610
REF-McCarroll2008-Sel	Variation_37896	11695	NA19140	1		chr10	26726161	26729771	3610
REF-McCarroll2008-Sel	Variation_37896	11695	NA19173	-1		chr10	26726161	26729771	3610
REF-McCarroll2008-Sel	Variation_37896	11695	NA19192	1		chr10	26726161	26729771	3610
REF-McCarroll2008-Sel	Variation_37896	11695	NA19193	1		chr10	26726161	26729771	3610
REF-McCarroll2008-Sel	Variation_37896	11695	NA19194	1		chr10	26726161	26729771	3610
REF-McCarroll2008-Sel	Variation_37896	11695	NA19200	1		chr10	26726161	26729771	3610
REF-McCarroll2008-Sel	Variation_37896	11695	NA19202	1		chr10	26726161	26729771	3610
REF-McCarroll2008-Sel	Variation_37896	11695	NA19211	-1		chr10	26726161	26729771	3610
REF-McCarroll2008-Sel	Variation_37896	11695	NA19223	1		chr10	26726161	26729771	3610
REF-McCarroll2008-Sel	Variation_37896	11695	NA19239	-1		chr10	26726161	26729771	3610
REF-McCarroll2008-Sel	Variation_38194	11698	NA18504	-1		chr10	28604766	28609676	4910
REF-McCarroll2008-Sel	Variation_38194	11698	NA18856	1		chr10	28604766	28609676	4910
REF-McCarroll2008-Sel	Variation_38194	11698	NA18857	1		chr10	28604766	28609676	4910
REF-McCarroll2008-Sel	Variation_38194	11698	NA19093	1		chr10	28604766	28609676	4910
REF-McCarroll2008-Sel	Variation_38194	11698	NA19094	1		chr10	28604766	28609676	4910
REF-McCarroll2008-Sel	Variation_38195	11704	NA18863	-1		chr10	34557071	34562360	5289
REF-McCarroll2008-Sel	Variation_38195	11704	NA19093	1		chr10	34557071	34562360	5289
REF-McCarroll2008-Sel	Variation_38195	11704	NA19153	1		chr10	34557071	34562360	5289
REF-McCarroll2008-Sel	Variation_38195	11704	NA19200	1		chr10	34557071	34562360	5289
REF-McCarroll2008-Sel	Variation_38195	11704	NA19221	1		chr10	34557071	34562360	5289
REF-McCarroll2008-Sel	Variation_38195	11704	NA19222	1		chr10	34557071	34562360	5289
REF-McCarroll2008-Sel	Variation_38933	1586	NA18503	1		chr10	47012100	47165567	153467
REF-McCarroll2008-Sel	Variation_38933	1586	NA18504	1		chr10	47012100	47165567	153467
REF-McCarroll2008-Sel	Variation_38933	1586	NA18861	1		chr10	47012100	47165567	153467
REF-McCarroll2008-Sel	Variation_38933	1586	NA18863	1		chr10	47012100	47165567	153467
REF-McCarroll2008-Sel	Variation_38933	1586	NA19138	1		chr10	47012100	47165567	153467
REF-McCarroll2008-Sel	Variation_38933	1586	NA19139	1		chr10	47012100	47165567	153467
REF-McCarroll2008-Sel	Variation_38933	1586	NA19140	3		chr10	47012100	47165567	153467
REF-McCarroll2008-Sel	Variation_38933	1586	NA19141	3		chr10	47012100	47165567	153467
REF-McCarroll2008-Sel	Variation_38933	1586	NA19142	4		chr10	47012100	47165567	153467
REF-McCarroll2008-Sel	Variation_38933	1586	NA19204	1		chr10	47012100	47165567	153467
REF-McCarroll2008-Sel	Variation_38933	1586	NA19239	-1		chr10	47012100	47165567	153467
REF-McCarroll2008-Sel	Variation_38197	11715	NA18503	-1		chr10	48212212	48214020	1808
REF-McCarroll2008-Sel	Variation_38197	11715	NA18504	-1		chr10	48212212	48214020	1808
REF-McCarroll2008-Sel	Variation_38197	11715	NA18507	1		chr10	48212212	48214020	1808
REF-McCarroll2008-Sel	Variation_38197	11715	NA18521	-1		chr10	48212212	48214020	1808
REF-McCarroll2008-Sel	Variation_38197	11715	NA18522	-1		chr10	48212212	48214020	1808
REF-McCarroll2008-Sel	Variation_38197	11715	NA18853	1		chr10	48212212	48214020	1808
REF-McCarroll2008-Sel	Variation_38197	11715	NA18854	1		chr10	48212212	48214020	1808
REF-McCarroll2008-Sel	Variation_38197	11715	NA18856	1		chr10	48212212	48214020	1808
REF-McCarroll2008-Sel	Variation_38197	11715	NA18857	1		chr10	48212212	48214020	1808
REF-McCarroll2008-Sel	Variation_38197	11715	NA19120	-1		chr10	48212212	48214020	1808
REF-McCarroll2008-Sel	Variation_38197	11715	NA19138	-1		chr10	48212212	48214020	1808
REF-McCarroll2008-Sel	Variation_38197	11715	NA19143	1		chr10	48212212	48214020	1808
REF-McCarroll2008-Sel	Variation_38197	11715	NA19145	1		chr10	48212212	48214020	1808
REF-McCarroll2008-Sel	Variation_38197	11715	NA19172	1		chr10	48212212	48214020	1808
REF-McCarroll2008-Sel	Variation_38197	11715	NA19200	-1		chr10	48212212	48214020	1808
REF-McCarroll2008-Sel	Variation_38197	11715	NA19239	-1		chr10	48212212	48214020	1808
REF-McCarroll2008-Sel	Variation_37656	11720	NA18858	3		chr10	50783051	50800899	17848
REF-McCarroll2008-Sel	Variation_37656	11720	NA18860	3		chr10	50783051	50800899	17848
REF-McCarroll2008-Sel	Variation_37656	11720	NA19144	-1		chr10	50783051	50800899	17848
REF-McCarroll2008-Sel	Variation_37656	11720	NA19192	-1		chr10	50783051	50800899	17848
REF-McCarroll2008-Sel	Variation_37656	11720	NA19210	3		chr10	50783051	50800899	17848
REF-McCarroll2008-Sel	Variation_38199	11721	NA18501	1		chr10	52061462	52063834	2372
REF-McCarroll2008-Sel	Variation_38199	11721	NA18854	-1		chr10	52061462	52063834	2372
REF-McCarroll2008-Sel	Variation_38199	11721	NA18855	1		chr10	52061462	52063834	2372
REF-McCarroll2008-Sel	Variation_38199	11721	NA18856	-1		chr10	52061462	52063834	2372
REF-McCarroll2008-Sel	Variation_38199	11721	NA18857	1		chr10	52061462	52063834	2372
REF-McCarroll2008-Sel	Variation_38199	11721	NA18870	1		chr10	52061462	52063834	2372
REF-McCarroll2008-Sel	Variation_38199	11721	NA18871	-1		chr10	52061462	52063834	2372
REF-McCarroll2008-Sel	Variation_38199	11721	NA18912	1		chr10	52061462	52063834	2372
REF-McCarroll2008-Sel	Variation_38199	11721	NA19116	1		chr10	52061462	52063834	2372
REF-McCarroll2008-Sel	Variation_38199	11721	NA19145	-1		chr10	52061462	52063834	2372
REF-McCarroll2008-Sel	Variation_38199	11721	NA19159	-1		chr10	52061462	52063834	2372
REF-McCarroll2008-Sel	Variation_38199	11721	NA19193	1		chr10	52061462	52063834	2372
REF-McCarroll2008-Sel	Variation_38199	11721	NA19194	1		chr10	52061462	52063834	2372
REF-McCarroll2008-Sel	Variation_38199	11721	NA19203	-1		chr10	52061462	52063834	2372
REF-McCarroll2008-Sel	Variation_38199	11721	NA19207	-1		chr10	52061462	52063834	2372
REF-McCarroll2008-Sel	Variation_38199	11721	NA19209	1		chr10	52061462	52063834	2372
REF-McCarroll2008-Sel	Variation_38199	11721	NA19210	-1		chr10	52061462	52063834	2372
REF-McCarroll2008-Sel	Variation_38199	11721	NA19211	1		chr10	52061462	52063834	2372
REF-McCarroll2008-Sel	Variation_38199	11721	NA19240	-1		chr10	52061462	52063834	2372
REF-McCarroll2008-Sel	Variation_37934	1599	NA18862	1		chr10	54599860	54609155	9295
REF-McCarroll2008-Sel	Variation_37934	1599	NA19141	1		chr10	54599860	54609155	9295
REF-McCarroll2008-Sel	Variation_37934	1599	NA19144	1		chr10	54599860	54609155	9295
REF-McCarroll2008-Sel	Variation_37934	1599	NA19152	1		chr10	54599860	54609155	9295
REF-McCarroll2008-Sel	Variation_37934	1599	NA19153	0		chr10	54599860	54609155	9295
REF-McCarroll2008-Sel	Variation_37934	1599	NA19154	0		chr10	54599860	54609155	9295
REF-McCarroll2008-Sel	Variation_37934	1599	NA19200	1		chr10	54599860	54609155	9295
REF-McCarroll2008-Sel	Variation_37934	1599	NA19202	1		chr10	54599860	54609155	9295
REF-McCarroll2008-Sel	Variation_38200	11726	NA18504	1		chr10	54789051	54812107	23056
REF-McCarroll2008-Sel	Variation_38200	11726	NA19102	1		chr10	54789051	54812107	23056
REF-McCarroll2008-Sel	Variation_38200	11726	NA19103	1		chr10	54789051	54812107	23056
REF-McCarroll2008-Sel	Variation_38038	1602	NA18502	1		chr10	56353096	56362605	9509
REF-McCarroll2008-Sel	Variation_38038	1602	NA18521	1		chr10	56353096	56362605	9509
REF-McCarroll2008-Sel	Variation_38038	1602	NA18522	1		chr10	56353096	56362605	9509
REF-McCarroll2008-Sel	Variation_38038	1602	NA18523	1		chr10	56353096	56362605	9509
REF-McCarroll2008-Sel	Variation_38038	1602	NA18853	-1		chr10	56353096	56362605	9509
REF-McCarroll2008-Sel	Variation_38038	1602	NA18856	1		chr10	56353096	56362605	9509
REF-McCarroll2008-Sel	Variation_38038	1602	NA18870	1		chr10	56353096	56362605	9509
REF-McCarroll2008-Sel	Variation_38038	1602	NA18871	1		chr10	56353096	56362605	9509
REF-McCarroll2008-Sel	Variation_38038	1602	NA18872	0		chr10	56353096	56362605	9509
REF-McCarroll2008-Sel	Variation_38038	1602	NA18913	1		chr10	56353096	56362605	9509
REF-McCarroll2008-Sel	Variation_38038	1602	NA18914	1		chr10	56353096	56362605	9509
REF-McCarroll2008-Sel	Variation_38038	1602	NA19093	1		chr10	56353096	56362605	9509
REF-McCarroll2008-Sel	Variation_38038	1602	NA19101	1		chr10	56353096	56362605	9509
REF-McCarroll2008-Sel	Variation_38038	1602	NA19203	-1		chr10	56353096	56362605	9509
REF-McCarroll2008-Sel	Variation_38038	1602	NA19238	1		chr10	56353096	56362605	9509
REF-McCarroll2008-Sel	Variation_38038	1602	NA19240	1		chr10	56353096	56362605	9509
REF-McCarroll2008-Sel	Variation_38202	1605	NA18508	1		chr10	58186381	58196843	10462
REF-McCarroll2008-Sel	Variation_38202	1605	NA18861	1		chr10	58186381	58196843	10462
REF-McCarroll2008-Sel	Variation_38202	1605	NA18862	1		chr10	58186381	58196843	10462
REF-McCarroll2008-Sel	Variation_38202	1605	NA18863	1		chr10	58186381	58196843	10462
REF-McCarroll2008-Sel	Variation_38202	1605	NA18871	1		chr10	58186381	58196843	10462
REF-McCarroll2008-Sel	Variation_38202	1605	NA19092	1		chr10	58186381	58196843	10462
REF-McCarroll2008-Sel	Variation_38202	1605	NA19094	1		chr10	58186381	58196843	10462
REF-McCarroll2008-Sel	Variation_38202	1605	NA19098	1		chr10	58186381	58196843	10462
REF-McCarroll2008-Sel	Variation_38202	1605	NA19100	1		chr10	58186381	58196843	10462
REF-McCarroll2008-Sel	Variation_38202	1605	NA19116	1		chr10	58186381	58196843	10462
REF-McCarroll2008-Sel	Variation_38202	1605	NA19120	1		chr10	58186381	58196843	10462
REF-McCarroll2008-Sel	Variation_38202	1605	NA19128	1		chr10	58186381	58196843	10462
REF-McCarroll2008-Sel	Variation_38202	1605	NA19129	1		chr10	58186381	58196843	10462
REF-McCarroll2008-Sel	Variation_38202	1605	NA19141	1		chr10	58186381	58196843	10462
REF-McCarroll2008-Sel	Variation_38202	1605	NA19159	1		chr10	58186381	58196843	10462
REF-McCarroll2008-Sel	Variation_38202	1605	NA19161	1		chr10	58186381	58196843	10462
REF-McCarroll2008-Sel	Variation_38202	1605	NA19172	1		chr10	58186381	58196843	10462
REF-McCarroll2008-Sel	Variation_38203	11737	NA18859	1		chr10	58516320	58519894	3574
REF-McCarroll2008-Sel	Variation_38203	11737	NA18860	1		chr10	58516320	58519894	3574
REF-McCarroll2008-Sel	Variation_38043	1610	NA18501	1		chr10	58880511	58880997	486
REF-McCarroll2008-Sel	Variation_38043	1610	NA18502	1		chr10	58880511	58880997	486
REF-McCarroll2008-Sel	Variation_38043	1610	NA18503	1		chr10	58880511	58880997	486
REF-McCarroll2008-Sel	Variation_38043	1610	NA18504	1		chr10	58880511	58880997	486
REF-McCarroll2008-Sel	Variation_38043	1610	NA18852	1		chr10	58880511	58880997	486
REF-McCarroll2008-Sel	Variation_38043	1610	NA18853	1		chr10	58880511	58880997	486
REF-McCarroll2008-Sel	Variation_38043	1610	NA18854	0		chr10	58880511	58880997	486
REF-McCarroll2008-Sel	Variation_38043	1610	NA18856	1		chr10	58880511	58880997	486
REF-McCarroll2008-Sel	Variation_38043	1610	NA18858	1		chr10	58880511	58880997	486
REF-McCarroll2008-Sel	Variation_38043	1610	NA18871	0		chr10	58880511	58880997	486
REF-McCarroll2008-Sel	Variation_38043	1610	NA18872	1		chr10	58880511	58880997	486
REF-McCarroll2008-Sel	Variation_38043	1610	NA18912	0		chr10	58880511	58880997	486
REF-McCarroll2008-Sel	Variation_38043	1610	NA18913	1		chr10	58880511	58880997	486
REF-McCarroll2008-Sel	Variation_38043	1610	NA18914	0		chr10	58880511	58880997	486
REF-McCarroll2008-Sel	Variation_38043	1610	NA19102	1		chr10	58880511	58880997	486
REF-McCarroll2008-Sel	Variation_38043	1610	NA19103	1		chr10	58880511	58880997	486
REF-McCarroll2008-Sel	Variation_38043	1610	NA19116	1		chr10	58880511	58880997	486
REF-McCarroll2008-Sel	Variation_38043	1610	NA19119	-1		chr10	58880511	58880997	486
REF-McCarroll2008-Sel	Variation_38043	1610	NA19138	0		chr10	58880511	58880997	486
REF-McCarroll2008-Sel	Variation_38043	1610	NA19139	1		chr10	58880511	58880997	486
REF-McCarroll2008-Sel	Variation_38043	1610	NA19143	1		chr10	58880511	58880997	486
REF-McCarroll2008-Sel	Variation_38043	1610	NA19144	1		chr10	58880511	58880997	486
REF-McCarroll2008-Sel	Variation_38043	1610	NA19145	1		chr10	58880511	58880997	486
REF-McCarroll2008-Sel	Variation_38043	1610	NA19160	1		chr10	58880511	58880997	486
REF-McCarroll2008-Sel	Variation_38043	1610	NA19192	1		chr10	58880511	58880997	486
REF-McCarroll2008-Sel	Variation_38043	1610	NA19193	1		chr10	58880511	58880997	486
REF-McCarroll2008-Sel	Variation_38043	1610	NA19201	1		chr10	58880511	58880997	486
REF-McCarroll2008-Sel	Variation_38043	1610	NA19202	-1		chr10	58880511	58880997	486
REF-McCarroll2008-Sel	Variation_38043	1610	NA19204	1		chr10	58880511	58880997	486
REF-McCarroll2008-Sel	Variation_38043	1610	NA19206	1		chr10	58880511	58880997	486
REF-McCarroll2008-Sel	Variation_38043	1610	NA19208	1		chr10	58880511	58880997	486
REF-McCarroll2008-Sel	Variation_38043	1610	NA19209	1		chr10	58880511	58880997	486
REF-McCarroll2008-Sel	Variation_38043	1610	NA19238	1		chr10	58880511	58880997	486
REF-McCarroll2008-Sel	Variation_38043	1610	NA19239	1		chr10	58880511	58880997	486
REF-McCarroll2008-Sel	Variation_38043	1610	NA19240	0		chr10	58880511	58880997	486
REF-McCarroll2008-Sel	Variation_37988	1614	NA18501	1		chr10	61034136	61035270	1134
REF-McCarroll2008-Sel	Variation_37988	1614	NA18504	1		chr10	61034136	61035270	1134
REF-McCarroll2008-Sel	Variation_37988	1614	NA18506	1		chr10	61034136	61035270	1134
REF-McCarroll2008-Sel	Variation_37988	1614	NA18508	1		chr10	61034136	61035270	1134
REF-McCarroll2008-Sel	Variation_37988	1614	NA18517	1		chr10	61034136	61035270	1134
REF-McCarroll2008-Sel	Variation_37988	1614	NA18858	1		chr10	61034136	61035270	1134
REF-McCarroll2008-Sel	Variation_37988	1614	NA19098	1		chr10	61034136	61035270	1134
REF-McCarroll2008-Sel	Variation_37988	1614	NA19099	1		chr10	61034136	61035270	1134
REF-McCarroll2008-Sel	Variation_37988	1614	NA19100	0		chr10	61034136	61035270	1134
REF-McCarroll2008-Sel	Variation_37988	1614	NA19102	1		chr10	61034136	61035270	1134
REF-McCarroll2008-Sel	Variation_37988	1614	NA19103	1		chr10	61034136	61035270	1134
REF-McCarroll2008-Sel	Variation_37988	1614	NA19116	1		chr10	61034136	61035270	1134
REF-McCarroll2008-Sel	Variation_37988	1614	NA19120	1		chr10	61034136	61035270	1134
REF-McCarroll2008-Sel	Variation_37988	1614	NA19128	1		chr10	61034136	61035270	1134
REF-McCarroll2008-Sel	Variation_37988	1614	NA19140	1		chr10	61034136	61035270	1134
REF-McCarroll2008-Sel	Variation_37988	1614	NA19142	1		chr10	61034136	61035270	1134
REF-McCarroll2008-Sel	Variation_37988	1614	NA19143	1		chr10	61034136	61035270	1134
REF-McCarroll2008-Sel	Variation_37988	1614	NA19145	1		chr10	61034136	61035270	1134
REF-McCarroll2008-Sel	Variation_37988	1614	NA19171	1		chr10	61034136	61035270	1134
REF-McCarroll2008-Sel	Variation_37988	1614	NA19172	1		chr10	61034136	61035270	1134
REF-McCarroll2008-Sel	Variation_37988	1614	NA19173	0		chr10	61034136	61035270	1134
REF-McCarroll2008-Sel	Variation_37988	1614	NA19193	1		chr10	61034136	61035270	1134
REF-McCarroll2008-Sel	Variation_37988	1614	NA19200	1		chr10	61034136	61035270	1134
REF-McCarroll2008-Sel	Variation_37988	1614	NA19202	1		chr10	61034136	61035270	1134
REF-McCarroll2008-Sel	Variation_37988	1614	NA19206	1		chr10	61034136	61035270	1134
REF-McCarroll2008-Sel	Variation_37988	1614	NA19208	1		chr10	61034136	61035270	1134
REF-McCarroll2008-Sel	Variation_37988	1614	NA19209	1		chr10	61034136	61035270	1134
REF-McCarroll2008-Sel	Variation_37988	1614	NA19211	1		chr10	61034136	61035270	1134
REF-McCarroll2008-Sel	Variation_38204	11746	NA18522	-1		chr10	66105900	66109037	3137
REF-McCarroll2008-Sel	Variation_38204	11746	NA19099	1		chr10	66105900	66109037	3137
REF-McCarroll2008-Sel	Variation_38204	11746	NA19100	1		chr10	66105900	66109037	3137
REF-McCarroll2008-Sel	Variation_38204	11746	NA19141	1		chr10	66105900	66109037	3137
REF-McCarroll2008-Sel	Variation_38204	11746	NA19142	1		chr10	66105900	66109037	3137
REF-McCarroll2008-Sel	Variation_38113	1620	NA19206	1		chr10	66977929	66984452	6523
REF-McCarroll2008-Sel	Variation_38113	1620	NA19208	1		chr10	66977929	66984452	6523
REF-McCarroll2008-Sel	Variation_37921	1621	NA18502	1		chr10	67013460	67013961	501
REF-McCarroll2008-Sel	Variation_37921	1621	NA18503	1		chr10	67013460	67013961	501
REF-McCarroll2008-Sel	Variation_37921	1621	NA18504	1		chr10	67013460	67013961	501
REF-McCarroll2008-Sel	Variation_37921	1621	NA18505	1		chr10	67013460	67013961	501
REF-McCarroll2008-Sel	Variation_37921	1621	NA18508	1		chr10	67013460	67013961	501
REF-McCarroll2008-Sel	Variation_37921	1621	NA18522	1		chr10	67013460	67013961	501
REF-McCarroll2008-Sel	Variation_37921	1621	NA18852	1		chr10	67013460	67013961	501
REF-McCarroll2008-Sel	Variation_37921	1621	NA18854	1		chr10	67013460	67013961	501
REF-McCarroll2008-Sel	Variation_37921	1621	NA18856	1		chr10	67013460	67013961	501
REF-McCarroll2008-Sel	Variation_37921	1621	NA18857	1		chr10	67013460	67013961	501
REF-McCarroll2008-Sel	Variation_37921	1621	NA18858	1		chr10	67013460	67013961	501
REF-McCarroll2008-Sel	Variation_37921	1621	NA18860	1		chr10	67013460	67013961	501
REF-McCarroll2008-Sel	Variation_37921	1621	NA18861	1		chr10	67013460	67013961	501
REF-McCarroll2008-Sel	Variation_37921	1621	NA19093	1		chr10	67013460	67013961	501
REF-McCarroll2008-Sel	Variation_37921	1621	NA19094	1		chr10	67013460	67013961	501
REF-McCarroll2008-Sel	Variation_37921	1621	NA19099	0		chr10	67013460	67013961	501
REF-McCarroll2008-Sel	Variation_37921	1621	NA19100	1		chr10	67013460	67013961	501
REF-McCarroll2008-Sel	Variation_37921	1621	NA19102	1		chr10	67013460	67013961	501
REF-McCarroll2008-Sel	Variation_37921	1621	NA19103	1		chr10	67013460	67013961	501
REF-McCarroll2008-Sel	Variation_37921	1621	NA19138	1		chr10	67013460	67013961	501
REF-McCarroll2008-Sel	Variation_37921	1621	NA19152	1		chr10	67013460	67013961	501
REF-McCarroll2008-Sel	Variation_37921	1621	NA19153	1		chr10	67013460	67013961	501
REF-McCarroll2008-Sel	Variation_37921	1621	NA19171	1		chr10	67013460	67013961	501
REF-McCarroll2008-Sel	Variation_37921	1621	NA19173	-1		chr10	67013460	67013961	501
REF-McCarroll2008-Sel	Variation_37921	1621	NA19200	1		chr10	67013460	67013961	501
REF-McCarroll2008-Sel	Variation_37921	1621	NA19202	1		chr10	67013460	67013961	501
REF-McCarroll2008-Sel	Variation_37921	1621	NA19206	1		chr10	67013460	67013961	501
REF-McCarroll2008-Sel	Variation_37921	1621	NA19221	1		chr10	67013460	67013961	501
REF-McCarroll2008-Sel	Variation_37921	1621	NA19222	1		chr10	67013460	67013961	501
REF-McCarroll2008-Sel	Variation_38206	11755	NA18504	-1		chr10	67944731	67948321	3590
REF-McCarroll2008-Sel	Variation_38206	11755	NA18913	1		chr10	67944731	67948321	3590
REF-McCarroll2008-Sel	Variation_38206	11755	NA19200	-1		chr10	67944731	67948321	3590
REF-McCarroll2008-Sel	Variation_38206	11755	NA19206	-1		chr10	67944731	67948321	3590
REF-McCarroll2008-Sel	Variation_38206	11755	NA19207	1		chr10	67944731	67948321	3590
REF-McCarroll2008-Sel	Variation_38206	11755	NA19208	1		chr10	67944731	67948321	3590
REF-McCarroll2008-Sel	Variation_38207	11757	NA18523	1		chr10	70282650	70292123	9473
REF-McCarroll2008-Sel	Variation_38207	11757	NA18853	1		chr10	70282650	70292123	9473
REF-McCarroll2008-Sel	Variation_38207	11757	NA18854	1		chr10	70282650	70292123	9473
REF-McCarroll2008-Sel	Variation_38207	11757	NA19159	1		chr10	70282650	70292123	9473
REF-McCarroll2008-Sel	Variation_38207	11757	NA19161	1		chr10	70282650	70292123	9473
REF-McCarroll2008-Sel	Variation_38208	11763	NA18853	-1		chr10	73532154	73535907	3753
REF-McCarroll2008-Sel	Variation_38208	11763	NA19128	-1		chr10	73532154	73535907	3753
REF-McCarroll2008-Sel	Variation_38208	11763	NA19153	-1		chr10	73532154	73535907	3753
REF-McCarroll2008-Sel	Variation_38208	11763	NA19173	-1		chr10	73532154	73535907	3753
REF-McCarroll2008-Sel	Variation_38208	11763	NA19192	-1		chr10	73532154	73535907	3753
REF-McCarroll2008-Sel	Variation_38208	11763	NA19194	-1		chr10	73532154	73535907	3753
REF-McCarroll2008-Sel	Variation_38208	11763	NA19207	1		chr10	73532154	73535907	3753
REF-McCarroll2008-Sel	Variation_38208	11763	NA19209	1		chr10	73532154	73535907	3753
REF-McCarroll2008-Sel	Variation_38208	11763	NA19211	1		chr10	73532154	73535907	3753
REF-McCarroll2008-Sel	Variation_38208	11763	NA19222	-1		chr10	73532154	73535907	3753
REF-McCarroll2008-Sel	Variation_38792	1627	NA18506	1		chr10	77927067	77930591	3524
REF-McCarroll2008-Sel	Variation_38792	1627	NA18507	1		chr10	77927067	77930591	3524
REF-McCarroll2008-Sel	Variation_38792	1627	NA18508	0		chr10	77927067	77930591	3524
REF-McCarroll2008-Sel	Variation_38792	1627	NA18515	1		chr10	77927067	77930591	3524
REF-McCarroll2008-Sel	Variation_38792	1627	NA18517	1		chr10	77927067	77930591	3524
REF-McCarroll2008-Sel	Variation_38792	1627	NA18522	1		chr10	77927067	77930591	3524
REF-McCarroll2008-Sel	Variation_38792	1627	NA18858	1		chr10	77927067	77930591	3524
REF-McCarroll2008-Sel	Variation_38792	1627	NA18859	0		chr10	77927067	77930591	3524
REF-McCarroll2008-Sel	Variation_38792	1627	NA18860	0		chr10	77927067	77930591	3524
REF-McCarroll2008-Sel	Variation_38792	1627	NA18861	1		chr10	77927067	77930591	3524
REF-McCarroll2008-Sel	Variation_38792	1627	NA18862	0		chr10	77927067	77930591	3524
REF-McCarroll2008-Sel	Variation_38792	1627	NA18863	1		chr10	77927067	77930591	3524
REF-McCarroll2008-Sel	Variation_38792	1627	NA18870	1		chr10	77927067	77930591	3524
REF-McCarroll2008-Sel	Variation_38792	1627	NA18871	1		chr10	77927067	77930591	3524
REF-McCarroll2008-Sel	Variation_38792	1627	NA18872	0		chr10	77927067	77930591	3524
REF-McCarroll2008-Sel	Variation_38792	1627	NA18912	1		chr10	77927067	77930591	3524
REF-McCarroll2008-Sel	Variation_38792	1627	NA19092	1		chr10	77927067	77930591	3524
REF-McCarroll2008-Sel	Variation_38792	1627	NA19093	0		chr10	77927067	77930591	3524
REF-McCarroll2008-Sel	Variation_38792	1627	NA19094	1		chr10	77927067	77930591	3524
REF-McCarroll2008-Sel	Variation_38792	1627	NA19099	0		chr10	77927067	77930591	3524
REF-McCarroll2008-Sel	Variation_38792	1627	NA19100	1		chr10	77927067	77930591	3524
REF-McCarroll2008-Sel	Variation_38792	1627	NA19116	1		chr10	77927067	77930591	3524
REF-McCarroll2008-Sel	Variation_38792	1627	NA19119	0		chr10	77927067	77930591	3524
REF-McCarroll2008-Sel	Variation_38792	1627	NA19120	1		chr10	77927067	77930591	3524
REF-McCarroll2008-Sel	Variation_38792	1627	NA19128	0		chr10	77927067	77930591	3524
REF-McCarroll2008-Sel	Variation_38792	1627	NA19129	1		chr10	77927067	77930591	3524
REF-McCarroll2008-Sel	Variation_38792	1627	NA19130	0		chr10	77927067	77930591	3524
REF-McCarroll2008-Sel	Variation_38792	1627	NA19131	0		chr10	77927067	77930591	3524
REF-McCarroll2008-Sel	Variation_38792	1627	NA19132	0		chr10	77927067	77930591	3524
REF-McCarroll2008-Sel	Variation_38792	1627	NA19138	1		chr10	77927067	77930591	3524
REF-McCarroll2008-Sel	Variation_38792	1627	NA19139	1		chr10	77927067	77930591	3524
REF-McCarroll2008-Sel	Variation_38792	1627	NA19140	-1		chr10	77927067	77930591	3524
REF-McCarroll2008-Sel	Variation_38792	1627	NA19160	1		chr10	77927067	77930591	3524
REF-McCarroll2008-Sel	Variation_38792	1627	NA19171	1		chr10	77927067	77930591	3524
REF-McCarroll2008-Sel	Variation_38792	1627	NA19192	0		chr10	77927067	77930591	3524
REF-McCarroll2008-Sel	Variation_38792	1627	NA19193	1		chr10	77927067	77930591	3524
REF-McCarroll2008-Sel	Variation_38792	1627	NA19194	0		chr10	77927067	77930591	3524
REF-McCarroll2008-Sel	Variation_38792	1627	NA19200	1		chr10	77927067	77930591	3524
REF-McCarroll2008-Sel	Variation_38792	1627	NA19202	1		chr10	77927067	77930591	3524
REF-McCarroll2008-Sel	Variation_38792	1627	NA19206	1		chr10	77927067	77930591	3524
REF-McCarroll2008-Sel	Variation_38792	1627	NA19207	1		chr10	77927067	77930591	3524
REF-McCarroll2008-Sel	Variation_38792	1627	NA19208	1		chr10	77927067	77930591	3524
REF-McCarroll2008-Sel	Variation_38792	1627	NA19223	1		chr10	77927067	77930591	3524
REF-McCarroll2008-Sel	Variation_38934	11767	NA18855	-1		chr10	81552167	81587759	35592
REF-McCarroll2008-Sel	Variation_38934	11767	NA18857	4		chr10	81552167	81587759	35592
REF-McCarroll2008-Sel	Variation_38934	11767	NA18871	3		chr10	81552167	81587759	35592
REF-McCarroll2008-Sel	Variation_38934	11767	NA19171	1		chr10	81552167	81587759	35592
REF-McCarroll2008-Sel	Variation_38934	11767	NA19173	1		chr10	81552167	81587759	35592
REF-McCarroll2008-Sel	Variation_38211	11775	NA18504	-1		chr10	86728739	86737527	8788
REF-McCarroll2008-Sel	Variation_38211	11775	NA18858	-1		chr10	86728739	86737527	8788
REF-McCarroll2008-Sel	Variation_38211	11775	NA19093	1		chr10	86728739	86737527	8788
REF-McCarroll2008-Sel	Variation_38211	11775	NA19094	1		chr10	86728739	86737527	8788
REF-McCarroll2008-Sel	Variation_38211	11775	NA19131	-1		chr10	86728739	86737527	8788
REF-McCarroll2008-Sel	Variation_38211	11775	NA19141	-1		chr10	86728739	86737527	8788
REF-McCarroll2008-Sel	Variation_38211	11775	NA19192	-1		chr10	86728739	86737527	8788
REF-McCarroll2008-Sel	Variation_38211	11775	NA19207	1		chr10	86728739	86737527	8788
REF-McCarroll2008-Sel	Variation_38211	11775	NA19240	-1		chr10	86728739	86737527	8788
REF-McCarroll2008-Sel	Variation_38212	11777	NA18861	1		chr10	87791026	87798355	7329
REF-McCarroll2008-Sel	Variation_38212	11777	NA19137	1		chr10	87791026	87798355	7329
REF-McCarroll2008-Sel	Variation_38834	1636	NA18504	3		chr10	89060724	89084996	24272
REF-McCarroll2008-Sel	Variation_38834	1636	NA18522	3		chr10	89060724	89084996	24272
REF-McCarroll2008-Sel	Variation_38834	1636	NA18871	1		chr10	89060724	89084996	24272
REF-McCarroll2008-Sel	Variation_38834	1636	NA18872	1		chr10	89060724	89084996	24272
REF-McCarroll2008-Sel	Variation_38834	1636	NA18912	-1		chr10	89060724	89084996	24272
REF-McCarroll2008-Sel	Variation_38834	1636	NA19128	-1		chr10	89060724	89084996	24272
REF-McCarroll2008-Sel	Variation_38834	1636	NA19129	3		chr10	89060724	89084996	24272
REF-McCarroll2008-Sel	Variation_38834	1636	NA19139	-1		chr10	89060724	89084996	24272
REF-McCarroll2008-Sel	Variation_38834	1636	NA19160	1		chr10	89060724	89084996	24272
REF-McCarroll2008-Sel	Variation_38834	1636	NA19204	1		chr10	89060724	89084996	24272
REF-McCarroll2008-Sel	Variation_38214	11781	NA18515	1		chr10	91988396	91992471	4075
REF-McCarroll2008-Sel	Variation_38214	11781	NA18517	1		chr10	91988396	91992471	4075
REF-McCarroll2008-Sel	Variation_38214	11781	NA18522	-1		chr10	91988396	91992471	4075
REF-McCarroll2008-Sel	Variation_38214	11781	NA18523	1		chr10	91988396	91992471	4075
REF-McCarroll2008-Sel	Variation_38214	11781	NA18855	1		chr10	91988396	91992471	4075
REF-McCarroll2008-Sel	Variation_38214	11781	NA18861	1		chr10	91988396	91992471	4075
REF-McCarroll2008-Sel	Variation_38214	11781	NA18862	-1		chr10	91988396	91992471	4075
REF-McCarroll2008-Sel	Variation_38214	11781	NA18863	-1		chr10	91988396	91992471	4075
REF-McCarroll2008-Sel	Variation_38214	11781	NA18871	-1		chr10	91988396	91992471	4075
REF-McCarroll2008-Sel	Variation_38214	11781	NA18912	1		chr10	91988396	91992471	4075
REF-McCarroll2008-Sel	Variation_38214	11781	NA19119	1		chr10	91988396	91992471	4075
REF-McCarroll2008-Sel	Variation_38214	11781	NA19127	-1		chr10	91988396	91992471	4075
REF-McCarroll2008-Sel	Variation_38214	11781	NA19129	1		chr10	91988396	91992471	4075
REF-McCarroll2008-Sel	Variation_38214	11781	NA19138	-1		chr10	91988396	91992471	4075
REF-McCarroll2008-Sel	Variation_38214	11781	NA19139	-1		chr10	91988396	91992471	4075
REF-McCarroll2008-Sel	Variation_38214	11781	NA19140	1		chr10	91988396	91992471	4075
REF-McCarroll2008-Sel	Variation_38214	11781	NA19142	1		chr10	91988396	91992471	4075
REF-McCarroll2008-Sel	Variation_38214	11781	NA19201	1		chr10	91988396	91992471	4075
REF-McCarroll2008-Sel	Variation_38214	11781	NA19202	1		chr10	91988396	91992471	4075
REF-McCarroll2008-Sel	Variation_38214	11781	NA19211	-1		chr10	91988396	91992471	4075
REF-McCarroll2008-Sel	Variation_38215	11783	NA19130	1		chr10	92915179	92923075	7896
REF-McCarroll2008-Sel	Variation_38215	11783	NA19192	1		chr10	92915179	92923075	7896
REF-McCarroll2008-Sel	Variation_38215	11783	NA19194	1		chr10	92915179	92923075	7896
REF-McCarroll2008-Sel	Variation_38217	11786	NA18508	1		chr10	99824936	99827390	2454
REF-McCarroll2008-Sel	Variation_38217	11786	NA18855	1		chr10	99824936	99827390	2454
REF-McCarroll2008-Sel	Variation_38188	11788	NA18505	1		chr10	102345103	102352103	7000
REF-McCarroll2008-Sel	Variation_38188	11788	NA18522	1		chr10	102345103	102352103	7000
REF-McCarroll2008-Sel	Variation_38188	11788	NA18860	-1		chr10	102345103	102352103	7000
REF-McCarroll2008-Sel	Variation_38188	11788	NA19145	-1		chr10	102345103	102352103	7000
REF-McCarroll2008-Sel	Variation_38188	11788	NA19201	1		chr10	102345103	102352103	7000
REF-McCarroll2008-Sel	Variation_38188	11788	NA19202	1		chr10	102345103	102352103	7000
REF-McCarroll2008-Sel	Variation_38189	11795	NA18500	-1		chr10	122760653	122766583	5930
REF-McCarroll2008-Sel	Variation_38189	11795	NA18504	-1		chr10	122760653	122766583	5930
REF-McCarroll2008-Sel	Variation_38189	11795	NA18515	-1		chr10	122760653	122766583	5930
REF-McCarroll2008-Sel	Variation_38189	11795	NA18516	1		chr10	122760653	122766583	5930
REF-McCarroll2008-Sel	Variation_38189	11795	NA18852	1		chr10	122760653	122766583	5930
REF-McCarroll2008-Sel	Variation_38189	11795	NA18853	1		chr10	122760653	122766583	5930
REF-McCarroll2008-Sel	Variation_38189	11795	NA18854	-1		chr10	122760653	122766583	5930
REF-McCarroll2008-Sel	Variation_38189	11795	NA18855	-1		chr10	122760653	122766583	5930
REF-McCarroll2008-Sel	Variation_38189	11795	NA18859	-1		chr10	122760653	122766583	5930
REF-McCarroll2008-Sel	Variation_38189	11795	NA18860	-1		chr10	122760653	122766583	5930
REF-McCarroll2008-Sel	Variation_38189	11795	NA18862	-1		chr10	122760653	122766583	5930
REF-McCarroll2008-Sel	Variation_38189	11795	NA18870	-1		chr10	122760653	122766583	5930
REF-McCarroll2008-Sel	Variation_38189	11795	NA18872	1		chr10	122760653	122766583	5930
REF-McCarroll2008-Sel	Variation_38189	11795	NA18913	-1		chr10	122760653	122766583	5930
REF-McCarroll2008-Sel	Variation_38189	11795	NA18914	-1		chr10	122760653	122766583	5930
REF-McCarroll2008-Sel	Variation_38189	11795	NA19099	-1		chr10	122760653	122766583	5930
REF-McCarroll2008-Sel	Variation_38189	11795	NA19100	1		chr10	122760653	122766583	5930
REF-McCarroll2008-Sel	Variation_38189	11795	NA19102	-1		chr10	122760653	122766583	5930
REF-McCarroll2008-Sel	Variation_38189	11795	NA19103	-1		chr10	122760653	122766583	5930
REF-McCarroll2008-Sel	Variation_38189	11795	NA19116	-1		chr10	122760653	122766583	5930
REF-McCarroll2008-Sel	Variation_38189	11795	NA19119	-1		chr10	122760653	122766583	5930
REF-McCarroll2008-Sel	Variation_38189	11795	NA19120	-1		chr10	122760653	122766583	5930
REF-McCarroll2008-Sel	Variation_38189	11795	NA19129	-1		chr10	122760653	122766583	5930
REF-McCarroll2008-Sel	Variation_38189	11795	NA19131	-1		chr10	122760653	122766583	5930
REF-McCarroll2008-Sel	Variation_38189	11795	NA19132	1		chr10	122760653	122766583	5930
REF-McCarroll2008-Sel	Variation_38189	11795	NA19143	1		chr10	122760653	122766583	5930
REF-McCarroll2008-Sel	Variation_38189	11795	NA19144	-1		chr10	122760653	122766583	5930
REF-McCarroll2008-Sel	Variation_38189	11795	NA19145	-1		chr10	122760653	122766583	5930
REF-McCarroll2008-Sel	Variation_38189	11795	NA19154	-1		chr10	122760653	122766583	5930
REF-McCarroll2008-Sel	Variation_38189	11795	NA19171	-1		chr10	122760653	122766583	5930
REF-McCarroll2008-Sel	Variation_38189	11795	NA19172	1		chr10	122760653	122766583	5930
REF-McCarroll2008-Sel	Variation_38189	11795	NA19173	-1		chr10	122760653	122766583	5930
REF-McCarroll2008-Sel	Variation_38189	11795	NA19194	1		chr10	122760653	122766583	5930
REF-McCarroll2008-Sel	Variation_38189	11795	NA19202	-1		chr10	122760653	122766583	5930
REF-McCarroll2008-Sel	Variation_38189	11795	NA19203	1		chr10	122760653	122766583	5930
REF-McCarroll2008-Sel	Variation_38189	11795	NA19205	1		chr10	122760653	122766583	5930
REF-McCarroll2008-Sel	Variation_38189	11795	NA19209	-1		chr10	122760653	122766583	5930
REF-McCarroll2008-Sel	Variation_38189	11795	NA19239	-1		chr10	122760653	122766583	5930
REF-McCarroll2008-Sel	Variation_38191	11800	NA18855	1		chr10	126060139	126064222	4083
REF-McCarroll2008-Sel	Variation_38191	11800	NA18863	-1		chr10	126060139	126064222	4083
REF-McCarroll2008-Sel	Variation_38191	11800	NA19140	-1		chr10	126060139	126064222	4083
REF-McCarroll2008-Sel	Variation_38191	11800	NA19239	1		chr10	126060139	126064222	4083
REF-McCarroll2008-Sel	Variation_38191	11800	NA19240	1		chr10	126060139	126064222	4083
REF-McCarroll2008-Sel	Variation_38192	11804	NA18500	1		chr10	132208544	132210099	1555
REF-McCarroll2008-Sel	Variation_38192	11804	NA18501	1		chr10	132208544	132210099	1555
REF-McCarroll2008-Sel	Variation_38192	11804	NA18516	-1		chr10	132208544	132210099	1555
REF-McCarroll2008-Sel	Variation_38192	11804	NA18521	1		chr10	132208544	132210099	1555
REF-McCarroll2008-Sel	Variation_38192	11804	NA18522	-1		chr10	132208544	132210099	1555
REF-McCarroll2008-Sel	Variation_38192	11804	NA18523	1		chr10	132208544	132210099	1555
REF-McCarroll2008-Sel	Variation_38192	11804	NA18854	-1		chr10	132208544	132210099	1555
REF-McCarroll2008-Sel	Variation_38192	11804	NA18857	-1		chr10	132208544	132210099	1555
REF-McCarroll2008-Sel	Variation_38192	11804	NA19101	1		chr10	132208544	132210099	1555
REF-McCarroll2008-Sel	Variation_38192	11804	NA19103	1		chr10	132208544	132210099	1555
REF-McCarroll2008-Sel	Variation_38192	11804	NA19119	1		chr10	132208544	132210099	1555
REF-McCarroll2008-Sel	Variation_38192	11804	NA19127	-1		chr10	132208544	132210099	1555
REF-McCarroll2008-Sel	Variation_38192	11804	NA19138	-1		chr10	132208544	132210099	1555
REF-McCarroll2008-Sel	Variation_38192	11804	NA19200	-1		chr10	132208544	132210099	1555
REF-McCarroll2008-Sel	Variation_38192	11804	NA19201	1		chr10	132208544	132210099	1555
REF-McCarroll2008-Sel	Variation_38192	11804	NA19202	1		chr10	132208544	132210099	1555
REF-McCarroll2008-Sel	Variation_38192	11804	NA19209	1		chr10	132208544	132210099	1555
REF-McCarroll2008-Sel	Variation_38192	11804	NA19210	-1		chr10	132208544	132210099	1555
REF-McCarroll2008-Sel	Variation_38193	11807	NA18515	1		chr10	133497123	133508705	11582
REF-McCarroll2008-Sel	Variation_38193	11807	NA18516	1		chr10	133497123	133508705	11582
REF-McCarroll2008-Sel	Variation_38193	11807	NA19098	1		chr10	133497123	133508705	11582
REF-McCarroll2008-Sel	Variation_38193	11807	NA19102	1		chr10	133497123	133508705	11582
REF-McCarroll2008-Sel	Variation_38193	11807	NA19103	1		chr10	133497123	133508705	11582
REF-McCarroll2008-Sel	Variation_38193	11807	NA19127	1		chr10	133497123	133508705	11582
REF-McCarroll2008-Sel	Variation_38193	11807	NA19129	1		chr10	133497123	133508705	11582
REF-McCarroll2008-Sel	Variation_37784	1669	NA18501	4		chr10	135092867	135146259	53392
REF-McCarroll2008-Sel	Variation_37784	1669	NA18505	3		chr10	135092867	135146259	53392
REF-McCarroll2008-Sel	Variation_37784	1669	NA18515	3		chr10	135092867	135146259	53392
REF-McCarroll2008-Sel	Variation_37784	1669	NA18516	3		chr10	135092867	135146259	53392
REF-McCarroll2008-Sel	Variation_37784	1669	NA18853	3		chr10	135092867	135146259	53392
REF-McCarroll2008-Sel	Variation_37784	1669	NA18854	3		chr10	135092867	135146259	53392
REF-McCarroll2008-Sel	Variation_37784	1669	NA19204	3		chr10	135092867	135146259	53392
REF-McCarroll2008-Sel	Variation_37785	1670	NA18501	4		chr10	135178653	135227268	48615
REF-McCarroll2008-Sel	Variation_37785	1670	NA18505	3		chr10	135178653	135227268	48615
REF-McCarroll2008-Sel	Variation_37785	1670	NA18515	3		chr10	135178653	135227268	48615
REF-McCarroll2008-Sel	Variation_37785	1670	NA18516	3		chr10	135178653	135227268	48615
REF-McCarroll2008-Sel	Variation_37785	1670	NA18853	3		chr10	135178653	135227268	48615
REF-McCarroll2008-Sel	Variation_37785	1670	NA18854	3		chr10	135178653	135227268	48615
REF-McCarroll2008-Sel	Variation_37785	1670	NA19119	3		chr10	135178653	135227268	48615
REF-McCarroll2008-Sel	Variation_37785	1670	NA19128	3		chr10	135178653	135227268	48615
REF-McCarroll2008-Sel	Variation_37785	1670	NA19130	3		chr10	135178653	135227268	48615
REF-McCarroll2008-Sel	Variation_37785	1670	NA19132	3		chr10	135178653	135227268	48615
REF-McCarroll2008-Sel	Variation_37785	1670	NA19143	3		chr10	135178653	135227268	48615
REF-McCarroll2008-Sel	Variation_37785	1670	NA19153	3		chr10	135178653	135227268	48615
REF-McCarroll2008-Sel	Variation_37785	1670	NA19154	3		chr10	135178653	135227268	48615
REF-McCarroll2008-Sel	Variation_37785	1670	NA19171	3		chr10	135178653	135227268	48615
REF-McCarroll2008-Sel	Variation_37785	1670	NA19193	3		chr10	135178653	135227268	48615
REF-McCarroll2008-Sel	Variation_37785	1670	NA19194	3		chr10	135178653	135227268	48615
REF-McCarroll2008-Sel	Variation_37785	1670	NA19204	3		chr10	135178653	135227268	48615
REF-McCarroll2008-Sel	Variation_37785	1670	NA19210	3		chr10	135178653	135227268	48615
REF-McCarroll2008-Sel	Variation_37652	11813	NA19119	3		chr10	135250509	135356694	106185
REF-McCarroll2008-Sel	Variation_37652	11813	NA19128	3		chr10	135250509	135356694	106185
REF-McCarroll2008-Sel	Variation_37652	11813	NA19130	3		chr10	135250509	135356694	106185
REF-McCarroll2008-Sel	Variation_37652	11813	NA19132	3		chr10	135250509	135356694	106185
REF-McCarroll2008-Sel	Variation_37652	11813	NA19143	3		chr10	135250509	135356694	106185
REF-McCarroll2008-Sel	Variation_37652	11813	NA19153	3		chr10	135250509	135356694	106185
REF-McCarroll2008-Sel	Variation_37652	11813	NA19154	3		chr10	135250509	135356694	106185
REF-McCarroll2008-Sel	Variation_37652	11813	NA19171	3		chr10	135250509	135356694	106185
REF-McCarroll2008-Sel	Variation_37652	11813	NA19193	3		chr10	135250509	135356694	106185
REF-McCarroll2008-Sel	Variation_37652	11813	NA19194	3		chr10	135250509	135356694	106185
REF-McCarroll2008-Sel	Variation_37652	11813	NA19210	3		chr10	135250509	135356694	106185
REF-McCarroll2008-Sel	Variation_38816	1674	NA18500	1		chr11	4206589	4293105	86516
REF-McCarroll2008-Sel	Variation_38816	1674	NA18502	1		chr11	4206589	4293105	86516
REF-McCarroll2008-Sel	Variation_38816	1674	NA18505	1		chr11	4206589	4293105	86516
REF-McCarroll2008-Sel	Variation_38816	1674	NA18506	1		chr11	4206589	4293105	86516
REF-McCarroll2008-Sel	Variation_38816	1674	NA18508	0		chr11	4206589	4293105	86516
REF-McCarroll2008-Sel	Variation_38816	1674	NA18515	1		chr11	4206589	4293105	86516
REF-McCarroll2008-Sel	Variation_38816	1674	NA18516	1		chr11	4206589	4293105	86516
REF-McCarroll2008-Sel	Variation_38816	1674	NA18522	-1		chr11	4206589	4293105	86516
REF-McCarroll2008-Sel	Variation_38816	1674	NA18852	-1		chr11	4206589	4293105	86516
REF-McCarroll2008-Sel	Variation_38816	1674	NA18870	3		chr11	4206589	4293105	86516
REF-McCarroll2008-Sel	Variation_38816	1674	NA18872	3		chr11	4206589	4293105	86516
REF-McCarroll2008-Sel	Variation_38816	1674	NA18913	3		chr11	4206589	4293105	86516
REF-McCarroll2008-Sel	Variation_38816	1674	NA19127	1		chr11	4206589	4293105	86516
REF-McCarroll2008-Sel	Variation_38816	1674	NA19138	1		chr11	4206589	4293105	86516
REF-McCarroll2008-Sel	Variation_38816	1674	NA19139	1		chr11	4206589	4293105	86516
REF-McCarroll2008-Sel	Variation_38816	1674	NA19141	3		chr11	4206589	4293105	86516
REF-McCarroll2008-Sel	Variation_38816	1674	NA19142	3		chr11	4206589	4293105	86516
REF-McCarroll2008-Sel	Variation_38816	1674	NA19144	3		chr11	4206589	4293105	86516
REF-McCarroll2008-Sel	Variation_38816	1674	NA19159	1		chr11	4206589	4293105	86516
REF-McCarroll2008-Sel	Variation_38816	1674	NA19161	1		chr11	4206589	4293105	86516
REF-McCarroll2008-Sel	Variation_38816	1674	NA19172	1		chr11	4206589	4293105	86516
REF-McCarroll2008-Sel	Variation_38816	1674	NA19203	3		chr11	4206589	4293105	86516
REF-McCarroll2008-Sel	Variation_38816	1674	NA19222	-1		chr11	4206589	4293105	86516
REF-McCarroll2008-Sel	Variation_38816	1674	NA19238	3		chr11	4206589	4293105	86516
REF-McCarroll2008-Sel	Variation_38816	1674	NA19240	3		chr11	4206589	4293105	86516
REF-McCarroll2008-Sel	Variation_38836	1675	NA18503	1		chr11	4924689	4933658	8969
REF-McCarroll2008-Sel	Variation_38836	1675	NA18504	0		chr11	4924689	4933658	8969
REF-McCarroll2008-Sel	Variation_38836	1675	NA18505	1		chr11	4924689	4933658	8969
REF-McCarroll2008-Sel	Variation_38836	1675	NA18515	0		chr11	4924689	4933658	8969
REF-McCarroll2008-Sel	Variation_38836	1675	NA18516	0		chr11	4924689	4933658	8969
REF-McCarroll2008-Sel	Variation_38836	1675	NA18517	1		chr11	4924689	4933658	8969
REF-McCarroll2008-Sel	Variation_38836	1675	NA18521	1		chr11	4924689	4933658	8969
REF-McCarroll2008-Sel	Variation_38836	1675	NA18522	3		chr11	4924689	4933658	8969
REF-McCarroll2008-Sel	Variation_38836	1675	NA18523	1		chr11	4924689	4933658	8969
REF-McCarroll2008-Sel	Variation_38836	1675	NA18852	1		chr11	4924689	4933658	8969
REF-McCarroll2008-Sel	Variation_38836	1675	NA18854	1		chr11	4924689	4933658	8969
REF-McCarroll2008-Sel	Variation_38836	1675	NA18855	4		chr11	4924689	4933658	8969
REF-McCarroll2008-Sel	Variation_38836	1675	NA18856	3		chr11	4924689	4933658	8969
REF-McCarroll2008-Sel	Variation_38836	1675	NA18857	3		chr11	4924689	4933658	8969
REF-McCarroll2008-Sel	Variation_38836	1675	NA18859	3		chr11	4924689	4933658	8969
REF-McCarroll2008-Sel	Variation_38836	1675	NA18861	3		chr11	4924689	4933658	8969
REF-McCarroll2008-Sel	Variation_38836	1675	NA18870	1		chr11	4924689	4933658	8969
REF-McCarroll2008-Sel	Variation_38836	1675	NA18912	1		chr11	4924689	4933658	8969
REF-McCarroll2008-Sel	Variation_38836	1675	NA18913	4		chr11	4924689	4933658	8969
REF-McCarroll2008-Sel	Variation_38836	1675	NA18914	3		chr11	4924689	4933658	8969
REF-McCarroll2008-Sel	Variation_38836	1675	NA19093	1		chr11	4924689	4933658	8969
REF-McCarroll2008-Sel	Variation_38836	1675	NA19099	1		chr11	4924689	4933658	8969
REF-McCarroll2008-Sel	Variation_38836	1675	NA19116	1		chr11	4924689	4933658	8969
REF-McCarroll2008-Sel	Variation_38836	1675	NA19119	1		chr11	4924689	4933658	8969
REF-McCarroll2008-Sel	Variation_38836	1675	NA19120	0		chr11	4924689	4933658	8969
REF-McCarroll2008-Sel	Variation_38836	1675	NA19130	0		chr11	4924689	4933658	8969
REF-McCarroll2008-Sel	Variation_38836	1675	NA19131	1		chr11	4924689	4933658	8969
REF-McCarroll2008-Sel	Variation_38836	1675	NA19132	0		chr11	4924689	4933658	8969
REF-McCarroll2008-Sel	Variation_38836	1675	NA19137	4		chr11	4924689	4933658	8969
REF-McCarroll2008-Sel	Variation_38836	1675	NA19139	3		chr11	4924689	4933658	8969
REF-McCarroll2008-Sel	Variation_38836	1675	NA19140	1		chr11	4924689	4933658	8969
REF-McCarroll2008-Sel	Variation_38836	1675	NA19141	0		chr11	4924689	4933658	8969
REF-McCarroll2008-Sel	Variation_38836	1675	NA19142	0		chr11	4924689	4933658	8969
REF-McCarroll2008-Sel	Variation_38836	1675	NA19143	3		chr11	4924689	4933658	8969
REF-McCarroll2008-Sel	Variation_38836	1675	NA19145	3		chr11	4924689	4933658	8969
REF-McCarroll2008-Sel	Variation_38836	1675	NA19152	1		chr11	4924689	4933658	8969
REF-McCarroll2008-Sel	Variation_38836	1675	NA19161	1		chr11	4924689	4933658	8969
REF-McCarroll2008-Sel	Variation_38836	1675	NA19172	4		chr11	4924689	4933658	8969
REF-McCarroll2008-Sel	Variation_38836	1675	NA19173	3		chr11	4924689	4933658	8969
REF-McCarroll2008-Sel	Variation_38836	1675	NA19192	1		chr11	4924689	4933658	8969
REF-McCarroll2008-Sel	Variation_38836	1675	NA19193	1		chr11	4924689	4933658	8969
REF-McCarroll2008-Sel	Variation_38836	1675	NA19194	1		chr11	4924689	4933658	8969
REF-McCarroll2008-Sel	Variation_38836	1675	NA19200	1		chr11	4924689	4933658	8969
REF-McCarroll2008-Sel	Variation_38836	1675	NA19201	1		chr11	4924689	4933658	8969
REF-McCarroll2008-Sel	Variation_38836	1675	NA19202	0		chr11	4924689	4933658	8969
REF-McCarroll2008-Sel	Variation_38836	1675	NA19203	3		chr11	4924689	4933658	8969
REF-McCarroll2008-Sel	Variation_38836	1675	NA19204	1		chr11	4924689	4933658	8969
REF-McCarroll2008-Sel	Variation_38836	1675	NA19205	1		chr11	4924689	4933658	8969
REF-McCarroll2008-Sel	Variation_38836	1675	NA19207	1		chr11	4924689	4933658	8969
REF-McCarroll2008-Sel	Variation_38836	1675	NA19208	1		chr11	4924689	4933658	8969
REF-McCarroll2008-Sel	Variation_38836	1675	NA19210	3		chr11	4924689	4933658	8969
REF-McCarroll2008-Sel	Variation_38836	1675	NA19221	-1		chr11	4924689	4933658	8969
REF-McCarroll2008-Sel	Variation_38836	1675	NA19238	-1		chr11	4924689	4933658	8969
REF-McCarroll2008-Sel	Variation_38836	1675	NA19239	3		chr11	4924689	4933658	8969
REF-McCarroll2008-Sel	Variation_38836	1675	NA19240	4		chr11	4924689	4933658	8969
REF-McCarroll2008-Sel	Variation_37787	11821	NA19221	4		chr11	5228251	5230232	1981
REF-McCarroll2008-Sel	Variation_37787	11821	NA19223	4		chr11	5228251	5230232	1981
REF-McCarroll2008-Sel	Variation_38053	1679	NA18501	1		chr11	5744656	5765715	21059
REF-McCarroll2008-Sel	Variation_38053	1679	NA18507	1		chr11	5744656	5765715	21059
REF-McCarroll2008-Sel	Variation_38053	1679	NA18853	1		chr11	5744656	5765715	21059
REF-McCarroll2008-Sel	Variation_38053	1679	NA18855	1		chr11	5744656	5765715	21059
REF-McCarroll2008-Sel	Variation_38053	1679	NA18870	1		chr11	5744656	5765715	21059
REF-McCarroll2008-Sel	Variation_38053	1679	NA18871	1		chr11	5744656	5765715	21059
REF-McCarroll2008-Sel	Variation_38053	1679	NA18872	0		chr11	5744656	5765715	21059
REF-McCarroll2008-Sel	Variation_38053	1679	NA19101	0		chr11	5744656	5765715	21059
REF-McCarroll2008-Sel	Variation_38053	1679	NA19103	1		chr11	5744656	5765715	21059
REF-McCarroll2008-Sel	Variation_38053	1679	NA19128	1		chr11	5744656	5765715	21059
REF-McCarroll2008-Sel	Variation_38053	1679	NA19129	1		chr11	5744656	5765715	21059
REF-McCarroll2008-Sel	Variation_38053	1679	NA19130	1		chr11	5744656	5765715	21059
REF-McCarroll2008-Sel	Variation_38053	1679	NA19132	1		chr11	5744656	5765715	21059
REF-McCarroll2008-Sel	Variation_38053	1679	NA19137	1		chr11	5744656	5765715	21059
REF-McCarroll2008-Sel	Variation_38053	1679	NA19141	1		chr11	5744656	5765715	21059
REF-McCarroll2008-Sel	Variation_38053	1679	NA19142	1		chr11	5744656	5765715	21059
REF-McCarroll2008-Sel	Variation_38053	1679	NA19143	1		chr11	5744656	5765715	21059
REF-McCarroll2008-Sel	Variation_38053	1679	NA19145	1		chr11	5744656	5765715	21059
REF-McCarroll2008-Sel	Variation_38053	1679	NA19152	1		chr11	5744656	5765715	21059
REF-McCarroll2008-Sel	Variation_38053	1679	NA19159	0		chr11	5744656	5765715	21059
REF-McCarroll2008-Sel	Variation_38053	1679	NA19160	1		chr11	5744656	5765715	21059
REF-McCarroll2008-Sel	Variation_38053	1679	NA19161	1		chr11	5744656	5765715	21059
REF-McCarroll2008-Sel	Variation_38053	1679	NA19172	1		chr11	5744656	5765715	21059
REF-McCarroll2008-Sel	Variation_38053	1679	NA19192	1		chr11	5744656	5765715	21059
REF-McCarroll2008-Sel	Variation_38053	1679	NA19201	1		chr11	5744656	5765715	21059
REF-McCarroll2008-Sel	Variation_38053	1679	NA19202	1		chr11	5744656	5765715	21059
REF-McCarroll2008-Sel	Variation_38053	1679	NA19206	1		chr11	5744656	5765715	21059
REF-McCarroll2008-Sel	Variation_38053	1679	NA19210	1		chr11	5744656	5765715	21059
REF-McCarroll2008-Sel	Variation_38053	1679	NA19221	1		chr11	5744656	5765715	21059
REF-McCarroll2008-Sel	Variation_38053	1679	NA19222	1		chr11	5744656	5765715	21059
REF-McCarroll2008-Sel	Variation_38053	1679	NA19239	1		chr11	5744656	5765715	21059
REF-McCarroll2008-Sel	Variation_38003	1680	NA18500	1		chr11	5828813	5839893	11080
REF-McCarroll2008-Sel	Variation_38003	1680	NA18501	1		chr11	5828813	5839893	11080
REF-McCarroll2008-Sel	Variation_38003	1680	NA18502	1		chr11	5828813	5839893	11080
REF-McCarroll2008-Sel	Variation_38003	1680	NA18853	1		chr11	5828813	5839893	11080
REF-McCarroll2008-Sel	Variation_38003	1680	NA18854	1		chr11	5828813	5839893	11080
REF-McCarroll2008-Sel	Variation_38003	1680	NA18855	1		chr11	5828813	5839893	11080
REF-McCarroll2008-Sel	Variation_38003	1680	NA18857	1		chr11	5828813	5839893	11080
REF-McCarroll2008-Sel	Variation_38003	1680	NA18859	1		chr11	5828813	5839893	11080
REF-McCarroll2008-Sel	Variation_38003	1680	NA18860	1		chr11	5828813	5839893	11080
REF-McCarroll2008-Sel	Variation_38003	1680	NA18862	0		chr11	5828813	5839893	11080
REF-McCarroll2008-Sel	Variation_38003	1680	NA18863	1		chr11	5828813	5839893	11080
REF-McCarroll2008-Sel	Variation_38003	1680	NA18870	-1		chr11	5828813	5839893	11080
REF-McCarroll2008-Sel	Variation_38003	1680	NA18913	1		chr11	5828813	5839893	11080
REF-McCarroll2008-Sel	Variation_38003	1680	NA19092	0		chr11	5828813	5839893	11080
REF-McCarroll2008-Sel	Variation_38003	1680	NA19094	1		chr11	5828813	5839893	11080
REF-McCarroll2008-Sel	Variation_38003	1680	NA19098	1		chr11	5828813	5839893	11080
REF-McCarroll2008-Sel	Variation_38003	1680	NA19099	1		chr11	5828813	5839893	11080
REF-McCarroll2008-Sel	Variation_38003	1680	NA19100	1		chr11	5828813	5839893	11080
REF-McCarroll2008-Sel	Variation_38003	1680	NA19102	1		chr11	5828813	5839893	11080
REF-McCarroll2008-Sel	Variation_38003	1680	NA19103	1		chr11	5828813	5839893	11080
REF-McCarroll2008-Sel	Variation_38003	1680	NA19119	1		chr11	5828813	5839893	11080
REF-McCarroll2008-Sel	Variation_38003	1680	NA19120	1		chr11	5828813	5839893	11080
REF-McCarroll2008-Sel	Variation_38003	1680	NA19128	1		chr11	5828813	5839893	11080
REF-McCarroll2008-Sel	Variation_38003	1680	NA19130	1		chr11	5828813	5839893	11080
REF-McCarroll2008-Sel	Variation_38003	1680	NA19138	1		chr11	5828813	5839893	11080
REF-McCarroll2008-Sel	Variation_38003	1680	NA19141	0		chr11	5828813	5839893	11080
REF-McCarroll2008-Sel	Variation_38003	1680	NA19142	1		chr11	5828813	5839893	11080
REF-McCarroll2008-Sel	Variation_38003	1680	NA19171	1		chr11	5828813	5839893	11080
REF-McCarroll2008-Sel	Variation_38003	1680	NA19173	1		chr11	5828813	5839893	11080
REF-McCarroll2008-Sel	Variation_38003	1680	NA19200	1		chr11	5828813	5839893	11080
REF-McCarroll2008-Sel	Variation_38003	1680	NA19204	1		chr11	5828813	5839893	11080
REF-McCarroll2008-Sel	Variation_38003	1680	NA19205	1		chr11	5828813	5839893	11080
REF-McCarroll2008-Sel	Variation_38003	1680	NA19210	1		chr11	5828813	5839893	11080
REF-McCarroll2008-Sel	Variation_38003	1680	NA19211	1		chr11	5828813	5839893	11080
REF-McCarroll2008-Sel	Variation_38003	1680	NA19221	1		chr11	5828813	5839893	11080
REF-McCarroll2008-Sel	Variation_38003	1680	NA19222	-1		chr11	5828813	5839893	11080
REF-McCarroll2008-Sel	Variation_38003	1680	NA19223	0		chr11	5828813	5839893	11080
REF-McCarroll2008-Sel	Variation_38003	1680	NA19238	0		chr11	5828813	5839893	11080
REF-McCarroll2008-Sel	Variation_38003	1680	NA19239	1		chr11	5828813	5839893	11080
REF-McCarroll2008-Sel	Variation_38003	1680	NA19240	0		chr11	5828813	5839893	11080
REF-McCarroll2008-Sel	Variation_37663	11831	NA19131	3		chr11	10922331	10938872	16541
REF-McCarroll2008-Sel	Variation_37663	11831	NA19171	3		chr11	10922331	10938872	16541
REF-McCarroll2008-Sel	Variation_37663	11831	NA19173	3		chr11	10922331	10938872	16541
REF-McCarroll2008-Sel	Variation_37663	11831	NA19209	3		chr11	10922331	10938872	16541
REF-McCarroll2008-Sel	Variation_37663	11831	NA19211	3		chr11	10922331	10938872	16541
REF-McCarroll2008-Sel	Variation_38220	11833	NA18501	1		chr11	11258385	11262056	3671
REF-McCarroll2008-Sel	Variation_38220	11833	NA19171	1		chr11	11258385	11262056	3671
REF-McCarroll2008-Sel	Variation_38220	11833	NA19209	1		chr11	11258385	11262056	3671
REF-McCarroll2008-Sel	Variation_38835	1690	NA18501	3		chr11	18905648	18918564	12916
REF-McCarroll2008-Sel	Variation_38835	1690	NA18502	3		chr11	18905648	18918564	12916
REF-McCarroll2008-Sel	Variation_38835	1690	NA18503	4		chr11	18905648	18918564	12916
REF-McCarroll2008-Sel	Variation_38835	1690	NA18504	4		chr11	18905648	18918564	12916
REF-McCarroll2008-Sel	Variation_38835	1690	NA18505	4		chr11	18905648	18918564	12916
REF-McCarroll2008-Sel	Variation_38835	1690	NA18508	-1		chr11	18905648	18918564	12916
REF-McCarroll2008-Sel	Variation_38835	1690	NA18516	3		chr11	18905648	18918564	12916
REF-McCarroll2008-Sel	Variation_38835	1690	NA18523	-1		chr11	18905648	18918564	12916
REF-McCarroll2008-Sel	Variation_38835	1690	NA18854	3		chr11	18905648	18918564	12916
REF-McCarroll2008-Sel	Variation_38835	1690	NA18855	-1		chr11	18905648	18918564	12916
REF-McCarroll2008-Sel	Variation_38835	1690	NA18856	3		chr11	18905648	18918564	12916
REF-McCarroll2008-Sel	Variation_38835	1690	NA18858	3		chr11	18905648	18918564	12916
REF-McCarroll2008-Sel	Variation_38835	1690	NA18861	3		chr11	18905648	18918564	12916
REF-McCarroll2008-Sel	Variation_38835	1690	NA18862	3		chr11	18905648	18918564	12916
REF-McCarroll2008-Sel	Variation_38835	1690	NA18863	3		chr11	18905648	18918564	12916
REF-McCarroll2008-Sel	Variation_38835	1690	NA18871	4		chr11	18905648	18918564	12916
REF-McCarroll2008-Sel	Variation_38835	1690	NA18912	3		chr11	18905648	18918564	12916
REF-McCarroll2008-Sel	Variation_38835	1690	NA18913	3		chr11	18905648	18918564	12916
REF-McCarroll2008-Sel	Variation_38835	1690	NA19092	3		chr11	18905648	18918564	12916
REF-McCarroll2008-Sel	Variation_38835	1690	NA19094	3		chr11	18905648	18918564	12916
REF-McCarroll2008-Sel	Variation_38835	1690	NA19098	3		chr11	18905648	18918564	12916
REF-McCarroll2008-Sel	Variation_38835	1690	NA19101	3		chr11	18905648	18918564	12916
REF-McCarroll2008-Sel	Variation_38835	1690	NA19128	3		chr11	18905648	18918564	12916
REF-McCarroll2008-Sel	Variation_38835	1690	NA19130	3		chr11	18905648	18918564	12916
REF-McCarroll2008-Sel	Variation_38835	1690	NA19131	4		chr11	18905648	18918564	12916
REF-McCarroll2008-Sel	Variation_38835	1690	NA19132	3		chr11	18905648	18918564	12916
REF-McCarroll2008-Sel	Variation_38835	1690	NA19137	3		chr11	18905648	18918564	12916
REF-McCarroll2008-Sel	Variation_38835	1690	NA19138	3		chr11	18905648	18918564	12916
REF-McCarroll2008-Sel	Variation_38835	1690	NA19142	1		chr11	18905648	18918564	12916
REF-McCarroll2008-Sel	Variation_38835	1690	NA19143	3		chr11	18905648	18918564	12916
REF-McCarroll2008-Sel	Variation_38835	1690	NA19144	3		chr11	18905648	18918564	12916
REF-McCarroll2008-Sel	Variation_38835	1690	NA19153	3		chr11	18905648	18918564	12916
REF-McCarroll2008-Sel	Variation_38835	1690	NA19159	3		chr11	18905648	18918564	12916
REF-McCarroll2008-Sel	Variation_38835	1690	NA19192	3		chr11	18905648	18918564	12916
REF-McCarroll2008-Sel	Variation_38835	1690	NA19193	3		chr11	18905648	18918564	12916
REF-McCarroll2008-Sel	Variation_38835	1690	NA19200	3		chr11	18905648	18918564	12916
REF-McCarroll2008-Sel	Variation_38835	1690	NA19202	3		chr11	18905648	18918564	12916
REF-McCarroll2008-Sel	Variation_38835	1690	NA19203	4		chr11	18905648	18918564	12916
REF-McCarroll2008-Sel	Variation_38835	1690	NA19205	4		chr11	18905648	18918564	12916
REF-McCarroll2008-Sel	Variation_38835	1690	NA19221	4		chr11	18905648	18918564	12916
REF-McCarroll2008-Sel	Variation_38835	1690	NA19222	-1		chr11	18905648	18918564	12916
REF-McCarroll2008-Sel	Variation_38835	1690	NA19223	3		chr11	18905648	18918564	12916
REF-McCarroll2008-Sel	Variation_38835	1690	NA19238	1		chr11	18905648	18918564	12916
REF-McCarroll2008-Sel	Variation_38222	1693	NA19144	1		chr11	21149965	21166513	16548
REF-McCarroll2008-Sel	Variation_38222	1693	NA19145	1		chr11	21149965	21166513	16548
REF-McCarroll2008-Sel	Variation_38222	1693	NA19153	1		chr11	21149965	21166513	16548
REF-McCarroll2008-Sel	Variation_38222	1693	NA19207	1		chr11	21149965	21166513	16548
REF-McCarroll2008-Sel	Variation_38222	1693	NA19208	1		chr11	21149965	21166513	16548
REF-McCarroll2008-Sel	Variation_38222	1693	NA19209	1		chr11	21149965	21166513	16548
REF-McCarroll2008-Sel	Variation_38222	1693	NA19211	1		chr11	21149965	21166513	16548
REF-McCarroll2008-Sel	Variation_38222	1693	NA19239	1		chr11	21149965	21166513	16548
REF-McCarroll2008-Sel	Variation_37947	1695	NA18500	1		chr11	21671128	21679716	8588
REF-McCarroll2008-Sel	Variation_37947	1695	NA18501	1		chr11	21671128	21679716	8588
REF-McCarroll2008-Sel	Variation_37947	1695	NA18504	-1		chr11	21671128	21679716	8588
REF-McCarroll2008-Sel	Variation_37947	1695	NA18506	1		chr11	21671128	21679716	8588
REF-McCarroll2008-Sel	Variation_37947	1695	NA18507	1		chr11	21671128	21679716	8588
REF-McCarroll2008-Sel	Variation_37947	1695	NA18853	0		chr11	21671128	21679716	8588
REF-McCarroll2008-Sel	Variation_37947	1695	NA18854	1		chr11	21671128	21679716	8588
REF-McCarroll2008-Sel	Variation_37947	1695	NA18855	1		chr11	21671128	21679716	8588
REF-McCarroll2008-Sel	Variation_37947	1695	NA18913	1		chr11	21671128	21679716	8588
REF-McCarroll2008-Sel	Variation_37947	1695	NA19093	1		chr11	21671128	21679716	8588
REF-McCarroll2008-Sel	Variation_37947	1695	NA19102	1		chr11	21671128	21679716	8588
REF-McCarroll2008-Sel	Variation_37947	1695	NA19119	1		chr11	21671128	21679716	8588
REF-McCarroll2008-Sel	Variation_37947	1695	NA19120	1		chr11	21671128	21679716	8588
REF-McCarroll2008-Sel	Variation_37947	1695	NA19128	1		chr11	21671128	21679716	8588
REF-McCarroll2008-Sel	Variation_37947	1695	NA19152	1		chr11	21671128	21679716	8588
REF-McCarroll2008-Sel	Variation_37947	1695	NA19154	1		chr11	21671128	21679716	8588
REF-McCarroll2008-Sel	Variation_37947	1695	NA19171	1		chr11	21671128	21679716	8588
REF-McCarroll2008-Sel	Variation_37947	1695	NA19201	1		chr11	21671128	21679716	8588
REF-McCarroll2008-Sel	Variation_37947	1695	NA19202	1		chr11	21671128	21679716	8588
REF-McCarroll2008-Sel	Variation_37947	1695	NA19204	1		chr11	21671128	21679716	8588
REF-McCarroll2008-Sel	Variation_37947	1695	NA19205	1		chr11	21671128	21679716	8588
REF-McCarroll2008-Sel	Variation_37947	1695	NA19207	-1		chr11	21671128	21679716	8588
REF-McCarroll2008-Sel	Variation_37947	1695	NA19221	0		chr11	21671128	21679716	8588
REF-McCarroll2008-Sel	Variation_37947	1695	NA19222	1		chr11	21671128	21679716	8588
REF-McCarroll2008-Sel	Variation_37947	1695	NA19223	1		chr11	21671128	21679716	8588
REF-McCarroll2008-Sel	Variation_37947	1695	NA19239	1		chr11	21671128	21679716	8588
REF-McCarroll2008-Sel	Variation_38224	11850	NA19098	1		chr11	25090419	25250126	159707
REF-McCarroll2008-Sel	Variation_38224	11850	NA19099	1		chr11	25090419	25250126	159707
REF-McCarroll2008-Sel	Variation_38224	11850	NA19100	1		chr11	25090419	25250126	159707
REF-McCarroll2008-Sel	Variation_38225	11851	NA18504	-1		chr11	25384338	25390482	6144
REF-McCarroll2008-Sel	Variation_38225	11851	NA18522	-1		chr11	25384338	25390482	6144
REF-McCarroll2008-Sel	Variation_38225	11851	NA19093	1		chr11	25384338	25390482	6144
REF-McCarroll2008-Sel	Variation_38225	11851	NA19094	1		chr11	25384338	25390482	6144
REF-McCarroll2008-Sel	Variation_38225	11851	NA19098	-1		chr11	25384338	25390482	6144
REF-McCarroll2008-Sel	Variation_38225	11851	NA19116	1		chr11	25384338	25390482	6144
REF-McCarroll2008-Sel	Variation_38225	11851	NA19120	1		chr11	25384338	25390482	6144
REF-McCarroll2008-Sel	Variation_38225	11851	NA19138	-1		chr11	25384338	25390482	6144
REF-McCarroll2008-Sel	Variation_38225	11851	NA19144	-1		chr11	25384338	25390482	6144
REF-McCarroll2008-Sel	Variation_38226	1702	NA18500	1		chr11	25565122	25584722	19600
REF-McCarroll2008-Sel	Variation_38226	1702	NA18501	1		chr11	25565122	25584722	19600
REF-McCarroll2008-Sel	Variation_38226	1702	NA18502	1		chr11	25565122	25584722	19600
REF-McCarroll2008-Sel	Variation_38226	1702	NA18852	1		chr11	25565122	25584722	19600
REF-McCarroll2008-Sel	Variation_38226	1702	NA18854	1		chr11	25565122	25584722	19600
REF-McCarroll2008-Sel	Variation_38226	1702	NA19137	1		chr11	25565122	25584722	19600
REF-McCarroll2008-Sel	Variation_38226	1702	NA19139	1		chr11	25565122	25584722	19600
REF-McCarroll2008-Sel	Variation_38226	1702	NA19201	1		chr11	25565122	25584722	19600
REF-McCarroll2008-Sel	Variation_38227	1704	NA18507	1		chr11	25663542	25675557	12015
REF-McCarroll2008-Sel	Variation_38227	1704	NA18852	1		chr11	25663542	25675557	12015
REF-McCarroll2008-Sel	Variation_38227	1704	NA18854	1		chr11	25663542	25675557	12015
REF-McCarroll2008-Sel	Variation_38227	1704	NA18859	1		chr11	25663542	25675557	12015
REF-McCarroll2008-Sel	Variation_38227	1704	NA18860	1		chr11	25663542	25675557	12015
REF-McCarroll2008-Sel	Variation_38227	1704	NA19093	1		chr11	25663542	25675557	12015
REF-McCarroll2008-Sel	Variation_38227	1704	NA19131	1		chr11	25663542	25675557	12015
REF-McCarroll2008-Sel	Variation_38227	1704	NA19132	1		chr11	25663542	25675557	12015
REF-McCarroll2008-Sel	Variation_38227	1704	NA19138	1		chr11	25663542	25675557	12015
REF-McCarroll2008-Sel	Variation_38227	1704	NA19159	1		chr11	25663542	25675557	12015
REF-McCarroll2008-Sel	Variation_38227	1704	NA19161	1		chr11	25663542	25675557	12015
REF-McCarroll2008-Sel	Variation_38227	1704	NA19203	1		chr11	25663542	25675557	12015
REF-McCarroll2008-Sel	Variation_38227	1704	NA19204	1		chr11	25663542	25675557	12015
REF-McCarroll2008-Sel	Variation_38227	1704	NA19207	1		chr11	25663542	25675557	12015
REF-McCarroll2008-Sel	Variation_38227	1704	NA19208	1		chr11	25663542	25675557	12015
REF-McCarroll2008-Sel	Variation_38228	1707	NA18500	1		chr11	30129311	30137019	7708
REF-McCarroll2008-Sel	Variation_38228	1707	NA18501	1		chr11	30129311	30137019	7708
REF-McCarroll2008-Sel	Variation_38228	1707	NA18502	1		chr11	30129311	30137019	7708
REF-McCarroll2008-Sel	Variation_38228	1707	NA19143	1		chr11	30129311	30137019	7708
REF-McCarroll2008-Sel	Variation_38228	1707	NA19144	1		chr11	30129311	30137019	7708
REF-McCarroll2008-Sel	Variation_38228	1707	NA19145	1		chr11	30129311	30137019	7708
REF-McCarroll2008-Sel	Variation_38228	1707	NA19239	1		chr11	30129311	30137019	7708
REF-McCarroll2008-Sel	Variation_38228	1707	NA19240	1		chr11	30129311	30137019	7708
REF-McCarroll2008-Sel	Variation_38230	11862	NA18523	1		chr11	38414524	38419763	5239
REF-McCarroll2008-Sel	Variation_38230	11862	NA18871	1		chr11	38414524	38419763	5239
REF-McCarroll2008-Sel	Variation_38230	11862	NA18872	1		chr11	38414524	38419763	5239
REF-McCarroll2008-Sel	Variation_38230	11862	NA19201	1		chr11	38414524	38419763	5239
REF-McCarroll2008-Sel	Variation_38230	11862	NA19238	1		chr11	38414524	38419763	5239
REF-McCarroll2008-Sel	Variation_37667	11863	NA18523	-1		chr11	41295844	41303860	8016
REF-McCarroll2008-Sel	Variation_37667	11863	NA19101	3		chr11	41295844	41303860	8016
REF-McCarroll2008-Sel	Variation_37667	11863	NA19103	3		chr11	41295844	41303860	8016
REF-McCarroll2008-Sel	Variation_37667	11863	NA19204	3		chr11	41295844	41303860	8016
REF-McCarroll2008-Sel	Variation_37667	11863	NA19205	3		chr11	41295844	41303860	8016
REF-McCarroll2008-Sel	Variation_38029	1719	NA18500	1		chr11	42769727	42774615	4888
REF-McCarroll2008-Sel	Variation_38029	1719	NA18501	1		chr11	42769727	42774615	4888
REF-McCarroll2008-Sel	Variation_38029	1719	NA18507	1		chr11	42769727	42774615	4888
REF-McCarroll2008-Sel	Variation_38029	1719	NA18517	-1		chr11	42769727	42774615	4888
REF-McCarroll2008-Sel	Variation_38029	1719	NA18522	1		chr11	42769727	42774615	4888
REF-McCarroll2008-Sel	Variation_38029	1719	NA18856	1		chr11	42769727	42774615	4888
REF-McCarroll2008-Sel	Variation_38029	1719	NA18870	1		chr11	42769727	42774615	4888
REF-McCarroll2008-Sel	Variation_38029	1719	NA18872	1		chr11	42769727	42774615	4888
REF-McCarroll2008-Sel	Variation_38029	1719	NA19102	1		chr11	42769727	42774615	4888
REF-McCarroll2008-Sel	Variation_38029	1719	NA19103	1		chr11	42769727	42774615	4888
REF-McCarroll2008-Sel	Variation_38029	1719	NA19116	1		chr11	42769727	42774615	4888
REF-McCarroll2008-Sel	Variation_38029	1719	NA19119	-1		chr11	42769727	42774615	4888
REF-McCarroll2008-Sel	Variation_38029	1719	NA19120	0		chr11	42769727	42774615	4888
REF-McCarroll2008-Sel	Variation_38029	1719	NA19128	1		chr11	42769727	42774615	4888
REF-McCarroll2008-Sel	Variation_38029	1719	NA19129	1		chr11	42769727	42774615	4888
REF-McCarroll2008-Sel	Variation_38029	1719	NA19137	1		chr11	42769727	42774615	4888
REF-McCarroll2008-Sel	Variation_38029	1719	NA19141	1		chr11	42769727	42774615	4888
REF-McCarroll2008-Sel	Variation_38029	1719	NA19142	1		chr11	42769727	42774615	4888
REF-McCarroll2008-Sel	Variation_38029	1719	NA19152	1		chr11	42769727	42774615	4888
REF-McCarroll2008-Sel	Variation_38029	1719	NA19160	0		chr11	42769727	42774615	4888
REF-McCarroll2008-Sel	Variation_38029	1719	NA19161	1		chr11	42769727	42774615	4888
REF-McCarroll2008-Sel	Variation_38029	1719	NA19171	1		chr11	42769727	42774615	4888
REF-McCarroll2008-Sel	Variation_38029	1719	NA19173	1		chr11	42769727	42774615	4888
REF-McCarroll2008-Sel	Variation_38029	1719	NA19200	-1		chr11	42769727	42774615	4888
REF-McCarroll2008-Sel	Variation_38029	1719	NA19201	1		chr11	42769727	42774615	4888
REF-McCarroll2008-Sel	Variation_38029	1719	NA19202	1		chr11	42769727	42774615	4888
REF-McCarroll2008-Sel	Variation_38029	1719	NA19207	1		chr11	42769727	42774615	4888
REF-McCarroll2008-Sel	Variation_38029	1719	NA19208	1		chr11	42769727	42774615	4888
REF-McCarroll2008-Sel	Variation_37786	11864	NA18504	-1		chr11	42926159	42927743	1584
REF-McCarroll2008-Sel	Variation_37786	11864	NA18913	3		chr11	42926159	42927743	1584
REF-McCarroll2008-Sel	Variation_37786	11864	NA18914	3		chr11	42926159	42927743	1584
REF-McCarroll2008-Sel	Variation_37786	11864	NA19119	-1		chr11	42926159	42927743	1584
REF-McCarroll2008-Sel	Variation_37786	11864	NA19159	3		chr11	42926159	42927743	1584
REF-McCarroll2008-Sel	Variation_37786	11864	NA19161	-1		chr11	42926159	42927743	1584
REF-McCarroll2008-Sel	Variation_37786	11864	NA19238	3		chr11	42926159	42927743	1584
REF-McCarroll2008-Sel	Variation_38859	1723	NA18523	3		chr11	48843099	48849795	6696
REF-McCarroll2008-Sel	Variation_38233	1724	NA18913	1		chr11	49044557	49060262	15705
REF-McCarroll2008-Sel	Variation_38233	1724	NA18914	1		chr11	49044557	49060262	15705
REF-McCarroll2008-Sel	Variation_38233	1724	NA19092	1		chr11	49044557	49060262	15705
REF-McCarroll2008-Sel	Variation_38233	1724	NA19094	1		chr11	49044557	49060262	15705
REF-McCarroll2008-Sel	Variation_38233	1724	NA19127	1		chr11	49044557	49060262	15705
REF-McCarroll2008-Sel	Variation_38233	1724	NA19159	1		chr11	49044557	49060262	15705
REF-McCarroll2008-Sel	Variation_38233	1724	NA19161	1		chr11	49044557	49060262	15705
REF-McCarroll2008-Sel	Variation_38233	1724	NA19192	1		chr11	49044557	49060262	15705
REF-McCarroll2008-Sel	Variation_38233	1724	NA19194	1		chr11	49044557	49060262	15705
REF-McCarroll2008-Sel	Variation_38233	1724	NA19223	1		chr11	49044557	49060262	15705
REF-McCarroll2008-Sel	Variation_38233	1724	NA19238	1		chr11	49044557	49060262	15705
REF-McCarroll2008-Sel	Variation_38234	11869	NA18504	-1		chr11	49264380	49317267	52887
REF-McCarroll2008-Sel	Variation_38234	11869	NA18913	1		chr11	49264380	49317267	52887
REF-McCarroll2008-Sel	Variation_38234	11869	NA18914	1		chr11	49264380	49317267	52887
REF-McCarroll2008-Sel	Variation_38234	11869	NA19238	1		chr11	49264380	49317267	52887
REF-McCarroll2008-Sel	Variation_38235	1725	NA18523	1		chr11	49667437	49714078	46641
REF-McCarroll2008-Sel	Variation_38235	1725	NA18855	1		chr11	49667437	49714078	46641
REF-McCarroll2008-Sel	Variation_38235	1725	NA18862	1		chr11	49667437	49714078	46641
REF-McCarroll2008-Sel	Variation_38235	1725	NA18863	1		chr11	49667437	49714078	46641
REF-McCarroll2008-Sel	Variation_38235	1725	NA18870	1		chr11	49667437	49714078	46641
REF-McCarroll2008-Sel	Variation_38235	1725	NA18872	1		chr11	49667437	49714078	46641
REF-McCarroll2008-Sel	Variation_38235	1725	NA19101	1		chr11	49667437	49714078	46641
REF-McCarroll2008-Sel	Variation_38235	1725	NA19119	1		chr11	49667437	49714078	46641
REF-McCarroll2008-Sel	Variation_38235	1725	NA19120	1		chr11	49667437	49714078	46641
REF-McCarroll2008-Sel	Variation_38235	1725	NA19160	1		chr11	49667437	49714078	46641
REF-McCarroll2008-Sel	Variation_38235	1725	NA19161	1		chr11	49667437	49714078	46641
REF-McCarroll2008-Sel	Variation_38235	1725	NA19193	1		chr11	49667437	49714078	46641
REF-McCarroll2008-Sel	Variation_37985	1726	NA18521	1		chr11	49716131	49717264	1133
REF-McCarroll2008-Sel	Variation_37985	1726	NA18523	1		chr11	49716131	49717264	1133
REF-McCarroll2008-Sel	Variation_38776	1729	NA18508	-1		chr11	51209566	51213821	4255
REF-McCarroll2008-Sel	Variation_38776	1729	NA18522	-1		chr11	51209566	51213821	4255
REF-McCarroll2008-Sel	Variation_38776	1729	NA18523	-1		chr11	51209566	51213821	4255
REF-McCarroll2008-Sel	Variation_38776	1729	NA18853	1		chr11	51209566	51213821	4255
REF-McCarroll2008-Sel	Variation_38776	1729	NA18856	0		chr11	51209566	51213821	4255
REF-McCarroll2008-Sel	Variation_38776	1729	NA18857	1		chr11	51209566	51213821	4255
REF-McCarroll2008-Sel	Variation_38776	1729	NA18859	1		chr11	51209566	51213821	4255
REF-McCarroll2008-Sel	Variation_38776	1729	NA18862	1		chr11	51209566	51213821	4255
REF-McCarroll2008-Sel	Variation_38776	1729	NA18863	1		chr11	51209566	51213821	4255
REF-McCarroll2008-Sel	Variation_38776	1729	NA18871	1		chr11	51209566	51213821	4255
REF-McCarroll2008-Sel	Variation_38776	1729	NA18872	1		chr11	51209566	51213821	4255
REF-McCarroll2008-Sel	Variation_38776	1729	NA19092	1		chr11	51209566	51213821	4255
REF-McCarroll2008-Sel	Variation_38776	1729	NA19094	-1		chr11	51209566	51213821	4255
REF-McCarroll2008-Sel	Variation_38776	1729	NA19101	0		chr11	51209566	51213821	4255
REF-McCarroll2008-Sel	Variation_38776	1729	NA19103	-1		chr11	51209566	51213821	4255
REF-McCarroll2008-Sel	Variation_38776	1729	NA19119	1		chr11	51209566	51213821	4255
REF-McCarroll2008-Sel	Variation_38776	1729	NA19120	1		chr11	51209566	51213821	4255
REF-McCarroll2008-Sel	Variation_38776	1729	NA19127	-1		chr11	51209566	51213821	4255
REF-McCarroll2008-Sel	Variation_38776	1729	NA19128	1		chr11	51209566	51213821	4255
REF-McCarroll2008-Sel	Variation_38776	1729	NA19129	0		chr11	51209566	51213821	4255
REF-McCarroll2008-Sel	Variation_38776	1729	NA19130	1		chr11	51209566	51213821	4255
REF-McCarroll2008-Sel	Variation_38776	1729	NA19137	1		chr11	51209566	51213821	4255
REF-McCarroll2008-Sel	Variation_38776	1729	NA19139	1		chr11	51209566	51213821	4255
REF-McCarroll2008-Sel	Variation_38776	1729	NA19141	1		chr11	51209566	51213821	4255
REF-McCarroll2008-Sel	Variation_38776	1729	NA19144	-1		chr11	51209566	51213821	4255
REF-McCarroll2008-Sel	Variation_38776	1729	NA19152	1		chr11	51209566	51213821	4255
REF-McCarroll2008-Sel	Variation_38776	1729	NA19154	1		chr11	51209566	51213821	4255
REF-McCarroll2008-Sel	Variation_38776	1729	NA19159	-1		chr11	51209566	51213821	4255
REF-McCarroll2008-Sel	Variation_38776	1729	NA19173	-1		chr11	51209566	51213821	4255
REF-McCarroll2008-Sel	Variation_38776	1729	NA19206	1		chr11	51209566	51213821	4255
REF-McCarroll2008-Sel	Variation_38776	1729	NA19238	1		chr11	51209566	51213821	4255
REF-McCarroll2008-Sel	Variation_38776	1729	NA19240	1		chr11	51209566	51213821	4255
REF-McCarroll2008-Sel	Variation_38025	1731	NA18501	1		chr11	54722184	54793048	70864
REF-McCarroll2008-Sel	Variation_38025	1731	NA18503	1		chr11	54722184	54793048	70864
REF-McCarroll2008-Sel	Variation_38025	1731	NA18505	1		chr11	54722184	54793048	70864
REF-McCarroll2008-Sel	Variation_38025	1731	NA18515	1		chr11	54722184	54793048	70864
REF-McCarroll2008-Sel	Variation_38025	1731	NA18517	-1		chr11	54722184	54793048	70864
REF-McCarroll2008-Sel	Variation_38025	1731	NA18521	0		chr11	54722184	54793048	70864
REF-McCarroll2008-Sel	Variation_38025	1731	NA18522	1		chr11	54722184	54793048	70864
REF-McCarroll2008-Sel	Variation_38025	1731	NA18523	1		chr11	54722184	54793048	70864
REF-McCarroll2008-Sel	Variation_38025	1731	NA18855	1		chr11	54722184	54793048	70864
REF-McCarroll2008-Sel	Variation_38025	1731	NA18857	1		chr11	54722184	54793048	70864
REF-McCarroll2008-Sel	Variation_38025	1731	NA18861	1		chr11	54722184	54793048	70864
REF-McCarroll2008-Sel	Variation_38025	1731	NA18863	1		chr11	54722184	54793048	70864
REF-McCarroll2008-Sel	Variation_38025	1731	NA19099	1		chr11	54722184	54793048	70864
REF-McCarroll2008-Sel	Variation_38025	1731	NA19131	1		chr11	54722184	54793048	70864
REF-McCarroll2008-Sel	Variation_38025	1731	NA19159	1		chr11	54722184	54793048	70864
REF-McCarroll2008-Sel	Variation_38025	1731	NA19210	1		chr11	54722184	54793048	70864
REF-McCarroll2008-Sel	Variation_38025	1731	NA19211	1		chr11	54722184	54793048	70864
REF-McCarroll2008-Sel	Variation_38025	1731	NA19221	1		chr11	54722184	54793048	70864
REF-McCarroll2008-Sel	Variation_38025	1731	NA19222	0		chr11	54722184	54793048	70864
REF-McCarroll2008-Sel	Variation_38079	1732	NA18500	1		chr11	55130608	55209585	78977
REF-McCarroll2008-Sel	Variation_38079	1732	NA18502	1		chr11	55130608	55209585	78977
REF-McCarroll2008-Sel	Variation_38079	1732	NA18856	1		chr11	55130608	55209585	78977
REF-McCarroll2008-Sel	Variation_38079	1732	NA18857	1		chr11	55130608	55209585	78977
REF-McCarroll2008-Sel	Variation_38079	1732	NA18859	0		chr11	55130608	55209585	78977
REF-McCarroll2008-Sel	Variation_38079	1732	NA18860	1		chr11	55130608	55209585	78977
REF-McCarroll2008-Sel	Variation_38079	1732	NA18861	1		chr11	55130608	55209585	78977
REF-McCarroll2008-Sel	Variation_38079	1732	NA18913	1		chr11	55130608	55209585	78977
REF-McCarroll2008-Sel	Variation_38079	1732	NA19101	1		chr11	55130608	55209585	78977
REF-McCarroll2008-Sel	Variation_38079	1732	NA19103	1		chr11	55130608	55209585	78977
REF-McCarroll2008-Sel	Variation_38079	1732	NA19128	1		chr11	55130608	55209585	78977
REF-McCarroll2008-Sel	Variation_38079	1732	NA19129	1		chr11	55130608	55209585	78977
REF-McCarroll2008-Sel	Variation_38079	1732	NA19130	1		chr11	55130608	55209585	78977
REF-McCarroll2008-Sel	Variation_38079	1732	NA19137	1		chr11	55130608	55209585	78977
REF-McCarroll2008-Sel	Variation_38079	1732	NA19139	1		chr11	55130608	55209585	78977
REF-McCarroll2008-Sel	Variation_38079	1732	NA19140	1		chr11	55130608	55209585	78977
REF-McCarroll2008-Sel	Variation_38079	1732	NA19142	1		chr11	55130608	55209585	78977
REF-McCarroll2008-Sel	Variation_38079	1732	NA19143	1		chr11	55130608	55209585	78977
REF-McCarroll2008-Sel	Variation_38079	1732	NA19152	1		chr11	55130608	55209585	78977
REF-McCarroll2008-Sel	Variation_38079	1732	NA19154	1		chr11	55130608	55209585	78977
REF-McCarroll2008-Sel	Variation_38079	1732	NA19193	1		chr11	55130608	55209585	78977
REF-McCarroll2008-Sel	Variation_38079	1732	NA19203	1		chr11	55130608	55209585	78977
REF-McCarroll2008-Sel	Variation_38079	1732	NA19221	1		chr11	55130608	55209585	78977
REF-McCarroll2008-Sel	Variation_38079	1732	NA19223	1		chr11	55130608	55209585	78977
REF-McCarroll2008-Sel	Variation_38236	1733	NA18852	1		chr11	55217259	55303668	86409
REF-McCarroll2008-Sel	Variation_38236	1733	NA18854	1		chr11	55217259	55303668	86409
REF-McCarroll2008-Sel	Variation_38236	1733	NA19093	1		chr11	55217259	55303668	86409
REF-McCarroll2008-Sel	Variation_38236	1733	NA19094	1		chr11	55217259	55303668	86409
REF-McCarroll2008-Sel	Variation_38236	1733	NA19209	1		chr11	55217259	55303668	86409
REF-McCarroll2008-Sel	Variation_38236	1733	NA19211	1		chr11	55217259	55303668	86409
REF-McCarroll2008-Sel	Variation_38236	1733	NA19239	1		chr11	55217259	55303668	86409
REF-McCarroll2008-Sel	Variation_38237	11881	NA18503	-1		chr11	57608407	57612191	3784
REF-McCarroll2008-Sel	Variation_38237	11881	NA18504	-1		chr11	57608407	57612191	3784
REF-McCarroll2008-Sel	Variation_38237	11881	NA18507	-1		chr11	57608407	57612191	3784
REF-McCarroll2008-Sel	Variation_38237	11881	NA18853	-1		chr11	57608407	57612191	3784
REF-McCarroll2008-Sel	Variation_38237	11881	NA18854	1		chr11	57608407	57612191	3784
REF-McCarroll2008-Sel	Variation_38237	11881	NA18859	-1		chr11	57608407	57612191	3784
REF-McCarroll2008-Sel	Variation_38237	11881	NA18860	-1		chr11	57608407	57612191	3784
REF-McCarroll2008-Sel	Variation_38237	11881	NA18863	-1		chr11	57608407	57612191	3784
REF-McCarroll2008-Sel	Variation_38237	11881	NA18871	-1		chr11	57608407	57612191	3784
REF-McCarroll2008-Sel	Variation_38237	11881	NA18912	-1		chr11	57608407	57612191	3784
REF-McCarroll2008-Sel	Variation_38237	11881	NA19092	-1		chr11	57608407	57612191	3784
REF-McCarroll2008-Sel	Variation_38237	11881	NA19099	-1		chr11	57608407	57612191	3784
REF-McCarroll2008-Sel	Variation_38237	11881	NA19120	-1		chr11	57608407	57612191	3784
REF-McCarroll2008-Sel	Variation_38237	11881	NA19127	1		chr11	57608407	57612191	3784
REF-McCarroll2008-Sel	Variation_38237	11881	NA19130	-1		chr11	57608407	57612191	3784
REF-McCarroll2008-Sel	Variation_38237	11881	NA19132	-1		chr11	57608407	57612191	3784
REF-McCarroll2008-Sel	Variation_38237	11881	NA19137	-1		chr11	57608407	57612191	3784
REF-McCarroll2008-Sel	Variation_38237	11881	NA19143	-1		chr11	57608407	57612191	3784
REF-McCarroll2008-Sel	Variation_38237	11881	NA19144	-1		chr11	57608407	57612191	3784
REF-McCarroll2008-Sel	Variation_38237	11881	NA19154	-1		chr11	57608407	57612191	3784
REF-McCarroll2008-Sel	Variation_38237	11881	NA19171	-1		chr11	57608407	57612191	3784
REF-McCarroll2008-Sel	Variation_38237	11881	NA19172	-1		chr11	57608407	57612191	3784
REF-McCarroll2008-Sel	Variation_38237	11881	NA19206	1		chr11	57608407	57612191	3784
REF-McCarroll2008-Sel	Variation_38237	11881	NA19208	1		chr11	57608407	57612191	3784
REF-McCarroll2008-Sel	Variation_38237	11881	NA19238	-1		chr11	57608407	57612191	3784
REF-McCarroll2008-Sel	Variation_38237	11881	NA19240	1		chr11	57608407	57612191	3784
REF-McCarroll2008-Sel	Variation_37788	1739	NA18507	3		chr11	58567820	58610341	42521
REF-McCarroll2008-Sel	Variation_37788	1739	NA18515	3		chr11	58567820	58610341	42521
REF-McCarroll2008-Sel	Variation_37788	1739	NA18516	3		chr11	58567820	58610341	42521
REF-McCarroll2008-Sel	Variation_37788	1739	NA19098	3		chr11	58567820	58610341	42521
REF-McCarroll2008-Sel	Variation_37788	1739	NA19100	3		chr11	58567820	58610341	42521
REF-McCarroll2008-Sel	Variation_37788	1739	NA19119	3		chr11	58567820	58610341	42521
REF-McCarroll2008-Sel	Variation_37788	1739	NA19128	3		chr11	58567820	58610341	42521
REF-McCarroll2008-Sel	Variation_37788	1739	NA19131	3		chr11	58567820	58610341	42521
REF-McCarroll2008-Sel	Variation_37788	1739	NA19137	3		chr11	58567820	58610341	42521
REF-McCarroll2008-Sel	Variation_37788	1739	NA19144	3		chr11	58567820	58610341	42521
REF-McCarroll2008-Sel	Variation_37788	1739	NA19145	3		chr11	58567820	58610341	42521
REF-McCarroll2008-Sel	Variation_37788	1739	NA19193	3		chr11	58567820	58610341	42521
REF-McCarroll2008-Sel	Variation_37788	1739	NA19194	3		chr11	58567820	58610341	42521
REF-McCarroll2008-Sel	Variation_37788	1739	NA19204	3		chr11	58567820	58610341	42521
REF-McCarroll2008-Sel	Variation_37788	1739	NA19206	3		chr11	58567820	58610341	42521
REF-McCarroll2008-Sel	Variation_37788	1739	NA19208	3		chr11	58567820	58610341	42521
REF-McCarroll2008-Sel	Variation_38239	1750	NA18501	1		chr11	75820665	75825933	5268
REF-McCarroll2008-Sel	Variation_38239	1750	NA18508	1		chr11	75820665	75825933	5268
REF-McCarroll2008-Sel	Variation_38239	1750	NA18516	1		chr11	75820665	75825933	5268
REF-McCarroll2008-Sel	Variation_38239	1750	NA18522	1		chr11	75820665	75825933	5268
REF-McCarroll2008-Sel	Variation_38239	1750	NA18859	1		chr11	75820665	75825933	5268
REF-McCarroll2008-Sel	Variation_38239	1750	NA18913	1		chr11	75820665	75825933	5268
REF-McCarroll2008-Sel	Variation_38239	1750	NA18914	1		chr11	75820665	75825933	5268
REF-McCarroll2008-Sel	Variation_38239	1750	NA19099	1		chr11	75820665	75825933	5268
REF-McCarroll2008-Sel	Variation_38239	1750	NA19100	1		chr11	75820665	75825933	5268
REF-McCarroll2008-Sel	Variation_38239	1750	NA19101	1		chr11	75820665	75825933	5268
REF-McCarroll2008-Sel	Variation_38239	1750	NA19102	1		chr11	75820665	75825933	5268
REF-McCarroll2008-Sel	Variation_38239	1750	NA19152	1		chr11	75820665	75825933	5268
REF-McCarroll2008-Sel	Variation_38239	1750	NA19154	1		chr11	75820665	75825933	5268
REF-McCarroll2008-Sel	Variation_38239	1750	NA19172	1		chr11	75820665	75825933	5268
REF-McCarroll2008-Sel	Variation_38239	1750	NA19200	1		chr11	75820665	75825933	5268
REF-McCarroll2008-Sel	Variation_38239	1750	NA19202	1		chr11	75820665	75825933	5268
REF-McCarroll2008-Sel	Variation_38239	1750	NA19238	1		chr11	75820665	75825933	5268
REF-McCarroll2008-Sel	Variation_37861	1754	NA18500	0		chr11	79650579	79659825	9246
REF-McCarroll2008-Sel	Variation_37861	1754	NA18501	1		chr11	79650579	79659825	9246
REF-McCarroll2008-Sel	Variation_37861	1754	NA18502	1		chr11	79650579	79659825	9246
REF-McCarroll2008-Sel	Variation_37861	1754	NA18856	1		chr11	79650579	79659825	9246
REF-McCarroll2008-Sel	Variation_37861	1754	NA18857	1		chr11	79650579	79659825	9246
REF-McCarroll2008-Sel	Variation_37861	1754	NA19092	1		chr11	79650579	79659825	9246
REF-McCarroll2008-Sel	Variation_37861	1754	NA19159	1		chr11	79650579	79659825	9246
REF-McCarroll2008-Sel	Variation_38240	11899	NA19193	1		chr11	80550138	80556840	6702
REF-McCarroll2008-Sel	Variation_38240	11899	NA19201	1		chr11	80550138	80556840	6702
REF-McCarroll2008-Sel	Variation_37669	11900	NA19131	3		chr11	80575854	80583265	7411
REF-McCarroll2008-Sel	Variation_37669	11900	NA19159	3		chr11	80575854	80583265	7411
REF-McCarroll2008-Sel	Variation_37669	11900	NA19161	3		chr11	80575854	80583265	7411
REF-McCarroll2008-Sel	Variation_37669	11900	NA19203	3		chr11	80575854	80583265	7411
REF-McCarroll2008-Sel	Variation_38241	11904	NA18502	-1		chr11	81189919	81194913	4994
REF-McCarroll2008-Sel	Variation_38241	11904	NA18522	-1		chr11	81189919	81194913	4994
REF-McCarroll2008-Sel	Variation_38241	11904	NA18853	1		chr11	81189919	81194913	4994
REF-McCarroll2008-Sel	Variation_38241	11904	NA18859	-1		chr11	81189919	81194913	4994
REF-McCarroll2008-Sel	Variation_38241	11904	NA19119	1		chr11	81189919	81194913	4994
REF-McCarroll2008-Sel	Variation_38241	11904	NA19130	1		chr11	81189919	81194913	4994
REF-McCarroll2008-Sel	Variation_38241	11904	NA19144	-1		chr11	81189919	81194913	4994
REF-McCarroll2008-Sel	Variation_38241	11904	NA19145	-1		chr11	81189919	81194913	4994
REF-McCarroll2008-Sel	Variation_38241	11904	NA19161	-1		chr11	81189919	81194913	4994
REF-McCarroll2008-Sel	Variation_38241	11904	NA19172	1		chr11	81189919	81194913	4994
REF-McCarroll2008-Sel	Variation_38241	11904	NA19192	1		chr11	81189919	81194913	4994
REF-McCarroll2008-Sel	Variation_38241	11904	NA19194	1		chr11	81189919	81194913	4994
REF-McCarroll2008-Sel	Variation_38241	11904	NA19207	1		chr11	81189919	81194913	4994
REF-McCarroll2008-Sel	Variation_38241	11904	NA19208	1		chr11	81189919	81194913	4994
REF-McCarroll2008-Sel	Variation_38241	11904	NA19209	1		chr11	81189919	81194913	4994
REF-McCarroll2008-Sel	Variation_38241	11904	NA19211	1		chr11	81189919	81194913	4994
REF-McCarroll2008-Sel	Variation_37670	11911	NA18503	3		chr11	92344805	92346836	2031
REF-McCarroll2008-Sel	Variation_37670	11911	NA18505	3		chr11	92344805	92346836	2031
REF-McCarroll2008-Sel	Variation_37670	11911	NA19153	3		chr11	92344805	92346836	2031
REF-McCarroll2008-Sel	Variation_37670	11911	NA19154	3		chr11	92344805	92346836	2031
REF-McCarroll2008-Sel	Variation_37973	11914	NA18503	-1		chr11	93337704	93341240	3536
REF-McCarroll2008-Sel	Variation_37973	11914	NA18504	-1		chr11	93337704	93341240	3536
REF-McCarroll2008-Sel	Variation_37973	11914	NA18506	1		chr11	93337704	93341240	3536
REF-McCarroll2008-Sel	Variation_37973	11914	NA18507	1		chr11	93337704	93341240	3536
REF-McCarroll2008-Sel	Variation_37973	11914	NA18516	-1		chr11	93337704	93341240	3536
REF-McCarroll2008-Sel	Variation_37973	11914	NA18856	1		chr11	93337704	93341240	3536
REF-McCarroll2008-Sel	Variation_37973	11914	NA18857	1		chr11	93337704	93341240	3536
REF-McCarroll2008-Sel	Variation_37973	11914	NA18860	-1		chr11	93337704	93341240	3536
REF-McCarroll2008-Sel	Variation_37973	11914	NA18913	1		chr11	93337704	93341240	3536
REF-McCarroll2008-Sel	Variation_37973	11914	NA18914	1		chr11	93337704	93341240	3536
REF-McCarroll2008-Sel	Variation_37973	11914	NA19093	1		chr11	93337704	93341240	3536
REF-McCarroll2008-Sel	Variation_37973	11914	NA19099	-1		chr11	93337704	93341240	3536
REF-McCarroll2008-Sel	Variation_37973	11914	NA19101	1		chr11	93337704	93341240	3536
REF-McCarroll2008-Sel	Variation_37973	11914	NA19140	1		chr11	93337704	93341240	3536
REF-McCarroll2008-Sel	Variation_37973	11914	NA19142	-1		chr11	93337704	93341240	3536
REF-McCarroll2008-Sel	Variation_37973	11914	NA19143	0		chr11	93337704	93341240	3536
REF-McCarroll2008-Sel	Variation_37973	11914	NA19144	1		chr11	93337704	93341240	3536
REF-McCarroll2008-Sel	Variation_37973	11914	NA19145	0		chr11	93337704	93341240	3536
REF-McCarroll2008-Sel	Variation_37973	11914	NA19160	1		chr11	93337704	93341240	3536
REF-McCarroll2008-Sel	Variation_37973	11914	NA19200	1		chr11	93337704	93341240	3536
REF-McCarroll2008-Sel	Variation_37973	11914	NA19201	1		chr11	93337704	93341240	3536
REF-McCarroll2008-Sel	Variation_37973	11914	NA19202	1		chr11	93337704	93341240	3536
REF-McCarroll2008-Sel	Variation_37973	11914	NA19223	-1		chr11	93337704	93341240	3536
REF-McCarroll2008-Sel	Variation_37973	11914	NA19238	1		chr11	93337704	93341240	3536
REF-McCarroll2008-Sel	Variation_37973	11914	NA19239	-1		chr11	93337704	93341240	3536
REF-McCarroll2008-Sel	Variation_37906	1777	NA18500	1		chr11	104429072	104436443	7371
REF-McCarroll2008-Sel	Variation_37906	1777	NA18502	1		chr11	104429072	104436443	7371
REF-McCarroll2008-Sel	Variation_37906	1777	NA18521	1		chr11	104429072	104436443	7371
REF-McCarroll2008-Sel	Variation_37906	1777	NA18522	1		chr11	104429072	104436443	7371
REF-McCarroll2008-Sel	Variation_37906	1777	NA19130	0		chr11	104429072	104436443	7371
REF-McCarroll2008-Sel	Variation_37906	1777	NA19132	1		chr11	104429072	104436443	7371
REF-McCarroll2008-Sel	Variation_37906	1777	NA19138	1		chr11	104429072	104436443	7371
REF-McCarroll2008-Sel	Variation_37906	1777	NA19144	1		chr11	104429072	104436443	7371
REF-McCarroll2008-Sel	Variation_37906	1777	NA19145	1		chr11	104429072	104436443	7371
REF-McCarroll2008-Sel	Variation_37906	1777	NA19153	1		chr11	104429072	104436443	7371
REF-McCarroll2008-Sel	Variation_37906	1777	NA19154	1		chr11	104429072	104436443	7371
REF-McCarroll2008-Sel	Variation_37906	1777	NA19160	1		chr11	104429072	104436443	7371
REF-McCarroll2008-Sel	Variation_37906	1777	NA19192	1		chr11	104429072	104436443	7371
REF-McCarroll2008-Sel	Variation_37906	1777	NA19194	1		chr11	104429072	104436443	7371
REF-McCarroll2008-Sel	Variation_37906	1777	NA19200	1		chr11	104429072	104436443	7371
REF-McCarroll2008-Sel	Variation_37906	1777	NA19204	1		chr11	104429072	104436443	7371
REF-McCarroll2008-Sel	Variation_37906	1777	NA19205	1		chr11	104429072	104436443	7371
REF-McCarroll2008-Sel	Variation_37906	1777	NA19206	1		chr11	104429072	104436443	7371
REF-McCarroll2008-Sel	Variation_37906	1777	NA19208	1		chr11	104429072	104436443	7371
REF-McCarroll2008-Sel	Variation_37661	11919	NA19140	3		chr11	104455634	104477768	22134
REF-McCarroll2008-Sel	Variation_37661	11919	NA19142	3		chr11	104455634	104477768	22134
REF-McCarroll2008-Sel	Variation_37661	11919	NA19172	3		chr11	104455634	104477768	22134
REF-McCarroll2008-Sel	Variation_37661	11919	NA19173	3		chr11	104455634	104477768	22134
REF-McCarroll2008-Sel	Variation_38218	11920	NA18522	-1		chr11	104555015	104572108	17093
REF-McCarroll2008-Sel	Variation_38218	11920	NA19116	1		chr11	104555015	104572108	17093
REF-McCarroll2008-Sel	Variation_38218	11920	NA19120	1		chr11	104555015	104572108	17093
REF-McCarroll2008-Sel	Variation_38218	11920	NA19171	1		chr11	104555015	104572108	17093
REF-McCarroll2008-Sel	Variation_38218	11920	NA19173	1		chr11	104555015	104572108	17093
REF-McCarroll2008-Sel	Variation_38219	11925	NA19140	1		chr11	106843163	106852442	9279
REF-McCarroll2008-Sel	Variation_38219	11925	NA19142	1		chr11	106843163	106852442	9279
REF-McCarroll2008-Sel	Variation_38219	11925	NA19210	1		chr11	106843163	106852442	9279
REF-McCarroll2008-Sel	Variation_38051	1782	NA18507	1		chr11	107289717	107292923	3206
REF-McCarroll2008-Sel	Variation_38051	1782	NA18508	1		chr11	107289717	107292923	3206
REF-McCarroll2008-Sel	Variation_38051	1782	NA18517	-1		chr11	107289717	107292923	3206
REF-McCarroll2008-Sel	Variation_38051	1782	NA18521	1		chr11	107289717	107292923	3206
REF-McCarroll2008-Sel	Variation_38051	1782	NA18522	1		chr11	107289717	107292923	3206
REF-McCarroll2008-Sel	Variation_38051	1782	NA18523	-1		chr11	107289717	107292923	3206
REF-McCarroll2008-Sel	Variation_38051	1782	NA18853	1		chr11	107289717	107292923	3206
REF-McCarroll2008-Sel	Variation_38051	1782	NA18854	1		chr11	107289717	107292923	3206
REF-McCarroll2008-Sel	Variation_38051	1782	NA18855	0		chr11	107289717	107292923	3206
REF-McCarroll2008-Sel	Variation_38051	1782	NA18857	1		chr11	107289717	107292923	3206
REF-McCarroll2008-Sel	Variation_38051	1782	NA18858	1		chr11	107289717	107292923	3206
REF-McCarroll2008-Sel	Variation_38051	1782	NA19092	0		chr11	107289717	107292923	3206
REF-McCarroll2008-Sel	Variation_38051	1782	NA19094	1		chr11	107289717	107292923	3206
REF-McCarroll2008-Sel	Variation_38051	1782	NA19098	1		chr11	107289717	107292923	3206
REF-McCarroll2008-Sel	Variation_38051	1782	NA19101	1		chr11	107289717	107292923	3206
REF-McCarroll2008-Sel	Variation_38051	1782	NA19103	1		chr11	107289717	107292923	3206
REF-McCarroll2008-Sel	Variation_38051	1782	NA19119	0		chr11	107289717	107292923	3206
REF-McCarroll2008-Sel	Variation_38051	1782	NA19120	1		chr11	107289717	107292923	3206
REF-McCarroll2008-Sel	Variation_38051	1782	NA19193	1		chr11	107289717	107292923	3206
REF-McCarroll2008-Sel	Variation_38051	1782	NA19194	1		chr11	107289717	107292923	3206
REF-McCarroll2008-Sel	Variation_38051	1782	NA19222	1		chr11	107289717	107292923	3206
REF-McCarroll2008-Sel	Variation_38051	1782	NA19223	1		chr11	107289717	107292923	3206
REF-McCarroll2008-Sel	Variation_37665	11936	NA18508	3		chr11	134085524	134108160	22636
REF-McCarroll2008-Sel	Variation_37665	11936	NA18858	3		chr11	134085524	134108160	22636
REF-McCarroll2008-Sel	Variation_37665	11936	NA18860	3		chr11	134085524	134108160	22636
REF-McCarroll2008-Sel	Variation_37665	11936	NA19143	3		chr11	134085524	134108160	22636
REF-McCarroll2008-Sel	Variation_37665	11936	NA19145	3		chr11	134085524	134108160	22636
REF-McCarroll2008-Sel	Variation_37675	11939	NA18521	3		chr12	303069	414108	111039
REF-McCarroll2008-Sel	Variation_37675	11939	NA18522	3		chr12	303069	414108	111039
REF-McCarroll2008-Sel	Variation_37675	11939	NA19193	-1		chr12	303069	414108	111039
REF-McCarroll2008-Sel	Variation_38817	1796	NA18521	3		chr12	739370	744290	4920
REF-McCarroll2008-Sel	Variation_38817	1796	NA18522	3		chr12	739370	744290	4920
REF-McCarroll2008-Sel	Variation_38817	1796	NA19193	-1		chr12	739370	744290	4920
REF-McCarroll2008-Sel	Variation_37679	11948	NA19172	3		chr12	6407756	6453667	45911
REF-McCarroll2008-Sel	Variation_37679	11948	NA19173	3		chr12	6407756	6453667	45911
REF-McCarroll2008-Sel	Variation_37679	11948	NA19193	-1		chr12	6407756	6453667	45911
REF-McCarroll2008-Sel	Variation_37682	11949	NA19092	3		chr12	7895692	8015167	119475
REF-McCarroll2008-Sel	Variation_37682	11949	NA19094	3		chr12	7895692	8015167	119475
REF-McCarroll2008-Sel	Variation_37682	11949	NA19193	-1		chr12	7895692	8015167	119475
REF-McCarroll2008-Sel	Variation_38271	11951	NA18502	1		chr12	8902508	8905023	2515
REF-McCarroll2008-Sel	Variation_38271	11951	NA18504	-1		chr12	8902508	8905023	2515
REF-McCarroll2008-Sel	Variation_38271	11951	NA19140	1		chr12	8902508	8905023	2515
REF-McCarroll2008-Sel	Variation_38271	11951	NA19193	-1		chr12	8902508	8905023	2515
REF-McCarroll2008-Sel	Variation_38275	11953	NA18870	1		chr12	9753345	9766191	12846
REF-McCarroll2008-Sel	Variation_38275	11953	NA18872	1		chr12	9753345	9766191	12846
REF-McCarroll2008-Sel	Variation_38275	11953	NA19193	-1		chr12	9753345	9766191	12846
REF-McCarroll2008-Sel	Variation_38028	1812	NA18501	1		chr12	10474634	10487386	12752
REF-McCarroll2008-Sel	Variation_38028	1812	NA18517	1		chr12	10474634	10487386	12752
REF-McCarroll2008-Sel	Variation_38028	1812	NA18852	1		chr12	10474634	10487386	12752
REF-McCarroll2008-Sel	Variation_38028	1812	NA18854	1		chr12	10474634	10487386	12752
REF-McCarroll2008-Sel	Variation_38028	1812	NA18862	1		chr12	10474634	10487386	12752
REF-McCarroll2008-Sel	Variation_38028	1812	NA18863	1		chr12	10474634	10487386	12752
REF-McCarroll2008-Sel	Variation_38028	1812	NA18912	1		chr12	10474634	10487386	12752
REF-McCarroll2008-Sel	Variation_38028	1812	NA19098	1		chr12	10474634	10487386	12752
REF-McCarroll2008-Sel	Variation_38028	1812	NA19099	1		chr12	10474634	10487386	12752
REF-McCarroll2008-Sel	Variation_38028	1812	NA19100	0		chr12	10474634	10487386	12752
REF-McCarroll2008-Sel	Variation_38028	1812	NA19102	1		chr12	10474634	10487386	12752
REF-McCarroll2008-Sel	Variation_38028	1812	NA19127	1		chr12	10474634	10487386	12752
REF-McCarroll2008-Sel	Variation_38028	1812	NA19128	1		chr12	10474634	10487386	12752
REF-McCarroll2008-Sel	Variation_38028	1812	NA19129	1		chr12	10474634	10487386	12752
REF-McCarroll2008-Sel	Variation_38028	1812	NA19137	1		chr12	10474634	10487386	12752
REF-McCarroll2008-Sel	Variation_38028	1812	NA19138	1		chr12	10474634	10487386	12752
REF-McCarroll2008-Sel	Variation_38028	1812	NA19139	1		chr12	10474634	10487386	12752
REF-McCarroll2008-Sel	Variation_38028	1812	NA19141	1		chr12	10474634	10487386	12752
REF-McCarroll2008-Sel	Variation_38028	1812	NA19142	1		chr12	10474634	10487386	12752
REF-McCarroll2008-Sel	Variation_38028	1812	NA19152	1		chr12	10474634	10487386	12752
REF-McCarroll2008-Sel	Variation_38028	1812	NA19160	1		chr12	10474634	10487386	12752
REF-McCarroll2008-Sel	Variation_38028	1812	NA19171	1		chr12	10474634	10487386	12752
REF-McCarroll2008-Sel	Variation_38028	1812	NA19193	-1		chr12	10474634	10487386	12752
REF-McCarroll2008-Sel	Variation_38028	1812	NA19194	1		chr12	10474634	10487386	12752
REF-McCarroll2008-Sel	Variation_38028	1812	NA19200	1		chr12	10474634	10487386	12752
REF-McCarroll2008-Sel	Variation_38028	1812	NA19201	0		chr12	10474634	10487386	12752
REF-McCarroll2008-Sel	Variation_38028	1812	NA19202	1		chr12	10474634	10487386	12752
REF-McCarroll2008-Sel	Variation_38028	1812	NA19221	1		chr12	10474634	10487386	12752
REF-McCarroll2008-Sel	Variation_38028	1812	NA19223	1		chr12	10474634	10487386	12752
REF-McCarroll2008-Sel	Variation_38837	1814	NA18500	1		chr12	11403759	11434653	30894
REF-McCarroll2008-Sel	Variation_38837	1814	NA18502	0		chr12	11403759	11434653	30894
REF-McCarroll2008-Sel	Variation_38837	1814	NA18505	1		chr12	11403759	11434653	30894
REF-McCarroll2008-Sel	Variation_38837	1814	NA18506	1		chr12	11403759	11434653	30894
REF-McCarroll2008-Sel	Variation_38837	1814	NA18508	1		chr12	11403759	11434653	30894
REF-McCarroll2008-Sel	Variation_38837	1814	NA18515	0		chr12	11403759	11434653	30894
REF-McCarroll2008-Sel	Variation_38837	1814	NA18516	1		chr12	11403759	11434653	30894
REF-McCarroll2008-Sel	Variation_38837	1814	NA18517	1		chr12	11403759	11434653	30894
REF-McCarroll2008-Sel	Variation_38837	1814	NA18521	1		chr12	11403759	11434653	30894
REF-McCarroll2008-Sel	Variation_38837	1814	NA18522	0		chr12	11403759	11434653	30894
REF-McCarroll2008-Sel	Variation_38837	1814	NA18852	1		chr12	11403759	11434653	30894
REF-McCarroll2008-Sel	Variation_38837	1814	NA18857	3		chr12	11403759	11434653	30894
REF-McCarroll2008-Sel	Variation_38837	1814	NA18858	1		chr12	11403759	11434653	30894
REF-McCarroll2008-Sel	Variation_38837	1814	NA18863	3		chr12	11403759	11434653	30894
REF-McCarroll2008-Sel	Variation_38837	1814	NA18913	1		chr12	11403759	11434653	30894
REF-McCarroll2008-Sel	Variation_38837	1814	NA19093	4		chr12	11403759	11434653	30894
REF-McCarroll2008-Sel	Variation_38837	1814	NA19094	3		chr12	11403759	11434653	30894
REF-McCarroll2008-Sel	Variation_38837	1814	NA19116	1		chr12	11403759	11434653	30894
REF-McCarroll2008-Sel	Variation_38837	1814	NA19119	1		chr12	11403759	11434653	30894
REF-McCarroll2008-Sel	Variation_38837	1814	NA19120	1		chr12	11403759	11434653	30894
REF-McCarroll2008-Sel	Variation_38837	1814	NA19127	1		chr12	11403759	11434653	30894
REF-McCarroll2008-Sel	Variation_38837	1814	NA19130	-1		chr12	11403759	11434653	30894
REF-McCarroll2008-Sel	Variation_38837	1814	NA19131	3		chr12	11403759	11434653	30894
REF-McCarroll2008-Sel	Variation_38837	1814	NA19143	1		chr12	11403759	11434653	30894
REF-McCarroll2008-Sel	Variation_38837	1814	NA19144	1		chr12	11403759	11434653	30894
REF-McCarroll2008-Sel	Variation_38837	1814	NA19145	1		chr12	11403759	11434653	30894
REF-McCarroll2008-Sel	Variation_38837	1814	NA19193	-1		chr12	11403759	11434653	30894
REF-McCarroll2008-Sel	Variation_38837	1814	NA19206	1		chr12	11403759	11434653	30894
REF-McCarroll2008-Sel	Variation_38837	1814	NA19209	3		chr12	11403759	11434653	30894
REF-McCarroll2008-Sel	Variation_38837	1814	NA19211	3		chr12	11403759	11434653	30894
REF-McCarroll2008-Sel	Variation_38837	1814	NA19223	1		chr12	11403759	11434653	30894
REF-McCarroll2008-Sel	Variation_38837	1814	NA19238	0		chr12	11403759	11434653	30894
REF-McCarroll2008-Sel	Variation_38837	1814	NA19240	1		chr12	11403759	11434653	30894
REF-McCarroll2008-Sel	Variation_38249	1815	NA18855	1		chr12	12428764	12433138	4374
REF-McCarroll2008-Sel	Variation_38249	1815	NA19116	1		chr12	12428764	12433138	4374
REF-McCarroll2008-Sel	Variation_38249	1815	NA19120	1		chr12	12428764	12433138	4374
REF-McCarroll2008-Sel	Variation_38249	1815	NA19141	1		chr12	12428764	12433138	4374
REF-McCarroll2008-Sel	Variation_38249	1815	NA19159	1		chr12	12428764	12433138	4374
REF-McCarroll2008-Sel	Variation_38249	1815	NA19161	1		chr12	12428764	12433138	4374
REF-McCarroll2008-Sel	Variation_38249	1815	NA19193	-1		chr12	12428764	12433138	4374
REF-McCarroll2008-Sel	Variation_38249	1815	NA19201	1		chr12	12428764	12433138	4374
REF-McCarroll2008-Sel	Variation_38256	11960	NA18506	1		chr12	15459186	15464906	5720
REF-McCarroll2008-Sel	Variation_38256	11960	NA18508	1		chr12	15459186	15464906	5720
REF-McCarroll2008-Sel	Variation_38256	11960	NA18517	1		chr12	15459186	15464906	5720
REF-McCarroll2008-Sel	Variation_38256	11960	NA18862	1		chr12	15459186	15464906	5720
REF-McCarroll2008-Sel	Variation_38256	11960	NA19127	1		chr12	15459186	15464906	5720
REF-McCarroll2008-Sel	Variation_38256	11960	NA19128	1		chr12	15459186	15464906	5720
REF-McCarroll2008-Sel	Variation_38256	11960	NA19129	1		chr12	15459186	15464906	5720
REF-McCarroll2008-Sel	Variation_38256	11960	NA19144	-1		chr12	15459186	15464906	5720
REF-McCarroll2008-Sel	Variation_38256	11960	NA19152	1		chr12	15459186	15464906	5720
REF-McCarroll2008-Sel	Variation_38256	11960	NA19173	-1		chr12	15459186	15464906	5720
REF-McCarroll2008-Sel	Variation_38256	11960	NA19193	-1		chr12	15459186	15464906	5720
REF-McCarroll2008-Sel	Variation_38256	11960	NA19200	1		chr12	15459186	15464906	5720
REF-McCarroll2008-Sel	Variation_38256	11960	NA19201	1		chr12	15459186	15464906	5720
REF-McCarroll2008-Sel	Variation_38256	11960	NA19202	1		chr12	15459186	15464906	5720
REF-McCarroll2008-Sel	Variation_38256	11960	NA19238	1		chr12	15459186	15464906	5720
REF-McCarroll2008-Sel	Variation_38257	11961	NA18504	1		chr12	17481711	17491817	10106
REF-McCarroll2008-Sel	Variation_38257	11961	NA18522	-1		chr12	17481711	17491817	10106
REF-McCarroll2008-Sel	Variation_38257	11961	NA19129	-1		chr12	17481711	17491817	10106
REF-McCarroll2008-Sel	Variation_38257	11961	NA19143	1		chr12	17481711	17491817	10106
REF-McCarroll2008-Sel	Variation_38257	11961	NA19144	-1		chr12	17481711	17491817	10106
REF-McCarroll2008-Sel	Variation_38257	11961	NA19145	1		chr12	17481711	17491817	10106
REF-McCarroll2008-Sel	Variation_38257	11961	NA19161	-1		chr12	17481711	17491817	10106
REF-McCarroll2008-Sel	Variation_38257	11961	NA19193	-1		chr12	17481711	17491817	10106
REF-McCarroll2008-Sel	Variation_38257	11961	NA19238	1		chr12	17481711	17491817	10106
REF-McCarroll2008-Sel	Variation_37946	1827	NA18515	0		chr12	27539008	27542629	3621
REF-McCarroll2008-Sel	Variation_37946	1827	NA18516	1		chr12	27539008	27542629	3621
REF-McCarroll2008-Sel	Variation_37946	1827	NA18517	1		chr12	27539008	27542629	3621
REF-McCarroll2008-Sel	Variation_37946	1827	NA18855	1		chr12	27539008	27542629	3621
REF-McCarroll2008-Sel	Variation_37946	1827	NA18857	1		chr12	27539008	27542629	3621
REF-McCarroll2008-Sel	Variation_37946	1827	NA19092	1		chr12	27539008	27542629	3621
REF-McCarroll2008-Sel	Variation_37946	1827	NA19094	1		chr12	27539008	27542629	3621
REF-McCarroll2008-Sel	Variation_37946	1827	NA19141	1		chr12	27539008	27542629	3621
REF-McCarroll2008-Sel	Variation_37946	1827	NA19143	1		chr12	27539008	27542629	3621
REF-McCarroll2008-Sel	Variation_37946	1827	NA19144	1		chr12	27539008	27542629	3621
REF-McCarroll2008-Sel	Variation_37946	1827	NA19145	1		chr12	27539008	27542629	3621
REF-McCarroll2008-Sel	Variation_37946	1827	NA19152	1		chr12	27539008	27542629	3621
REF-McCarroll2008-Sel	Variation_37946	1827	NA19154	1		chr12	27539008	27542629	3621
REF-McCarroll2008-Sel	Variation_37946	1827	NA19160	0		chr12	27539008	27542629	3621
REF-McCarroll2008-Sel	Variation_37946	1827	NA19161	1		chr12	27539008	27542629	3621
REF-McCarroll2008-Sel	Variation_37946	1827	NA19171	1		chr12	27539008	27542629	3621
REF-McCarroll2008-Sel	Variation_37946	1827	NA19173	1		chr12	27539008	27542629	3621
REF-McCarroll2008-Sel	Variation_37946	1827	NA19193	-1		chr12	27539008	27542629	3621
REF-McCarroll2008-Sel	Variation_37946	1827	NA19239	1		chr12	27539008	27542629	3621
REF-McCarroll2008-Sel	Variation_37946	1827	NA19240	1		chr12	27539008	27542629	3621
REF-McCarroll2008-Sel	Variation_37994	1828	NA18500	1		chr12	27986760	27988911	2151
REF-McCarroll2008-Sel	Variation_37994	1828	NA18502	1		chr12	27986760	27988911	2151
REF-McCarroll2008-Sel	Variation_37994	1828	NA19099	1		chr12	27986760	27988911	2151
REF-McCarroll2008-Sel	Variation_37994	1828	NA19152	1		chr12	27986760	27988911	2151
REF-McCarroll2008-Sel	Variation_37994	1828	NA19154	1		chr12	27986760	27988911	2151
REF-McCarroll2008-Sel	Variation_37994	1828	NA19193	-1		chr12	27986760	27988911	2151
REF-McCarroll2008-Sel	Variation_38259	11973	NA18871	1		chr12	28656614	28658887	2273
[truncated: 42,070 more rows]
